# Supplementary material for: Functional and structural characterization of Staphylococcus aureus N‐acetylglucosamine 1‐phosphate uridyltransferase (GlmU) reveals a redox‐sensitive acetyltransferase activity
Source: Protein Sci. 2025 Mar 27;34(4):e70111. doi: 10.1002/pro.70111 (PMC11947611; doi:10.1002/pro.70111)
Supplement: Supplementary file 2 — Data S2: Supporting Information [file PRO-34-e70111-s001.zip]

Archive with 4 entries (4 files):
- phylogenetic_tree_collapsed_nodes_list.txt
- phylogenetic_tree.fas.treefile.txt
- phylogenetic_tree_colours.txt
- MUSCLE_alignment.fas
