# Supplementary material for: Functional and structural characterization of Staphylococcus aureus N‐acetylglucosamine 1‐phosphate uridyltransferase (GlmU) reveals a redox‐sensitive acetyltransferase activity
Source: Protein Sci. 2025 Mar 27;34(4):e70111. doi: 10.1002/pro.70111 (PMC11947611; doi:10.1002/pro.70111)
Supplement: Supplementary file 2 — Data S2: Supporting Information [file PRO-34-e70111-s001.zip › phylogenetic_tree_collapsed_nodes_list.txt]

COLLAPSE
DATA
Q9RW61.2 Deinococcus radiodurans R1 = ATCC 13939 = DSM 20539|A5EXL2.1 Dichelobacter nodosus VCS1703A
B8J9N1.1 Anaeromyxobacter dehalogenans 2CP-1|A5EXL2.1 Dichelobacter nodosus VCS1703A
Q39ZH2.1 Geobacter metallireducens GS-15|A5EXL2.1 Dichelobacter nodosus VCS1703A
Q39ZH2.1 Geobacter metallireducens GS-15|Q67JC8.1 Symbiobacterium thermophilum IAM 14863
Q39ZH2.1 Geobacter metallireducens GS-15|Q1AXL7.1 Rubrobacter xylanophilus DSM 9941
Q0TMG3.1 Clostridium perfringens ATCC 13124|A6LPJ1.1 Clostridium beijerinckii NCIMB 8052
A7GJW1.1 Bacillus cytotoxicus NVH 391-98|Q5WAD9.1 Shouchella clausii KSM-K16
A8MK45.1 Alkaliphilus oremlandii OhILAs|A6TJM5.1 Alkaliphilus metalliredigens QYMF
Q88Z86.1 Lactiplantibacillus plantarum WCFS1|Q03T39.1 Levilactobacillus brevis ATCC 367
B0TBA0.1 Heliomicrobium modesticaldum Ice1|Q2RMC5.1 Moorella thermoacetica ATCC 39073
A8YX58.1 Lactobacillus helveticus DPC 4571|Q5FMG0.1 Lactobacillus acidophilus NCFM
B1KTE7.1 Clostridium botulinum A3 str. Loch Maree|A0PXK8.2 Clostridium novyi NT
Q839U1.1 Enterococcus faecalis V583|Q04C57.1 Lactobacillus delbrueckii subsp. bulgaricus ATCC BAA-365
B0TBA0.1 Heliomicrobium modesticaldum Ice1|Q1AXL7.1 Rubrobacter xylanophilus DSM 9941
A4VWR1.2 Streptococcus suis 05ZYH33|Q8DSX2.1 Streptococcus mutans UA159
A7GJW1.1 Bacillus cytotoxicus NVH 391-98|A9NH16.1 Acholeplasma laidlawii PG-8A
Q839U1.1 Enterococcus faecalis V583|A0AF03.1 Listeria welshimeri serovar 6b str. SLCC5334
A7GJW1.1 Bacillus cytotoxicus NVH 391-98|A0AF03.1 Listeria welshimeri serovar 6b str. SLCC5334
