# Supplementary material for: Functional and structural characterization of Staphylococcus aureus N‐acetylglucosamine 1‐phosphate uridyltransferase (GlmU) reveals a redox‐sensitive acetyltransferase activity
Source: Protein Sci. 2025 Mar 27;34(4):e70111. doi: 10.1002/pro.70111 (PMC11947611; doi:10.1002/pro.70111)
Supplement: Supplementary file 2 — Data S2: Supporting Information [file PRO-34-e70111-s001.zip › phylogenetic_tree.fas.treefile.txt]

(Q2G0S3.1 Staphylococcus aureus subsp. aureus NCTC 8325:0.2406090798,(Q5HRQ6.1 Staphylococcus epidermidis RP62A:0.1610992365,Q4L3F6.1 Staphylococcus haemolyticus JCSC1435:0.1633138256)100:0.0561874870,(B9DLD6.1 Staphylococcus carnosus subsp. carnosus TM300:0.2038441160,(Q49V08.1 Staphylococcus saprophyticus subsp. saprophyticus ATCC 15305 = NCTC 7292:0.2042046658,(((((((A7GJW1.1 Bacillus cytotoxicus NVH 391-98:0.0277222362,((B7HIL7.1 Bacillus cereus B4264:0.0027665139,A0R8C1.2 Bacillus thuringiensis str. Al Hakam:0.0047531267)100:0.0050513244,A9VN62.1 Bacillus mycoides KBAB4:0.0155222209)100:0.0328880041)100:0.2250552405,(Q5L3V0.1 Geobacillus kaustophilus HTA426:0.0784073290,A4IJC6.1 Geobacillus thermodenitrificans NG80-2:0.0449726073)100:0.2331986222)82:0.0503846063,(Q65PH1.2 Bacillus licheniformis DSM 13 = ATCC 14580:0.1150926889,(P14192.1 Bacillus subtilis subsp. subtilis str. 168:0.0706383462,A7Z0H3.1 Bacillus velezensis FZB42:0.0798651022)100:0.0789355082)100:0.1609650998)99:0.0820729343,(Q9KGJ6.1 Halalkalibacterium halodurans C-125:0.3137441463,Q8CXP9.1 Oceanobacillus iheyensis HTE831:0.4105511470)95:0.0694506075)96:0.1046718604,(B1YGP5.1 Exiguobacterium sibiricum 255-15:0.4217969450,Q5WAD9.1 Shouchella clausii KSM-K16:0.4337042695)83:0.0563026384)97:0.0773194501,((C0ZHD4.1 Brevibacillus brevis NBRC 100599:0.5820209578,((((A3DIP9.2 Acetivibrio thermocellus ATCC 27405:0.4981198503,((((Q0TMG3.1 Clostridium perfringens ATCC 13124:0.0064001114,Q0SQ61.1 Clostridium perfringens SM101:0.0066601364)100:0.0105180850,Q8XHJ3.1 Clostridium perfringens str. 13:0.0000034029)100:0.2191998944,A6LPJ1.1 Clostridium beijerinckii NCIMB 8052:0.3129130357)96:0.0918479370,(((B1KTE7.1 Clostridium botulinum A3 str. Loch Maree:0.2552499692,A5N4I5.1 Clostridium kluyveri DSM 555:0.2823165800)79:0.0539529600,Q899I9.1 Clostridium tetani E88:0.3123560299)66:0.0262895313,(Q97E92.1 Clostridium acetobutylicum ATCC 824:0.1866913526,A0PXK8.2 Clostridium novyi NT:0.2495374248)100:0.0754725237)74:0.0408287940)100:0.2220667634)77:0.0620354132,(Q181B4.1 Clostridioides difficile 630:0.4158414876,(A8MK45.1 Alkaliphilus oremlandii OhILAs:0.2474759874,A6TJM5.1 Alkaliphilus metalliredigens QYMF:0.3218890017)100:0.2330805264)100:0.1830498728)77:0.0693746836,(Q8R752.1 Caldanaerobacter subterraneus subsp. tengcongensis MB4:0.0973362420,B0KBF5.1 Thermoanaerobacter pseudethanolicus ATCC 33223:0.1904776342)100:0.3453403058)97:0.0894656063,(((B0TBA0.1 Heliomicrobium modesticaldum Ice1:0.6098794278,Q3AFM0.1 Carboxydothermus hydrogenoformans Z-2901:0.7042439629)88:0.1200214424,(((A4J0P6.1 Desulforamulus reducens MI-1:0.4581987322,(B1I194.1 Candidatus Desulforudis audaxviator MP104C:0.6262763516,A5D662.1 Pelotomaculum thermopropionicum SI:0.3399633394)82:0.0736250897)100:0.1646744052,(Q0B0S9.1 Syntrophomonas wolfei subsp. wolfei str. Goettingen G311:0.6260285718,Q251V1.1 Desulfitobacterium hafniense Y51:0.7540865212)99:0.1811546421)88:0.0185771476,Q2RMC5.1 Moorella thermoacetica ATCC 39073:0.7319561471)89:0.0499103852)99:0.0935626740,(((((((((Q39ZH2.1 Geobacter metallireducens GS-15:0.1491574454,Q74GH5.1 Geobacter sulfurreducens PCA:0.1794568480)100:0.1726748796,(A5GDL4.1 Geotalea uraniireducens Rf4:0.2351473960,B9M701.1 Geotalea daltonii FRC-32:0.2832624462)100:0.1140005223)100:0.1277371372,(A1ALB2.1 Pelobacter propionicus DSM 2379:0.2298997167,B3E414.1 Trichlorobacter lovleyi SZ:0.4633671705)100:0.1369145716)100:0.2095487764,Q3A0D8.1 Syntrophotalea carbinolica DSM 2380:0.5838320197)100:0.1486774102,((Q8RHM3.1 Fusobacterium nucleatum subsp. nucleatum ATCC 25586:0.6439013051,Q6MHV9.2 Bdellovibrio bacteriovorus HD100:0.9612080747)90:0.1291939731,Q04DS4.1 Oenococcus oeni PSU-1:1.4696151947)77:0.1435728195)69:0.1104311070,(((((((B8J9N1.1 Anaeromyxobacter dehalogenans 2CP-1:0.0095808977,B4UGJ1.1 Anaeromyxobacter sp. K:0.0000030956)100:0.2075358268,A7H7I2.1 Anaeromyxobacter sp. Fw109-5:0.1765993413)100:0.3814072827,Q1DCI1.1 Myxococcus xanthus DK 1622:0.4895864483)88:0.1497041449,A9FSV7.1 Sorangium cellulosum So ce56:0.7798916313)100:0.2381209061,(((O66863.1 Aquifex aeolicus VF5:0.2684403992,B4U648.1 Hydrogenobaculum sp. Y04AAS1:0.7389354761)100:0.6680767347,B5YHS4.1 Thermodesulfovibrio yellowstonii DSM 11347:0.9717657723)98:0.1376699384,(((A0RNZ5.1 Campylobacter fetus subsp. fetus 82-40:0.3976201487,((A7GY50.1 Campylobacter curvus 525.92:0.0965321909,A7ZCS8.1 Campylobacter concisus 13826:0.0794687479)100:0.2578777066,A7I1Y8.1 Campylobacter hominis ATCC BAA-381:0.2762577721)98:0.0968105353)100:0.2221986799,((((Q5HUX5.1 Campylobacter jejuni RM1221:0.0000026477,A7H432.1 Campylobacter jejuni subsp. doylei 269.97:0.0473908319)100:0.0056957710,(Q9PPA2.1 Campylobacter jejuni subsp. jejuni NCTC 11168 = ATCC 700819:0.0114635324,A1VZG5.1 Campylobacter jejuni subsp. jejuni 81-176:0.0000029271)97:0.0056812461)94:0.0000031401,A8FLN0.1 Campylobacter jejuni subsp. jejuni 81116:0.0056894992)100:0.2308045538,B9KCL5.1 Campylobacter lari RM2100:0.2221873649)100:0.3306193883)100:0.1886813124,(((((A6QBC4.1 Sulfurovum sp. NBC37-1:0.4320097109,Q30RT9.1 Sulfurimonas denitrificans DSM 1251:0.4618893617)99:0.1493911813,A6Q403.1 Nitratiruptor sp. SB155-2:0.3701683805)96:0.0625766020,B9LAA1.1 Nautilia profundicola AmH:0.4203228755)97:0.0911505992,(A8EWU5.1 Aliarcobacter butzleri RM4018:0.3602708636,Q7M7T9.1 Wolinella succinogenes DSM 1740:0.4176025841)100:0.1234334502)70:0.0549099632,(((((B6JLS1.1 Helicobacter pylori P12:0.0160719476,O25393.1 Helicobacter pylori 26695:0.0187333077)94:0.0129407209,Q1CTI8.1 Helicobacter pylori HPAG1:0.0156152680)93:0.0187879289,Q9ZLF6.1 Helicobacter pylori J99:0.0335499277)92:0.0216464380,Q17XI1.1 Helicobacter acinonychis str. Sheeba:0.0507977368)100:0.6325231273,Q7VIB6.1 Helicobacter hepaticus ATCC 51449:0.5398384604)90:0.2020865216)29:0.0700032521)100:0.7292143897)64:0.1970200440)24:0.1142095684,(((((Q31RJ9.1 Synechococcus elongatus PCC 7942 = FACHB-805:0.3346716073,((((Q3MC88.1 Trichormus variabilis ATCC 29413:0.0570644861,B2IU73.1 Nostoc punctiforme PCC 73102:0.1854605059)100:0.1637416253,(Q8DLT5.2 Thermosynechococcus vestitus BP-1:0.3883487604,B8HXB5.1 Cyanothece sp. PCC 7425:0.2392733149)99:0.0675428421)99:0.0668436523,B0C3K5.1 Acaryochloris marina MBIC11017:0.2962199960)63:0.0497356765,((B7KIE0.1 Gloeothece citriformis PCC 7424:0.2182160868,((B7JVE8.1 Rippkaea orientalis PCC 8801:0.1595683038,Q55504.1 Synechocystis sp. PCC 6803 substr. Kazusa:0.3197958133)100:0.0740260297,B0JJ82.2 Microcystis aeruginosa NIES-843:0.1945610668)76:0.0453441283)100:0.0909225081,(B1XLT6.1 Picosynechococcus sp. PCC 7002:0.3543937078,Q118R6.1 Trichodesmium erythraeum IMS101:0.2992129038)64:0.0782347491)64:0.0506492760)100:0.1427267557)100:0.1795756013,Q7NNG8.1 Gloeobacter violaceus PCC 7421:0.6512098260)100:0.1195386779,((Q7V8F2.1 Prochlorococcus marinus str. MIT 9313:0.2039589753,Q7U7I0.1 Parasynechococcus marenigrum WH 8102:0.1670059485)100:0.2314214716,Q31BS3.1 Prochlorococcus marinus str. MIT 9312:0.9969150331)100:0.1260799290)100:0.2954780869,((A6UP85.1 Methanococcus vannielii SB:0.1466442842,(A4FX98.1 Methanococcus maripaludis C5:0.0427447969,Q6LYB5.1 Methanococcus maripaludis S2:0.0496528358)100:0.0951015285)100:0.1738353843,(A6UUQ4.1 Methanococcus aeolicus Nankai-3:0.2885655271,Q58501.1 Methanocaldococcus jannaschii DSM 2661:0.2802270134)99:0.0636012324)100:2.4302838690)80:0.1552483186,(Q1IQY5.1 Candidatus Koribacter versatilis Ellin345:0.6408164613,Q01YD9.1 Candidatus Solibacter usitatus Ellin6076:0.7578620739)100:0.2282852097)78:0.1015563827)23:0.0467491263,(((((Q9RW61.2 Deinococcus radiodurans R1 = ATCC 13939 = DSM 20539:0.2646544064,Q1IWX3.1 Deinococcus geothermalis DSM 11300:0.2410163779)100:0.4877441672,Q5SLA8.2 Thermus thermophilus HB8:0.8157783678)82:0.1355402784,((Q728D5.1 Nitratidesulfovibrio vulgaris str. Hildenborough:0.1974628433,Q1MQ72.1 Lawsonia intracellularis PHE/MN1-00:1.2250391929)99:0.2751242562,Q313W4.1 Oleidesulfovibrio alaskensis G20:0.4265400409)100:0.8595819528)27:0.0909279450,(((Q0AR24.1 Maricaulis maris MCS10:0.5149529384,(B8GYT1.1 Caulobacter vibrioides NA1000:0.5878296224,Q0C4B0.1 Hyphomonas neptunium ATCC 15444:0.5581019730)99:0.1375191223)100:0.1489997835,((((((A6X546.1 Brucella anthropi ATCC 49188:0.1075574561,((C0RLA4.1 Brucella melitensis ATCC 23457:0.0000013065,B2SB72.1 Brucella abortus S19:0.0026490315)100:0.0026427477,A9MBM3.1 Brucella canis ATCC 23365:0.0026821037)100:0.0668793089)100:0.1374432921,((A9IVJ6.1 Bartonella tribocorum CIP 105476:0.1425614100,(Q6FZH5.1 Bartonella quintana str. Toulouse:0.0529750256,Q6G321.1 Bartonella henselae str. Houston-1:0.1089327697)100:0.0574164233)100:0.0345572482,A1USU8.1 Bartonella bacilliformis KC583:0.1629103673)100:0.4774481917)100:0.1336294131,(Q11HG1.1 Chelativorans sp. BNC1:0.2816941337,Q98LX2.1 Mesorhizobium japonicum MAFF 303099:0.3070170593)100:0.1252327656)99:0.0767123695,((((((Q1MGP8.1 Rhizobium johnstonii 3841:0.0271844324,B5ZP51.1 Rhizobium leguminosarum bv. trifolii WSM2304:0.0162562426)100:0.0157518693,B3PZN3.1 Rhizobium etli CIAT 652:0.0440357195)100:0.0888330291,B9JF80.1 Rhizobium rhizogenes K84:0.1317002433)100:0.0736838961,Q8UEH0.1 Agrobacterium fabrum str. C58:0.2057623375)92:0.0250952497,B9JWC4.1 Allorhizobium ampelinum S4:0.1877271780)95:0.0842820114,((Q92PS3.1 Sinorhizobium meliloti 1021:0.0329290571,A6U9C1.1 Sinorhizobium medicae WSM419:0.0700145797)100:0.0185682204,C3MCF7.1 Sinorhizobium fredii NGR234:0.0854870758)100:0.1131640854)100:0.2428484064)100:0.2033708515,(((((Q1QME9.1 Nitrobacter hamburgensis X14:0.0651378801,Q3SRP6.1 Nitrobacter winogradskyi Nb-255:0.1218966481)100:0.1180009074,(A4YUF4.2 Bradyrhizobium sp. ORS 278:0.2384073786,Q89LD7.1 Bradyrhizobium diazoefficiens USDA 110:0.1099675348)91:0.0659728717)87:0.0412097372,B3QIT8.1 Rhodopseudomonas palustris TIE-1:0.2056291835)77:0.0452936840,B6JFB2.1 Afipia carboxidovorans OM5:0.2403514306)100:0.2773914237,(A7INP6.1 Xanthobacter autotrophicus Py2:0.2330435497,A8I4D4.1 Azorhizobium caulinodans ORS 571:0.1238267632)100:0.2076273075)100:0.1958492570)100:0.1457659670,A7HXP0.1 Parvibaculum lavamentivorans DS-1:0.6780462227)80:0.0739805833)75:0.0301688886,(((A5VF26.1 Rhizorhabdus wittichii RW1:0.2536632490,(Q2G929.2 Novosphingobium aromaticivorans DSM 12444:0.2074598209,Q1GTD8.2 Sphingopyxis alaskensis RB2256:0.1962581435)100:0.2890220554)98:0.1047801808,Q5NQ83.2 Zymomonas mobilis subsp. mobilis ZM4 = ATCC 31821:0.5104642200)100:0.2309712717,(((((Q163N8.1 Roseobacter denitrificans OCh 114:0.3515340099,Q5LPQ1.1 Ruegeria pomeroyi DSS-3:0.2499913110)100:0.1203316760,(((A4WU43.1 Cereibacter sphaeroides ATCC 17025:0.0572847545,Q3J3H0.1 Cereibacter sphaeroides 2.4.1:0.0479627517)100:0.2108679541,A1AZN6.1 Paracoccus denitrificans PD1222:0.3317132778)100:0.1178501086,A8LIS2.1 Dinoroseobacter shibae DFL 12 = DSM 16493:0.3715314931)85:0.0363205395)85:0.0806214952,Q28MG0.1 Jannaschia sp. CCS1:0.3878611237)100:0.2490923151,(((Q5FUY6.1 Gluconobacter oxydans 621H:0.5392091909,A9HI46.1 Gluconacetobacter diazotrophicus PA1 5:0.2901863587)99:0.1446914119,(Q0BSR5.1 Granulibacter bethesdensis CGDNIH1:0.4086949454,A5G0T8.1 Acidiphilium cryptum JF-5:0.3581083769)100:0.1155996558)100:0.2477085336,B9KHH2.1 Anaplasma marginale str. Florida:1.6726260298)58:0.0687086241)95:0.1151408384,(Q2W7U1.2 Paramagnetospirillum magneticum AMB-1:0.4476041187,Q2RPX0.2 Rhodospirillum rubrum ATCC 11170:0.3476452523)100:0.1810604799)93:0.0738259180)98:0.0769625434)100:0.3428831826)27:0.1441539177,(((((((((A1U7H2.1 Marinobacter nauticus VT8:0.3459553079,Q1QSD2.2 Chromohalobacter israelensis DSM 3043:0.5072499348)57:0.0835168470,(((Q2S6P3.1 Hahella chejuensis KCTC 2396:0.4854611328,((((((((((B0TQE8.1 Shewanella halifaxensis HAW-EB4:0.0184486213,A8HAG0.1 Shewanella pealeana ATCC 700345:0.0460515003)100:0.0132740558,B8CVU0.1 Shewanella piezotolerans WP3:0.0574631499)100:0.0330185004,(B1KQ31.1 Shewanella woodyi ATCC 51908:0.0416599932,A8G1W3.1 Shewanella sediminis HAW-EB3:0.0478771899)100:0.0161921544)99:0.0178524246,A3QJQ7.1 Shewanella loihica PV-4:0.0555792135)100:0.0684035421,(Q07VU6.1 Shewanella frigidimarina NCIMB 400:0.0487638425,Q12HQ5.1 Shewanella denitrificans OS21:0.0893990831)100:0.0428825312)99:0.0241360702,(A9KX04.1 Shewanella baltica OS195:0.0509645251,Q8E8C2.1 Shewanella oneidensis MR-1:0.0659169910)100:0.0320493831)100:0.0673750866,A1SBT8.1 Shewanella amazonensis SB2B:0.1600337654)100:0.1895803048,(C4L8R0.1 Tolumonas auensis DSM 9187:0.3265334531,A0KQX6.1 Aeromonas hydrophila subsp. hydrophila ATCC 7966:0.2649512691)84:0.0733760579)64:0.0478788239,((((((Q0I1G0.1 Histophilus somni 129PT:0.1592224640,(A6VLS5.1 Actinobacillus succinogenes 130Z:0.1216554060,(Q65R54.2 Mannheimia succiniciproducens MBEL55E:0.1015622170,P43889.1 Haemophilus influenzae Rd KW20:0.1625123906)61:0.0288106486)61:0.0271378554)100:0.0565514004,Q9CK29.1 Pasteurella multocida subsp. multocida str. Pm70:0.2143370870)100:0.0423373315,Q7VLE6.1 Haemophilus ducreyi 35000HP:0.2366601138)100:0.0403687768,B8F3K4.1 Glaesserella parasuis SH0165:0.0931600269)100:0.1684579718,(((((((A4TSJ5.1 Yersinia pestis Pestoides F:0.0388147605,A1JTC3.1 Yersinia enterocolitica subsp. enterocolitica 8081:0.0285968141)100:0.0527388238,A8G7N0.1 Serratia proteamaculans 568:0.0972536975)98:0.0320534823,(Q6CYJ8.1 Pectobacterium atrosepticum SCRI1043:0.0381736192,C6DJH5.1 Pectobacterium carotovorum subsp. carotovorum PC1:0.0364426980)100:0.1114717893)91:0.0230068933,C5BF42.1 Edwardsiella ictaluri 93-146:0.2188740399)88:0.0239825668,(((((((((Q3YVN4.1 Shigella sonnei Ss046:0.0026833035,Q0SYU6.1 Shigella flexneri 5 str. 8401:0.0026838110)3:0.0000023716,(Q0TAX9.1 Escherichia coli 536:0.0026858245,Q329R9.1 Shigella dysenteriae Sd197:0.0026843682)16:0.0000026272)22:0.0000027440,Q31UN0.1 Shigella boydii Sb227:0.0053706140)96:0.0026867419,B7LK74.1 Escherichia fergusonii ATCC 35469:0.0000026608)100:0.0470304359,A8ACN3.1 Citrobacter koseri ATCC BAA-895:0.0338801207)100:0.0109591052,(B4TN27.1 Salmonella enterica subsp. enterica serovar Schwarzengrund str. CVM19633:0.0378677892,A4WGF8.1 Enterobacter sp. 638:0.0725118613)100:0.0230028994)100:0.0309103681,A6TG34.2 Klebsiella pneumoniae subsp. pneumoniae MGH 78578:0.0580956343)95:0.0150350178,A7MMY0.2 Cronobacter sakazakii ATCC BAA-894:0.0860369425)99:0.0731805536,B2VCC9.1 Erwinia tasmaniensis Et1/99:0.2464329409)98:0.0464065731)95:0.0289167786,(Q2NQ84.1 Sodalis glossinidius str. 'morsitans':0.2689500637,(C4K351.1 Candidatus Hamiltonella defensa 5AT Acyrthosiphon pisum:0.4058147173,(((Q8KA74.1 Buchnera aphidicola str. Sg Schizaphis graminum:0.3088287324,B8D6U4.1 Buchnera aphidicola str. Tuc7 Acyrthosiphon pisum:0.2242399785)100:0.3439863046,Q89B26.1 Buchnera aphidicola str. Bp Baizongia pistaciae:0.5172733889)100:0.4272131574,(Q1LTV6.1 Baumannia cicadellinicola str. Hc Homalodisca coagulata:0.3477795181,(Q494C1.1 Candidatus Blochmanniella pennsylvanica str. BPEN:0.6812251413,Q8D3J1.1 Wigglesworthia glossinidia:0.6847334264)53:0.0532369105)55:0.1229788370)99:0.1616118301)56:0.1010654419)98:0.0859072832)98:0.0335906404,(B4F0E9.1 Proteus mirabilis HI4320:0.1493659369,Q7NA96.1 Photorhabdus laumondii subsp. laumondii TTO1:0.1468942853)99:0.0406232477)100:0.0969617975)98:0.0600882245,(((((Q7MGI2.1 Vibrio vulnificus YJ016:0.0316337532,(Q87KB0.1 Vibrio parahaemolyticus RIMD 2210633:0.0490736870,A7N0Z7.1 Vibrio campbellii ATCC BAA-1116:0.0343829125)100:0.0309350060)100:0.0435944382,A5F461.1 Vibrio cholerae O395:0.1336361394)84:0.0408308557,(B6EHG2.1 Aliivibrio salmonicida LFI1238:0.0296170097,Q5E1N9.1 Aliivibrio fischeri ES114:0.0308357133)100:0.0935732132)100:0.0568234602,Q6LLH1.1 Photobacterium profundum SS9:0.1690182152)100:0.1717570357,A1SZH6.1 Psychromonas ingrahamii 37:0.5191259689)96:0.0692420147)98:0.1013770532)100:0.0972044331,(((B4S0Y2.1 Alteromonas mediterranea DE:0.1916211026,Q15P09.1 Paraglaciecola sp. T6c:0.3269730654)100:0.1963461477,Q5QZH4.1 Idiomarina loihiensis L2TR:0.4389506434)83:0.0519570487,(Q3IK30.1 Pseudoalteromonas translucida TAC125:0.2986507888,Q47UE0.1 Colwellia psychrerythraea 34H:0.3731536412)98:0.0538755574)83:0.0607950224)100:0.1185531839)79:0.0580414937,((Q0VKX6.1 Alcanivorax borkumensis SK2:0.4766288058,A6VTC6.1 Marinomonas sp. MWYL1:0.5400117309)88:0.0953022701,(((B0V9X1.1 Acinetobacter baumannii AYE:0.0915500304,Q6F6U9.1 Acinetobacter baylyi ADP1:0.1101320528)100:0.2719514263,(Q4FPY8.1 Psychrobacter arcticus 273-4:0.0278377040,Q1Q830.1 Psychrobacter cryohalolentis K5:0.0564790800)100:0.5233396063)100:0.1728627729,((A0Q565.1 Francisella tularensis subsp. novicida U112:0.1461692027,B0TZM4.1 Francisella philomiragia subsp. philomiragia ATCC 25017:0.1570872305)100:0.4696430015,(A1AXS8.1 Candidatus Ruthia magnifica str. Cm Calyptogena magnifica:0.1109089694,A5CVK9.1 Candidatus Vesicomyosocius okutanii:0.2348608912)100:0.5154150867)99:0.1633355914)87:0.0729110958)60:0.0391031510)76:0.0543515860,((B3PIS4.1 Cellvibrio japonicus Ueda107:0.3948003567,Q21DL5.1 Saccharophagus degradans 2-40:0.3831074905)99:0.1452989599,Q31DM2.1 Hydrogenovibrio crunogenus XCL-2:0.5554369571)76:0.0439003018)76:0.0665381981)79:0.0672978575,(((A4Y185.1 Ectopseudomonas mendocina ymp:0.1336562693,(A4VS60.1 Stutzerimonas stutzeri A1501:0.1061603938,C1DMJ0.1 Azotobacter vinelandii DJ:0.1173754665)100:0.0399386449)98:0.0376049730,(((C3K1E4.1 Pseudomonas fluorescens SBW25:0.1081012777,Q4K3B1.1 Pseudomonas protegens Pf-5:0.0669291340)100:0.0673080553,(Q4ZL26.1 Pseudomonas syringae pv. syringae B728a:0.0311472633,Q48BG7.1 Pseudomonas savastanoi pv. phaseolicola 1448A:0.0462400032)100:0.0782900620)94:0.0307661731,(B0KRA6.1 Pseudomonas putida GB-1:0.0392245642,Q1I2I9.1 Pseudomonas entomophila L48:0.0307302616)100:0.0489147496)100:0.1036476602)98:0.0535013410,Q9HT22.1 Pseudomonas aeruginosa PAO1:0.1878281650)100:0.2548183973)82:0.0777085646,(((((((((((Q476S2.1 Cupriavidus pinatubonensis JMP134:0.0556018524,(Q1LS04.1 Cupriavidus metallidurans CH34:0.1074898627,(B2AGH8.1 Cupriavidus taiwanensis LMG 19424:0.0096789907,Q0KF07.1 Cupriavidus necator H16:0.0150944295)100:0.0736770811)100:0.0467726613)100:0.1412886383,(Q8Y304.1 Ralstonia pseudosolanacearum GMI1000:0.0637194085,B2UD47.1 Ralstonia pickettii 12J:0.0591702367)100:0.1476981782)98:0.0481475597,(((((A0KB52.1 Burkholderia cenocepacia HI2424:0.0053727850,((A9AKB1.1 Burkholderia multivorans ATCC 17616:0.0349420769,Q39C92.1 Burkholderia lata:0.0188128562)85:0.0092293860,B1JZU8.1 Burkholderia orbicola MC0-3:0.0000026609)85:0.0026645967)95:0.0109856392,B1YP62.1 Burkholderia ambifaria MC40-6:0.0257649172)95:0.0166821955,A4JIF7.1  Burkholderia vietnamiensis G4:0.0227444322)99:0.0454473683,(B2JIL7.1 Paraburkholderia phymatum STM815:0.1042565719,(Q13T65.2 Paraburkholderia xenovorans LB400:0.0222782260,B2T6U5.1 Paraburkholderia phytofirmans PsJN:0.0265148805)100:0.0846972904)100:0.1070898092)97:0.0354420230,((Q63Y75.1 Burkholderia pseudomallei K96243:0.0026989527,A1V7Z3.1 Burkholderia mallei SAVP1:0.0000013065)100:0.0308260347,Q2T1V2.2 Burkholderia thailandensis E264:0.0195524103)100:0.0728033124)100:0.3332293738)98:0.0533471005,(A6T3N4.1 Janthinobacterium sp. Marseille:0.0694710368,A4G9W6.1 Herminiimonas arsenicoxydans:0.1053242114)100:0.2177174922)99:0.0914485720,(A1KBP7.1 Azoarcus olearius:0.0914070514,Q5P5P9.1 Aromatoleum aromaticum EbN1:0.2042537707)100:0.2038952197)88:0.0418661675,Q47JK2.1 Dechloromonas aromatica RCB:0.3777193531)94:0.0793488642,((A9HWM1.1 Bordetella petrii DSM 12804:0.0979087447,(Q2KTX5.1 Bordetella avium 197N:0.1561608007,(Q7VT27.1 Bordetella pertussis Tohama I:0.0000013065,Q7W321.1 Bordetella parapertussis 12822:0.0027398440)100:0.1211063596)94:0.0392485981)100:0.3648464333,Q3SF69.1 Thiobacillus denitrificans ATCC 25259:0.4166627265)87:0.0624629671)99:0.0751791030,(Q2YCA1.2 Nitrosospira multiformis ATCC 25196:0.3560410029,(Q82XP7.1 Nitrosomonas europaea ATCC 19718:0.1375034856,Q0AJA8.1 Nitrosomonas eutropha C91:0.1263620702)100:0.3246919441)100:0.1656642868)61:0.0435749329,(A2SD80.1 Methylibium petroleiphilum PM1:0.2499954219,((A1TUE2.1 Paracidovorax citrulli AAC00-1:0.1541095999,(A1W3Q7.1 Acidovorax sp. JS42:0.0077522526,B9MD63.1 Acidovorax ebreus TPSY:0.0053800668)100:0.1115907668)100:0.1245967845,((A1VJM6.1 Polaromonas naphthalenivorans CJ2:0.0892843747,Q12FR3.1 Polaromonas sp. JS666:0.0933830680)100:0.1026641026,Q21ZH9.2 Rhodoferax ferrireducens T118:0.2382541129)100:0.0508793190)100:0.1240498870)100:0.3353408786)57:0.0452598511,(Q7MBG1.1 Chromobacterium violaceum ATCC 12472:0.4149203100,(A9LZT7.1 Neisseria meningitidis 053442:0.0454678911,Q5F577.1 Neisseria gonorrhoeae FA 1090:0.0637754373)100:0.4568211848)96:0.1872671756)64:0.0549435627,Q1GXN2.2 Methylobacillus flagellatus KT:0.5235280548)100:0.1148257552)59:0.0422758248,B5ER40.1 Acidithiobacillus ferrooxidans ATCC 53993:0.8440914586)55:0.0848039776,((Q0A4N0.2 Alkalilimnicola ehrlichii MLHE-1:0.4608401394,A1WZS9.1 Halorhodospira halophila SL1:0.6139438348)99:0.2134077463,(((B4SJR6.1 Stenotrophomonas maltophilia R551-3:0.2734626183,(((Q8PGH2.2 Xanthomonas citri pv. citri str. 306:0.0139713899,Q3BP20.1 Xanthomonas euvesicatoria pv. vesicatoria str. 85-10:0.0131799354)100:0.0159533750,Q5H4Y0.2 Xanthomonas oryzae pv. oryzae KACC 10331:0.0235605349)100:0.0521509119,B0RWB8.1 Xanthomonas campestris pv. campestris str. B100:0.0691466616)100:0.0980189641)91:0.0474601987,(B2I874.1 Xylella fastidiosa M23:0.0054495450,B0U595.1 Xylella fastidiosa M12:0.0130991842)100:0.2871197511)100:0.4209010456,(Q5WST8.1 Legionella pneumophila str. Lens:0.5450809925,B6J2E2.1 Coxiella burnetii CbuG_Q212:0.5561643932)99:0.1210691867)97:0.0604883553)96:0.0808422647)55:0.0514086736,(Q60CR2.1 Methylococcus capsulatus str. Bath:0.5843959782,Q3J6N3.1 Nitrosococcus oceani ATCC 19707:0.4749993109)100:0.1416988756)51:0.0599144401,B8GRB6.1 Thioalkalivibrio sulfidiphilus HL-EbGr7:0.5544127809)55:0.0832696835,A5EXL2.1 Dichelobacter nodosus VCS1703A:1.0159182667)100:0.3069708355)24:0.0932697311)71:0.1005038265)75:0.0896216036,(A4XIS1.1 Caldicellulosiruptor saccharolyticus DSM 8903:0.7377444126,(((A7HKM7.1 Fervidobacterium nodosum Rt17-B1:0.3223153897,(B7IFM4.1 Thermosipho africanus TCF52B:0.1161960687,A6LJD6.1 Thermosipho melanesiensis BI429:0.1974910509)100:0.1815967860)100:0.0893795935,(A8F4D4.1 Pseudothermotoga lettingae TMO:0.7052805448,(A5ILV3.1 Thermotoga petrophila RKU-1:0.0159933463,Q9X1W4.1 Thermotoga maritima MSB8:0.0195533895)100:0.4525660695)97:0.1551758444)99:0.1171754477,C5CFS2.1 Kosmotoga olearia TBF 19.5.1:0.4696229966)100:0.1823761684)92:0.1767820421)85:0.0532116333,Q67JC8.1 Symbiobacterium thermophilum IAM 14863:1.0235203613)91:0.0519216962,(((((((((Q8FQV1.2 Corynebacterium efficiens YS-314:0.0656593490,Q8NRU8.1 Corynebacterium glutamicum ATCC 13032:0.1069488168)100:0.0953795995,(Q6NI74.1 Corynebacterium diphtheriae NCTC 13129:0.2116851416,C3PF87.1 Corynebacterium aurimucosum ATCC 700975:0.2618761149)83:0.0780436015)83:0.0390536022,Q4JU42.2 Corynebacterium jeikeium K411:0.1976836499)100:0.1723846852,(((A4T6M7.1 Mycolicibacterium gilvum PYR-GCK:0.1008620064,A1TEF5.1 Mycolicibacterium vanbaalenii PYR-1:0.1190303127)100:0.0921500567,(((Q7VF00.1 Mycobacterium tuberculosis variant bovis AF2122/97:0.0933521462,(B8ZU67.1 Mycobacterium leprae Br4923:0.1621470277,(B2HDJ0.1 Mycobacterium marinum M:0.0069336133,A0PW60.1 Mycobacterium ulcerans Agy99:0.0086602110)100:0.1695035649)50:0.0297773320)53:0.0394744709,A0QBW9.1 Mycobacterium avium 104:0.1162905765)100:0.0908908684,(A0R3C7.1 Mycolicibacterium smegmatis MC2 155:0.2159809778,A1UL17.1 Mycobacterium sp. KMS:0.1206100580)96:0.0487132195)99:0.0679063111)100:0.1717942930,((C1AY41.1 Rhodococcus opacus B4:0.0154685881,Q0S4N3.1 Rhodococcus jostii RHA1:0.0392831526)100:0.1770690353,Q5YQ11.1 Nocardia farcinica IFM 10152:0.2964530505)100:0.1918334409)100:0.0505029764)100:0.1501226439,(A6W6V0.1 Kineococcus radiotolerans SRS30216 = ATCC BAA-149:0.3418204013,((C5C9D1.1 Micrococcus luteus NCTC 2665:0.3025134272,(B8HFD9.1 Pseudarthrobacter chlorophenolicus A6:0.0834359471,A1R4G1.1 Paenarthrobacter aurescens TC1:0.1066408059)100:0.2130803676)100:0.1462665482,(Q6ADP6.2 Leifsonia xyli subsp. xyli str. CTCB07:0.3927941826,B0RHI9.1 Clavibacter sepedonicus:0.4442499954)100:0.2186509367)99:0.0811079820)99:0.1529061357)96:0.0883191176,((B1VUI7.1 Streptomyces griseus subsp. griseus NBRC 13350:0.1669138627,(Q82HE8.1 Streptomyces avermitilis MA-4680 = NBRC 14893:0.0631652929,Q8CJX6.1 Streptomyces coelicolor A3:0.0941097356)100:0.0490718855)100:0.2467371948,Q47SW5.1 Thermobifida fusca YX:0.3815471701)99:0.1157482264)94:0.0771188209,Q2J5Y1.2 Frankia casuarinae:0.4846849183)98:0.2680439845,(((Q8G5P1.1 Bifidobacterium longum NCC2705:0.0000013065,B3DSP5.1 Bifidobacterium longum DJO10A:0.0104217789)100:0.0113194270,B7GSX2.1 Bifidobacterium longum subsp. infantis ATCC 15697 = JCM 1222 = DSM 20088:0.0286080300)100:0.0936971467,(A1A1R9.1 Bifidobacterium adolescentis ATCC 15703:0.0757002465,B8DU78.1 Bifidobacterium animalis subsp. lactis AD011:0.2475043533)99:0.0571296223)100:0.6813199844)100:0.2422616080,Q1AXL7.1 Rubrobacter xylanophilus DSM 9941:0.8803324122)100:0.2300777072)96:0.0605964063)97:0.1093947359)100:0.1081288117)98:0.1045757077,A9NH16.1 Acholeplasma laidlawii PG-8A:1.0794096642)89:0.0438897702)80:0.0328775036,(((Q839U1.1 Enterococcus faecalis V583:0.2472705151,(((((Q1WV55.1 Ligilactobacillus salivarius UCC118:0.2263440649,Q03HD2.1 Pediococcus pentosaceus ATCC 25745:0.2434810522)100:0.1155752706,(Q88Z86.1 Lactiplantibacillus plantarum WCFS1:0.1977487328,Q03T39.1 Levilactobacillus brevis ATCC 367:0.2320790275)99:0.0930394538)92:0.0462151659,Q38V29.1 Latilactobacillus sakei subsp. sakei 23K:0.2625156772)81:0.0414105232,(A5VI16.1 Limosilactobacillus reuteri subsp. reuteri:0.1380772667,B2GFE2.1 Limosilactobacillus fermentum IFO 3956:0.1917420409)100:0.1752589495)90:0.0672453605,(((Q74LH7.1 Lactobacillus johnsonii NCC 533:0.0134885159,Q046K2.1 Lactobacillus gasseri ATCC 33323 = JCM 1131:0.0329602830)100:0.1551892686,(A8YX58.1 Lactobacillus helveticus DPC 4571:0.0603257677,Q5FMG0.1 Lactobacillus acidophilus NCFM:0.0551862989)92:0.0500565466)100:0.0779743107,Q04C57.1 Lactobacillus delbrueckii subsp. bulgaricus ATCC BAA-365:0.1333443993)100:0.3451185546)100:0.1252644764)100:0.1118833070,((A4VWR1.2 Streptococcus suis 05ZYH33:0.1372517738,(((Q8E409.1 Streptococcus agalactiae NEM316:0.1962880702,(((Q1JN46.1 Streptococcus pyogenes MGAS9429:0.1498035858,Q8GQP7.2 Streptococcus equi subsp. zooepidemicus ATCC 35246:0.2828067363)100:0.0654072909,B9DRD5.1 Streptococcus uberis 0140J:0.1264416621)100:0.0634677426,Q03LQ1.1 Streptococcus thermophilus LMD-9:0.1053592995)92:0.0245621034)99:0.0410529862,(Q97R46.1 Streptococcus pneumoniae TIGR4:0.1006577868,(A8AY88.1 Streptococcus gordonii str. Challis substr. CH1:0.0119184915,A3CPC4.1 Streptococcus sanguinis SK36:0.0184249357)100:0.0417472946)100:0.1170839099)98:0.0422488069,Q8DSX2.1 Streptococcus mutans UA159:0.1996751887)99:0.0832466839)100:0.2360788440,(Q02WW6.1 Lactococcus cremoris subsp. cremoris SK11:0.0134205942,Q9CEF8.1 Lactococcus lactis subsp. lactis Il1403:0.0222058807)100:0.3893481855)100:0.3275733278)93:0.1038116658,((Q724L5.1 Listeria monocytogenes serotype 4b str. F2365:0.0198982036,Q92F69.1 Listeria innocua Clip11262:0.0096763844)100:0.0209124893,A0AF03.1 Listeria welshimeri serovar 6b str. SLCC5334:0.0137113525)100:0.4343666431)84:0.0621490964)100:0.4026035816)91:0.0545688893)100:0.0521489468);
