# Supplementary material for: Functional and structural characterization of Staphylococcus aureus N‐acetylglucosamine 1‐phosphate uridyltransferase (GlmU) reveals a redox‐sensitive acetyltransferase activity
Source: Protein Sci. 2025 Mar 27;34(4):e70111. doi: 10.1002/pro.70111 (PMC11947611; doi:10.1002/pro.70111)
Supplement: Supplementary file 2 — Data S2: Supporting Information [file PRO-34-e70111-s001.zip › phylogenetic_tree_colours.txt]

TREE_COLORS
SEPARATOR TAB
DATA
Q2G0S3.1 Staphylococcus aureus subsp. aureus NCTC 8325	branch	rgb(143, 206, 0)	normal	1
Q5HRQ6.1 Staphylococcus epidermidis RP62A	branch	rgb(143, 206, 0)	normal	1
Q4L3F6.1 Staphylococcus haemolyticus JCSC1435	branch	rgb(143, 206, 0)	normal	1
B9DLD6.1 Staphylococcus carnosus subsp. carnosus TM300	branch	rgb(143, 206, 0)	normal	1
Q49V08.1 Staphylococcus saprophyticus subsp. saprophyticus ATCC 15305 = NCTC 7292	branch	rgb(143, 206, 0)	normal	1
A0AF03.1 Listeria welshimeri serovar 6b str. SLCC5334	branch	rgb(143, 206, 0)	normal	1
Q724L5.1 Listeria monocytogenes serotype 4b str. F2365	branch	rgb(143, 206, 0)	normal	1
Q92F69.1 Listeria innocua Clip11262	branch	rgb(143, 206, 0)	normal	1
Q839U1.1 Enterococcus faecalis V583	branch	rgb(183, 55, 171)	normal	1
Q04C57.1 Lactobacillus delbrueckii subsp. bulgaricus ATCC BAA-365	branch	rgb(241, 194, 50)	normal	1
Q74LH7.1 Lactobacillus johnsonii NCC 533	branch	rgb(241, 194, 50)	normal	1
Q046K2.1 Lactobacillus gasseri ATCC 33323 = JCM 1131	branch	rgb(241, 194, 50)	normal	1
A8YX58.1 Lactobacillus helveticus DPC 4571	branch	rgb(241, 194, 50)	normal	1
Q5FMG0.1 Lactobacillus acidophilus NCFM	branch	rgb(241, 194, 50)	normal	1
A5VI16.1 Limosilactobacillus reuteri subsp. reuteri	branch	rgb(183, 55, 171)	normal	1
B2GFE2.1 Limosilactobacillus fermentum IFO 3956	branch	rgb(183, 55, 171)	normal	1
Q38V29.1 Latilactobacillus sakei subsp. sakei 23K	branch	rgb(183, 55, 171)	normal	1
Q1WV55.1 Ligilactobacillus salivarius UCC118	branch	rgb(183, 55, 171)	normal	1
Q03HD2.1 Pediococcus pentosaceus ATCC 25745	branch	rgb(183, 55, 171)	normal	1
Q88Z86.1 Lactiplantibacillus plantarum WCFS1	branch	rgb(183, 55, 171)	normal	1
Q03T39.1 Levilactobacillus brevis ATCC 367	branch	rgb(183, 55, 171)	normal	1
B1YGP5.1 Exiguobacterium sibiricum 255-15	branch	rgb(143, 206, 0)	normal	1
Q5WAD9.1 Shouchella clausii KSM-K16	branch	rgb(183, 55, 171)	normal	1
Q9KGJ6.1 Halalkalibacterium halodurans C-125	branch	rgb(143, 206, 0)	normal	1
Q8CXP9.1 Oceanobacillus iheyensis HTE831	branch	rgb(143, 206, 0)	normal	1
Q65PH1.2 Bacillus licheniformis DSM 13 = ATCC 14580	branch	rgb(143, 206, 0)	normal	1
P14192.1 Bacillus subtilis subsp. subtilis str. 168	branch	rgb(143, 206, 0)	normal	1
A7Z0H3.1 Bacillus velezensis FZB42	branch	rgb(143, 206, 0)	normal	1
Q5L3V0.1 Geobacillus kaustophilus HTA426	branch	rgb(143, 206, 0)	normal	1
A4IJC6.1 Geobacillus thermodenitrificans NG80-2	branch	rgb(143, 206, 0)	normal	1
A7GJW1.1 Bacillus cytotoxicus NVH 391-98	branch	rgb(143, 206, 0)	normal	1
A9VN62.1 Bacillus mycoides KBAB4	branch	rgb(143, 206, 0)	normal	1
B7HIL7.1 Bacillus cereus B4264	branch	rgb(143, 206, 0)	normal	1
A0R8C1.2 Bacillus thuringiensis str. Al Hakam	branch	rgb(143, 206, 0)	normal	1
A9NH16.1 Acholeplasma laidlawii PG-8A	branch	rgb(143, 206, 0)	normal	1
C0ZHD4.1 Brevibacillus brevis NBRC 100599	branch	rgb(143, 206, 0)	normal	1
Q8R752.1 Caldanaerobacter subterraneus subsp. tengcongensis MB4	branch	rgb(143, 206, 0)	normal	1
B0KBF5.1 Thermoanaerobacter pseudethanolicus ATCC 33223	branch	rgb(143, 206, 0)	normal	1
Q181B4.1 Clostridioides difficile 630	branch	rgb(183, 55, 171)	normal	1
A8MK45.1 Alkaliphilus oremlandii OhILAs	branch	rgb(183, 55, 171)	normal	1
A6TJM5.1 Alkaliphilus metalliredigens QYMF	branch	rgb(183, 55, 171)	normal	1
A3DIP9.2 Acetivibrio thermocellus ATCC 27405	branch	rgb(143, 206, 0)	normal	1
A6LPJ1.1 Clostridium beijerinckii NCIMB 8052	branch	rgb(143, 206, 0)	normal	1
Q0SQ61.1 Clostridium perfringens SM101	branch	rgb(143, 206, 0)	normal	1
Q97E92.1 Clostridium acetobutylicum ATCC 824	branch	rgb(143, 206, 0)	normal	1
A0PXK8.2 Clostridium novyi NT	branch	rgb(143, 206, 0)	normal	1
Q899I9.1 Clostridium tetani E88	branch	rgb(143, 206, 0)	normal	1
B1KTE7.1 Clostridium botulinum A3 str. Loch Maree	branch	rgb(143, 206, 0)	normal	1
A5N4I5.1 Clostridium kluyveri DSM 555	branch	rgb(143, 206, 0)	normal	1
A5D662.1 Pelotomaculum thermopropionicum SI	branch	rgb(183, 55, 171)	normal	1
A1A1R9.1 Bifidobacterium adolescentis ATCC 15703	branch	rgb(61, 133, 198)	normal	1
B8DU78.1 Bifidobacterium animalis subsp. lactis AD011	branch	rgb(61, 133, 198)	normal	1
B7GSX2.1 Bifidobacterium longum subsp. infantis ATCC 15697 = JCM 1222 = DSM 20088	branch	rgb(61, 133, 198)	normal	1
B3DSP5.1 Bifidobacterium longum DJO10A	branch	rgb(61, 133, 198)	normal	1
Q2J5Y1.2 Frankia casuarinae	branch	rgb(183, 55, 171)	normal	1
C5C9D1.1 Micrococcus luteus NCTC 2665	branch	rgb(183, 55, 171)	normal	1
B8HFD9.1 Pseudarthrobacter chlorophenolicus A6	branch	rgb(183, 55, 171)	normal	1
A1R4G1.1 Paenarthrobacter aurescens TC1	branch	rgb(183, 55, 171)	normal	1
A4XIS1.1 Caldicellulosiruptor saccharolyticus DSM 8903	branch	rgb(143, 206, 0)	normal	1
Q6MHV9.2 Bdellovibrio bacteriovorus HD100	branch	rgb(183, 55, 171)	normal	1
Q3A0D8.1 Syntrophotalea carbinolica DSM 2380	branch	rgb(183, 55, 171)	normal	1
A1ALB2.1 Pelobacter propionicus DSM 2379	branch	rgb(183, 55, 171)	normal	1
B3E414.1 Trichlorobacter lovleyi SZ	branch	rgb(183, 55, 171)	normal	1
Q39ZH2.1 Geobacter metallireducens GS-15	branch	rgb(183, 55, 171)	normal	1
Q74GH5.1 Geobacter sulfurreducens PCA	branch	rgb(183, 55, 171)	normal	1
A5GDL4.1 Geotalea uraniireducens Rf4	branch	rgb(183, 55, 171)	normal	1
B9M701.1 Geotalea daltonii FRC-32	branch	rgb(183, 55, 171)	normal	1
A5GDL4.1 Geotalea uraniireducens Rf4|B9M701.1 Geotalea daltonii FRC-32	branch	rgb(183, 55, 171)	normal	1
Q8G5P1.1 Bifidobacterium longum NCC2705|B8DU78.1 Bifidobacterium animalis subsp. lactis AD011	branch	rgb(61, 133, 198)	normal	1
Q1WV55.1 Ligilactobacillus salivarius UCC118|Q04C57.1 Lactobacillus delbrueckii subsp. bulgaricus ATCC BAA-365	branch	rgb(183, 55, 171)	normal	1
Q839U1.1 Enterococcus faecalis V583|A0AF03.1 Listeria welshimeri serovar 6b str. SLCC5334	branch	rgb(143, 206, 0)	normal	1
Q8G5P1.1 Bifidobacterium longum NCC2705|B3DSP5.1 Bifidobacterium longum DJO10A	branch	rgb(61, 133, 198)	normal	1
B1YGP5.1 Exiguobacterium sibiricum 255-15|Q5WAD9.1 Shouchella clausii KSM-K16	branch	rgb(143, 206, 0)	normal	1
Q1WV55.1 Ligilactobacillus salivarius UCC118|Q03HD2.1 Pediococcus pentosaceus ATCC 25745	branch	rgb(183, 55, 171)	normal	1
A7GJW1.1 Bacillus cytotoxicus NVH 391-98|A9NH16.1 Acholeplasma laidlawii PG-8A	branch	rgb(143, 206, 0)	normal	1
Q49V08.1 Staphylococcus saprophyticus subsp. saprophyticus ATCC 15305 = NCTC 7292|A0AF03.1 Listeria welshimeri serovar 6b str. SLCC5334	branch	rgb(143, 206, 0)	normal	1
Q39ZH2.1 Geobacter metallireducens GS-15|B3E414.1 Trichlorobacter lovleyi SZ	branch	rgb(183, 55, 171)	normal	1
B1KTE7.1 Clostridium botulinum A3 str. Loch Maree|A5N4I5.1 Clostridium kluyveri DSM 555	branch	rgb(143, 206, 0)	normal	1
Q1WV55.1 Ligilactobacillus salivarius UCC118|B2GFE2.1 Limosilactobacillus fermentum IFO 3956	branch	rgb(183, 55, 171)	normal	1
A8MK45.1 Alkaliphilus oremlandii OhILAs|A6TJM5.1 Alkaliphilus metalliredigens QYMF	branch	rgb(183, 55, 171)	normal	1
Q839U1.1 Enterococcus faecalis V583|Q9CEF8.1 Lactococcus lactis subsp. lactis Il1403	branch	rgb(183, 55, 171)	normal	1
A8YX58.1 Lactobacillus helveticus DPC 4571|Q5FMG0.1 Lactobacillus acidophilus NCFM	branch	rgb(241, 194, 50)	normal	1
P14192.1 Bacillus subtilis subsp. subtilis str. 168|A7Z0H3.1 Bacillus velezensis FZB42	branch	rgb(143, 206, 0)	normal	1
Q39ZH2.1 Geobacter metallireducens GS-15|B9M701.1 Geotalea daltonii FRC-32	branch	rgb(183, 55, 171)	normal	1
Q5L3V0.1 Geobacillus kaustophilus HTA426|A4IJC6.1 Geobacillus thermodenitrificans NG80-2	branch	rgb(143, 206, 0)	normal	1
Q0TMG3.1 Clostridium perfringens ATCC 13124|A6LPJ1.1 Clostridium beijerinckii NCIMB 8052	branch	rgb(143, 206, 0)	normal	1
Q74LH7.1 Lactobacillus johnsonii NCC 533|Q046K2.1 Lactobacillus gasseri ATCC 33323 = JCM 1131	branch	rgb(241, 194, 50)	normal	1
A7GJW1.1 Bacillus cytotoxicus NVH 391-98|A0AF03.1 Listeria welshimeri serovar 6b str. SLCC5334	branch	rgb(143, 206, 0)	normal	1
Q39ZH2.1 Geobacter metallireducens GS-15|Q74GH5.1 Geobacter sulfurreducens PCA	branch	rgb(183, 55, 171)	normal	1
Q1WV55.1 Ligilactobacillus salivarius UCC118|Q03T39.1 Levilactobacillus brevis ATCC 367	branch	rgb(183, 55, 171)	normal	1
B7HIL7.1 Bacillus cereus B4264|A9VN62.1 Bacillus mycoides KBAB4	branch	rgb(143, 206, 0)	normal	1
Q65PH1.2 Bacillus licheniformis DSM 13 = ATCC 14580|A7Z0H3.1 Bacillus velezensis FZB42	branch	rgb(143, 206, 0)	normal	1
Q39ZH2.1 Geobacter metallireducens GS-15|Q3A0D8.1 Syntrophotalea carbinolica DSM 2380	branch	rgb(183, 55, 171)	normal	1
Q724L5.1 Listeria monocytogenes serotype 4b str. F2365|Q92F69.1 Listeria innocua Clip11262	branch	rgb(143, 206, 0)	normal	1
Q39ZH2.1 Geobacter metallireducens GS-15|Q67JC8.1 Symbiobacterium thermophilum IAM 14863	branch	rgb(255, 0, 243)	normal	1
Q0TMG3.1 Clostridium perfringens ATCC 13124|Q8XHJ3.1 Clostridium perfringens str. 13	branch	rgb(143, 206, 0)	normal	1
Q97E92.1 Clostridium acetobutylicum ATCC 824|A0PXK8.2 Clostridium novyi NT	branch	rgb(143, 206, 0)	normal	1
Q724L5.1 Listeria monocytogenes serotype 4b str. F2365|A0AF03.1 Listeria welshimeri serovar 6b str. SLCC5334	branch	rgb(143, 206, 0)	normal	1
Q0TMG3.1 Clostridium perfringens ATCC 13124|A0PXK8.2 Clostridium novyi NT	branch	rgb(143, 206, 0)	normal	1
Q74LH7.1 Lactobacillus johnsonii NCC 533|Q5FMG0.1 Lactobacillus acidophilus NCFM	branch	rgb(241, 194, 50)	normal	1
A7GJW1.1 Bacillus cytotoxicus NVH 391-98|A4IJC6.1 Geobacillus thermodenitrificans NG80-2	branch	rgb(143, 206, 0)	normal	1
A1ALB2.1 Pelobacter propionicus DSM 2379|B3E414.1 Trichlorobacter lovleyi SZ	branch	rgb(183, 55, 171)	normal	1
A1A1R9.1 Bifidobacterium adolescentis ATCC 15703|B8DU78.1 Bifidobacterium animalis subsp. lactis AD011	branch	rgb(61, 133, 198)	normal	1
A3DIP9.2 Acetivibrio thermocellus ATCC 27405|Q1AXL7.1 Rubrobacter xylanophilus DSM 9941	branch	rgb(143, 206, 0)	normal	1
Q1WV55.1 Ligilactobacillus salivarius UCC118|Q38V29.1 Latilactobacillus sakei subsp. sakei 23K	branch	rgb(183, 55, 171)	normal	1
A3DIP9.2 Acetivibrio thermocellus ATCC 27405|B0KBF5.1 Thermoanaerobacter pseudethanolicus ATCC 33223	branch	rgb(143, 206, 0)	normal	1
OROOT	branch	rgb(143, 206, 0)	normal	1
A3DIP9.2 Acetivibrio thermocellus ATCC 27405|A0PXK8.2 Clostridium novyi NT	branch	rgb(143, 206, 0)	normal	1
Q74LH7.1 Lactobacillus johnsonii NCC 533|Q04C57.1 Lactobacillus delbrueckii subsp. bulgaricus ATCC BAA-365	branch	rgb(241, 194, 50)	normal	1
Q181B4.1 Clostridioides difficile 630|A6TJM5.1 Alkaliphilus metalliredigens QYMF	branch	rgb(183, 55, 171)	normal	1
Q8R752.1 Caldanaerobacter subterraneus subsp. tengcongensis MB4|B0KBF5.1 Thermoanaerobacter pseudethanolicus ATCC 33223	branch	rgb(143, 206, 0)	normal	1
Q8G5P1.1 Bifidobacterium longum NCC2705|B7GSX2.1 Bifidobacterium longum subsp. infantis ATCC 15697 = JCM 1222 = DSM 20088	branch	rgb(61, 133, 198)	normal	1
B8J9N1.1 Anaeromyxobacter dehalogenans 2CP-1|A5EXL2.1 Dichelobacter nodosus VCS1703A	branch	rgba(200, 200, 255, 0.555)	normal	0.8
A5VI16.1 Limosilactobacillus reuteri subsp. reuteri|B2GFE2.1 Limosilactobacillus fermentum IFO 3956	branch	rgb(183, 55, 171)	normal	1
A3DIP9.2 Acetivibrio thermocellus ATCC 27405|A6TJM5.1 Alkaliphilus metalliredigens QYMF	branch	rgb(143, 206, 0)	normal	1
B9DLD6.1 Staphylococcus carnosus subsp. carnosus TM300|A0AF03.1 Listeria welshimeri serovar 6b str. SLCC5334	branch	rgb(143, 206, 0)	normal	1
Q88Z86.1 Lactiplantibacillus plantarum WCFS1|Q03T39.1 Levilactobacillus brevis ATCC 367	branch	rgb(183, 55, 171)	normal	1
A7GJW1.1 Bacillus cytotoxicus NVH 391-98|A7Z0H3.1 Bacillus velezensis FZB42	branch	rgb(143, 206, 0)	normal	1
Q0TMG3.1 Clostridium perfringens ATCC 13124|Q0SQ61.1 Clostridium perfringens SM101	branch	rgb(143, 206, 0)	normal	1
Q839U1.1 Enterococcus faecalis V583|Q04C57.1 Lactobacillus delbrueckii subsp. bulgaricus ATCC BAA-365	branch	rgb(183, 55, 171)	normal	1
A7GJW1.1 Bacillus cytotoxicus NVH 391-98|Q5WAD9.1 Shouchella clausii KSM-K16	branch	rgb(143, 206, 0)	normal	1
C0ZHD4.1 Brevibacillus brevis NBRC 100599|Q1AXL7.1 Rubrobacter xylanophilus DSM 9941	branch	rgb(143, 206, 0)	normal	1
B1KTE7.1 Clostridium botulinum A3 str. Loch Maree|A0PXK8.2 Clostridium novyi NT	branch	rgb(143, 206, 0)	normal	1
B1KTE7.1 Clostridium botulinum A3 str. Loch Maree|Q899I9.1 Clostridium tetani E88	branch	rgb(143, 206, 0)	normal	1
B7HIL7.1 Bacillus cereus B4264|A0R8C1.2 Bacillus thuringiensis str. Al Hakam	branch	rgb(143, 206, 0)	normal	1
Q5HRQ6.1 Staphylococcus epidermidis RP62A|Q4L3F6.1 Staphylococcus haemolyticus JCSC1435	branch	rgb(143, 206, 0)	normal	1
A7GJW1.1 Bacillus cytotoxicus NVH 391-98|Q8CXP9.1 Oceanobacillus iheyensis HTE831	branch	rgb(143, 206, 0)	normal	1
Q9KGJ6.1 Halalkalibacterium halodurans C-125|Q8CXP9.1 Oceanobacillus iheyensis HTE831	branch	rgb(143, 206, 0)	normal	1
A7GJW1.1 Bacillus cytotoxicus NVH 391-98|A9VN62.1 Bacillus mycoides KBAB4	branch	rgb(143, 206, 0)	normal	1
C0ZHD4.1 Brevibacillus brevis NBRC 100599|A9NH16.1 Acholeplasma laidlawii PG-8A	branch	rgb(143, 206, 0)	normal	1
Q9KGJ6.1 Halalkalibacterium halodurans C-125	label	rgb(0, 0, 0)	normal	1
