# Supplementary material for: Functional and structural characterization of Staphylococcus aureus N‐acetylglucosamine 1‐phosphate uridyltransferase (GlmU) reveals a redox‐sensitive acetyltransferase activity
Source: Protein Sci. 2025 Mar 27;34(4):e70111. doi: 10.1002/pro.70111 (PMC11947611; doi:10.1002/pro.70111)
Supplement: Supplementary file 2 — Data S2: Supporting Information [file PRO-34-e70111-s001.zip › MUSCLE_alignment.fas]

>Q2G0S3.1 RecName: Full=Bifunctional protein GlmU Includes: RecName: Full=UDP-N-acetylglucosamine pyrophosphorylase AltName: Full=N-acetylglucosamine-1-phosphate uridyltransferase Includes: RecName: Full=Glucosamine-1-phosphate N-acetyltransferase Staphylococcus aureus subsp. aureus NCTC 8325
----------------MRRHAIILAAGKGTRMKS---KKYKVLHEVAGKPMVEHVLESVKGSG-VD----Q-VVTIVGHGAESVK----GHL---------GER---------------SL---YSFQEEQL---GTAHAVQM-AK--SHL----ED---K---E-G----TT-IVVCGDTPLITKETLVT------LIA---HH-----EDAN--AQ-ATVLSASIQQPYGYGRIVR---NASGR----LERIVEEKDA--------TQAEK--DINEISSGIFAFNNKTLFEKLTQ-VKNDNAQGEYYLPDVLSLILNDGGIVEVYRTNDVEEIMGVNDRVMLSQAEKAMQRRTNHYHMLNGVTIIDPDSTYI--------GPD-VTIGSDTVIEPGVRING-----------------RTEIGEDVVIGQYSEINNSTIENGACIQQ-SVVND--------ASVGANTKVGPFAQLRPGAQLGADVKVGNFVEIKKADLKDGAKVSHLSYIGDAVIGERTNIGCGTITVNY----------------DGENKFKTIVGKDSFVGCNVNLVAPVTIGDDVLVAAGSTI-TD--DVPNDSLAVARARQTTKEGY----RK-------------------------------------------------------------------------------
>Q5HRQ6.1 RecName: Full=Bifunctional protein GlmU Includes: RecName: Full=UDP-N-acetylglucosamine pyrophosphorylase AltName: Full=N-acetylglucosamine-1-phosphate uridyltransferase Includes: RecName: Full=Glucosamine-1-phosphate N-acetyltransferase Staphylococcus epidermidis RP62A
----------------MQRHAIILAAGKGTRMKS---KKYKVLHEVAGKPMVEHVLNNVKQAG-VD----Q-IVTIIGHGAESVK----DTL---------GNQ---------------SL---YSFQDKQL---GTAHAVKM-AH--EHL----AD---K---E-G----TT-LVVCGDTPLITYQTLQS------LIE---HH-----ESTQ--SH-VTVLSASTINPYGYGRIIR---NHNGI----LERIVEEKDA--------NDSER--AIKEISSGIFAFNNRVLFEKLEQ-VKNDNAQGEYYLPDVLSLILKDGGKAEVYCTEDFDEIIGVNDRLMLSEAEKALQQRINRYHMENGVTIIDPSSTFI--------GTD-VKIGIDTTIEPGVRIGG-----------------HTTIEEDVWIGQYSEINNSTIHSNANIKQ-SVIND--------SIVGENTTVGPFAQLRPGSNLGSEVKVGNFVEVKKADIKDGAKVSHLSYIGDAEIGERTNIGCGSITVNY----------------DGANKFKTIVGKDAFIGCNTNLIAPVTVGNHTLIAAGSTI-TD--NIPEDSLALARARQVNKEGYL---KK-------------------------------------------------------------------------------
>Q4L3F6.1 RecName: Full=Bifunctional protein GlmU Includes: RecName: Full=UDP-N-acetylglucosamine pyrophosphorylase AltName: Full=N-acetylglucosamine-1-phosphate uridyltransferase Includes: RecName: Full=Glucosamine-1-phosphate N-acetyltransferase Staphylococcus haemolyticus JCSC1435
----------------MQRNAVILAAGKGTRMKS---NKYKVLHKVAGKSMVEHVLTNVKNAG-VN----Q-IVTIVGHGAEDVK----ETL---------GNQ---------------SL---YSYQEEQL---GTAHAVKM-AN--EHL----KE---V---E-G----TT-LVVCGDTPLITAHTLQK------LIE---HH-----ESTH--AQ-ATVLSATAQIPFGYGRIVR---DEQRR----LQRIVEEKDA--------SEAQK--ALTEISSGIFAFDNRVLFSKLEE-VKNDNAQGEYYLPDVISLILAENGVAEVYHTDDFNEIMGVNDRVMLSNAEKALQQRINIEHMRNGVTIIDPTTTFI--------GPD-VKIGMDTIIEPGVRING-----------------ETVIGEEAVIGQYSEINNSHIGSQVDIKQ-SVIND--------SIVGDKTKVGPFAQLRPGSNLGSDVKVGNFVEVKKADLKDGAKVSHLSYIGDAEIGERTNIGCGSITVNY----------------DGVNKFKTVVGKDAFIGCNTNLVAPVTVGDGVLIAAGSTI-TD--NVPNESLALARARQITKEGYL---KK-------------------------------------------------------------------------------
>B9DLD6.1 RecName: Full=Bifunctional protein GlmU Includes: RecName: Full=UDP-N-acetylglucosamine pyrophosphorylase AltName: Full=N-acetylglucosamine-1-phosphate uridyltransferase Includes: RecName: Full=Glucosamine-1-phosphate N-acetyltransferase Staphylococcus carnosus subsp. carnosus TM300
----------------MQRYAVVLAAGKGTRMKS---KLYKVLHKVADKTMIEHVVNSVQQSG-AD----Q-IVTIVGHGAERVK----DTL---------GDQ---------------SA---YGFQEEQL---GTAHAVKM-AA--DEL----KD---R---E-G----TT-LVVCGDTPLITADTLNA------LVK---HH-----EDNQ--AD-ATVLSATAPNPFGYGRIVR---DEEGR----LSNIVEQKDA--------SEAEQ--QIDEISSGIFAFDNQTLFRLLDK-VKNDNAQGEYYLPDVLSLILEEGGKAEVYHTNDFDEIMGVNDRVALSKAEQAMRQRINEYHMRNGVTLIDPSSTYI--------ASD-VIIGMDTVIEPGVHIGS-----------------GTQIGEDTVIGQYSDINRSTIGDRTTVKQ-SVIND--------ATVGDDTTVGPFAQLRPNAHLGNEVKVGNFVEVKKADIKDGAKVSHLSYIGDAEIGERTNIGCGSITVNY----------------DGKNKFKTIIGKDSFIGCNTNLVAPVILGDDVLIAAGSTI-TD--DVPNDSLALARSRQTTKPGYL---NK---NKE-------------------------------------------------------------------------
>Q49V08.1 RecName: Full=Bifunctional protein GlmU Includes: RecName: Full=UDP-N-acetylglucosamine pyrophosphorylase AltName: Full=N-acetylglucosamine-1-phosphate uridyltransferase Includes: RecName: Full=Glucosamine-1-phosphate N-acetyltransferase Staphylococcus saprophyticus subsp. saprophyticus ATCC 15305 = NCTC 7292
----------------MQRHAIVLAAGKGTRMKS---KKYKVLHDVAGKTMIEHVADNVKQSG-ID----Q-LVTIVGHGADSVK----ETL---------GDT---------------SL---YSFQEEQL---GTAHAVKM-AS--EHL----SE---S---Q-G----TT-LVVCGDTPLITTATLKS------LVE---HH-----ENNQ--AH-ATVLSATAENPFGYGRILR---DSEGR----LVSIVEQKDA--------TDAEQ--QINEISSGIFAFDNQVLFEKLEL-VKNDNAQSEYYLPDVLSLILEDRGIVEVFHTNDFEEIMGVNDRVMLSEAEKAFRKRINEQHMKNGVTIIDPVTTYI--------GAD-VRIGEDTVVEPGVKLSG-----------------NSVIGEDTVIGQHTEITNSKIGSNVTIKQ-SVINE--------AIVDDYATIGPFAQLRPGADLGKKVKVGNFVEVKKSVVKAGAKLPHLSYIGDAEIGERTNVGCGSITVNY----------------DGINKFKTVIGDDSFIGCNTNLVAPITLGNRSFIAAGSTI-TD--NVPEDSLALARARQTTKEGYL---KK-------------------------------------------------------------------------------
>A7GJW1.1 RecName: Full=Bifunctional protein GlmU Includes: RecName: Full=UDP-N-acetylglucosamine pyrophosphorylase AltName: Full=N-acetylglucosamine-1-phosphate uridyltransferase Includes: RecName: Full=Glucosamine-1-phosphate N-acetyltransferase Bacillus cytotoxicus NVH 391-98
---------------MSNRFAVILAAGKGTRMKS---KLYKVLHPVCGKPMVQHVVDQVSQLG-LQ----K-LVTVVGHGAEKVQ----EQL---------GNV---------------SE---FALQAEQL---GTAHAVDR-AA--DIL----AN---E---E-G----TT-LVICGDTPLITAETMEA------LLK---HH-----EEAG--AK-ATVLTAYIEEPAGYGRIVR---NENGH----VEKIVEHKDA--------NEVEL--TIKEINTGTYCFDNKALFASLSK-VSNDNAQGEYYLPDVIEILKGEGHIVSAYQTEHFDETLGVNDRVALSQAEVIMKNRINHKNMVNGVTIIDPSNTYI--------SAD-AIIGSDTVIHPGTIIEG-----------------KTVIGSDCEIGPHTVIRDSEIGDGTTIRQ-STVHD--------SKIGTEVSVGPFAHIRPDSVIGNEVRVGNFVEIKKTVFGNGSKASHLSYIGDAQIGENVNLGCGSITVNY----------------DGKNKFKTVIGDGVFIGCNSNLVAPVTVEDGAYVAAGSTI-TE--NVPSKALSIARARQVNKEDYV---DQ---LLNKKKS---------------------------------------------------------------------
>Q9KGJ6.1 RecName: Full=Bifunctional protein GlmU Includes: RecName: Full=UDP-N-acetylglucosamine pyrophosphorylase AltName: Full=N-acetylglucosamine-1-phosphate uridyltransferase Includes: RecName: Full=Glucosamine-1-phosphate N-acetyltransferase Halalkalibacterium halodurans C-125
---------------MSNRFAVILAAGQGTRMKS---KLYKVLHSVCGKPMVQHVVDQVSALG-FD----E-IVTIIGHGADAVK----SQL---------GER---------------VS---YALQEEQL---GTGHAVLQ-AE--SAL----GG---R---R-G----VT-IVLCGDTPLLTAETIDH------VMS---YH-----EEEQ--AK-ATVLTAELADPTGYGRIVR---NDKGL----VERIVEHKDA--------TSEEK--QITEVNTGTYCFDNEALFQALKE-VGNNNAQGEYYLPDVIQILQTKGEKVAAYKTAHVEETLGVNDRVALAQAEQVMKRRINEAWMRKGVTFIDPEQTYV--------SPD-ATIGQDTVIYPGTMVLG-----------------QTTIGEGCVLGPHTELKDSKIGNKTAVKQ-SVVHN--------SEVGERVSIGPFSHIRPASMIHDDVRIGNFVEVKKSTIGKESKASHLSYIGDAEVGERVNFSCGSITVNY----------------DGKNKFLTKIEDDAFIGCNSNLIAPVTIGKGALIAAGSTI-TE--DVPSDALSIARARQTNKEHYV--------TKKNN-----------------------------------------------------------------------
>Q65PH1.2 RecName: Full=Bifunctional protein GlmU Includes: RecName: Full=UDP-N-acetylglucosamine pyrophosphorylase AltName: Full=N-acetylglucosamine-1-phosphate uridyltransferase Includes: RecName: Full=Glucosamine-1-phosphate N-acetyltransferase Bacillus licheniformis DSM 13 = ATCC 14580
---------------MDKRFAVVLAAGQGTRMKS---KLYKVLHPVCGKPMVEHVVDEARKLS-LE----K-LVTIVGHGAEDVK----KQL---------GEK---------------SE---YALQAEQL---GTAHAVKQ-AK--SIL----GS---E---K-G----TT-IVICGDTPLLTAETMEA------MLT---EH-----QKKA--AK-VTILTAVAEDPTGYGRIIR---NENGD----VAKIVEHKDA--------TEEER--LVKEINTGTYCFDNEALFQTIEQ-VSNDNVQGEYYLPDVIEILKNQGETVAAYQTVNFQETLGVNDRVALSQAEIYMKQRINKRHMQNGVSLIDPDNTYI--------SPE-AVIGRDTVIYPGTVIKG-----------------RVVIGEDAVIGQNSELENSTVGSRTVIKQ-SVIVD--------SEVGDDVTIGPFAHIRPDSKIGNEVRIGNFVEVKKSEFGDRSKASHLSYIGDAEIGTDVNLGCGSITVNY----------------DGKHKFKTKIENGAFIGCNSNLVAPVTIGEGAYVAAGSTI-TD--DVPGRALSIARARQVNKEDYA---EN---IHKK------------------------------------------------------------------------
>B1YGP5.1 RecName: Full=Bifunctional protein GlmU Includes: RecName: Full=UDP-N-acetylglucosamine pyrophosphorylase AltName: Full=N-acetylglucosamine-1-phosphate uridyltransferase Includes: RecName: Full=Glucosamine-1-phosphate N-acetyltransferase Exiguobacterium sibiricum 255-15
----------------MNHFAVILAAGKGTRMKS---KLYKVLHPVAGKPMVQHVVDQLTTLG-VT----R-QVVIVGHGAESVK----EVL---------GTS---------------VE---YALQSEQL---GTGHAVQM-AE--PVL----GQ---E---K-G----ST-LVVCGDTPLLTSETLQS------LLQ---HH-----AETG--AK-VTVLTAHADDATGYGRIVR---GEDGN----VSKIVEHKDA--------NAEEL--LIKEINTGTYVFDNEMLFEALKQ-VKNDNVQGEYYLPDVIEIAKADGETIAAYAASTFEETIGVNDRVALAQAETSMRKRTNEHWMRQGVTFIDPASTYI--------GPD-VVIGSDTVLYPGTQLLG-----------------NTTIGSECIIGPNSDIRNSEVADQAVVRQ-SVVTD--------SKIGPAAQVGPFAHLRQQAVLGANTRIGNFVEVKKSTFGEGSKSAHLSYVGDATIGTNVNLGCGSITVNY----------------DGTNKFQTVIEDDAFIGCNVNLIAPVTVGKNALVAAGSTV-TD--DVPENGLAIARERQTTKPDYR------------------------------------------------------------------------------------
>B7HIL7.1 RecName: Full=Bifunctional protein GlmU Includes: RecName: Full=UDP-N-acetylglucosamine pyrophosphorylase AltName: Full=N-acetylglucosamine-1-phosphate uridyltransferase Includes: RecName: Full=Glucosamine-1-phosphate N-acetyltransferase Bacillus cereus B4264
---------------MSNRFAVILAAGKGTRMKS---KLYKVLHPVCGKPMVQHVVDQVSQLG-LQ----K-LVTVVGHGAEMVQ----EQL---------GNV---------------SE---FALQAEQL---GTAHAVDQ-AA--SVL----AN---E---E-G----TT-LVICGDTPLITAETMEA------LLQ---QH-----KEAG--AM-ATVLTAYIEEPAGYGRIVR---NENGH----VEKIVEHKDA--------NEKEL--AIKEINTGTYCFDNKALFASLSK-VSNDNVQGEYYLPDVIEILKNEGHIVSAYQTEQFDETLGVNDRVALSQAEIIMKNRINRKNMVNGVTIIDPSNTYI--------SAD-AVIGSDTVLHPGTIIEG-----------------NTVIGSDCEIGPHTVIRDSEIGDRTTIRQ-STVHD--------SKLGTEVSVGPFAHIRPDSVIGDEVRVGNFVEIKKTVFGNRSKASHLSYIGDAQVGEDVNLGCGSITVNY----------------DGKNKFKTVIGNGVFIGCNSNLVAPVTVEDGAYVAAGSTI-TE--NVPSKALSVARARQVNKEDYV---DQ---LLNKKKS---------------------------------------------------------------------
>A9VN62.1 RecName: Full=Bifunctional protein GlmU Includes: RecName: Full=UDP-N-acetylglucosamine pyrophosphorylase AltName: Full=N-acetylglucosamine-1-phosphate uridyltransferase Includes: RecName: Full=Glucosamine-1-phosphate N-acetyltransferase Bacillus mycoides KBAB4
---------------MSNRFAVILAAGKGTRMKS---KLYKVLHPVCGKPMVQHVVNEVSQLG-LQ----K-LVTVVGHGAEKVQ----EQL---------GNV---------------SE---FALQAEQL---GTAHAVDQ-AA--SVL----AN---E---E-G----TT-LVICGDTPLITAETMEA------LLQ---QH-----EEAG--AM-ATVLTAYIEEPAGYGRIVR---NENGH----VEKIVEHKDA--------NEKEL--AIKEINTGTYCFDNKALFASLSK-VSNDNVQGEYYLPDVIEILKNEGHIVSAYQTEHFDETLGVNDRVALSQAEIIMKNRINRKNMVNGVTIIDPSNTYI--------STD-AVIGSDTVLHPGTVIEG-----------------NTVIGSDCEIGPHTVIRDSEIGDRTVIRQ-STVHD--------SKLGTVVSVGPFAHIRPDSVIGDEVRVGNFVEIKKTVFGNRSKASHLSYIGDAQVGEDVNLGCGSITVNY----------------DGKNKFKTVIGNGVFIGCNSNLVAPVTVEDGAYVAAGSTI-TE--NVPSKALSVARARQVNKEDYV---DQ---LLNKKKS---------------------------------------------------------------------
>Q5L3V0.1 RecName: Full=Bifunctional protein GlmU Includes: RecName: Full=UDP-N-acetylglucosamine pyrophosphorylase AltName: Full=N-acetylglucosamine-1-phosphate uridyltransferase Includes: RecName: Full=Glucosamine-1-phosphate N-acetyltransferase Geobacillus kaustophilus HTA426
----------------MKRYAVILAAGQGTRMKS---KRYKVLHPICGKPMVQHVIDQVSKLG-VE----K-AIAVVGFGAEQVK----EQL---------GSQ---------------CE---YALQEEQL---GTAHAVMQ-AA--PHL----RG---L---E-G----VT-IVVCGDTPLITAETMEM------LIE---HH-----MAAK--AK-ATVLTAIADDPSGYGRIVR---NEAGH----VEKIVEHKDA--------SEQER--NIREINTGTYCFDNETLFQALTK-VTNQNAQGEYYLTDVIEIIKADGGVVSAYQAPSFEETIGVNDRIALAEAERIMRARICRQHMKNGVTIIDPASTYI--------SAE-AVIGRDTVIYPGTVIEG-----------------ETVIGEDCVIGPNSEIKNCYIGHRTSIRH-SVAHD--------SEIGSDVTIGPFAHIRPLSKIDDEVRIGNFVEVKKSTFGKGSKASHLSYIGDAEVGADVNLGCGSITVNY----------------DGVNKHMTKIEDGAFIGCNVNLIAPVTVGQGAYVAAGSTI-TD--DVPGRALAIARARQVNKEHYV---DR---LPGKKKS---------------------------------------------------------------------
>Q839U1.1 RecName: Full=Bifunctional protein GlmU Includes: RecName: Full=UDP-N-acetylglucosamine pyrophosphorylase AltName: Full=N-acetylglucosamine-1-phosphate uridyltransferase Includes: RecName: Full=Glucosamine-1-phosphate N-acetyltransferase Enterococcus faecalis V583
---------------MENRYAIILAAGKGTRMKS---KLYKVLHPVAGKPMVEHILDQVEQTE-PT----E-IVTIVGHGAEMIK----SHL---------GER---------------SQ---YALQAEQL---GTGHAVMQ-AQ--ELL----GG---K---Q-G----TT-LVITGDTPLLTAETLKN------LFD---YH-----QGKN--AS-ATILTAHAEDPTGYGRIIR---DHVGI----VERIVEQKDA--------SEEEA--RVQEINTGTFCFDNESLFEALAK-TDTNNTQGEYYLTDIIEILKKEGKAVAAYQMADFDEAMGVNDRVALSTANKIMHRRLNEMHMRNGVTFIDPDTTYI--------DEG-VVIGSDTVIEAGVTIKG-----------------KTVIGEDCLIGAHSEIVDSHIGNQVVVKQ-SVIEE--------SVVHEGADVGPYAHLRPKADVGANVHIGNFVEVKNATIDEGTKVGHLTYVGDATLGKDINVGCGVVFVNY----------------DGKNKHQTIVGDHAFIGSATNIVAPVTIGDHAVTAAGSTI-TE--DVPSEDLAIARARQVNKEGYA---KK---LPYMKD----------------------------------------------------------------------
>A0R8C1.2 RecName: Full=Bifunctional protein GlmU Includes: RecName: Full=UDP-N-acetylglucosamine pyrophosphorylase AltName: Full=N-acetylglucosamine-1-phosphate uridyltransferase Includes: RecName: Full=Glucosamine-1-phosphate N-acetyltransferase Bacillus thuringiensis str. Al Hakam
---------------MSNRFAVILAAGKGTRMKS---KLYKVLHPVCGKPMVQHVVDQVSQLG-LQ----K-LVTVVGHGAEMVQ----EQL---------GNV---------------SE---FALQAEQL---GTAHAVDQ-AA--GVL----AN---E---E-G----TT-LVICGDTPLITAETMEA------LLQ---QH-----KEAG--AM-ATVLTAYIEEPAGYGRIVR---NENGH----VEKIVEHKDA--------NEKEL--AIKEINTGTYCFDNKALFASLSK-VSNDNVQGEYYLPDVIEILKNEGHIVSAYQTEHFDETLGVNDRVALSQAEIIMKNRINRKNMVNGVTIIDPSNTYI--------SAD-AIIGSDTVLHPGTIIEG-----------------NTVIGSDCEIGPHTVIRDSEIGDRTTIRQ-STVHD--------SKLGTEVSVGPFAHIRPDSVIGDEVRVGNFVEIKKTVFGNRSKASHLSYIGDAQVGEDVNLGCGSITVNY----------------DGKNKFKTVIGNGVFIGCNSNLVAPVTVEDGAYVAAGSTI-TE--NVPSKALSVARARQVNKEDYV---DQ---LLNKKKS---------------------------------------------------------------------
>P14192.1 RecName: Full=Bifunctional protein GlmU Includes: RecName: Full=UDP-N-acetylglucosamine pyrophosphorylase AltName: Full=N-acetylglucosamine-1-phosphate uridyltransferase Includes: RecName: Full=Glucosamine-1-phosphate N-acetyltransferase Bacillus subtilis subsp. subtilis str. 168
---------------MDKRFAVVLAAGQGTRMKS---KLYKVLHPVCGKPMVEHVVDEALKLS-LS----K-LVTIVGHGAEEVK----KQL---------GDK---------------SE---YRVQAKQL---GTAHAVKQ-AQ--PFL----AD---E---K-G----VT-IVICGDTPLLTAETMEQ------MLK---EH-----TQRE--AK-RTILTAVAEDPTGYGRIIR---SENGA----VQKIVEHKDA--------SEEER--LVTEINTGTYCFDNEALFRAIDQ-VSNDNAQGEYYLPDVIEILKNEGETVAAYQTGNFQETLGVNDRVALSQAEQFMKERINKRHMQNGVTLIDPMNTYI--------SPD-AVIGSDTVIYPGTVIKG-----------------EVQIGEDTIIGPHTEIMNSAIGSRTVIKQ-SVVNH--------SKVGNDVNIGPFAHIRPDSVIGNEVKIGNFVEIKKTQFGDRSKASHLSYVGDAEVGTDVNLGCGSITVNY----------------DGKNKYLTKIEDGAFIGCNSNLVAPVTVGEGAYVAAGSTV-TE--DVPGKALAIARARQVNKDDYV---KN---IHKK------------------------------------------------------------------------
>A4IJC6.1 RecName: Full=Bifunctional protein GlmU Includes: RecName: Full=UDP-N-acetylglucosamine pyrophosphorylase AltName: Full=N-acetylglucosamine-1-phosphate uridyltransferase Includes: RecName: Full=Glucosamine-1-phosphate N-acetyltransferase Geobacillus thermodenitrificans NG80-2
---------------MVKRYAVILAAGQGTRMKS---KLYKVLHPVCGKPMVQHVVDQVSKLG-VE----K-TIAVVGFGAEQVK----EQL---------GAQ---------------CE---YALQEKQL---GTAHAVMQ-AA--PHL----QN---L---E-G----IT-IVVCGDTPLITAETMEA------LLE---HH-----MTAG--AK-ATVLTAIADDPTGYGRIVR---NSDGH----VEKIVEHKDA--------NEQER--EIREINTGTYCFDNRMLFQALTK-VTNNNAQGEYYLTDVIEIIKADGGIVSAYQAPSFDETIGINDRIALAEAERIMRDRICRQHMKNGVTIIDPACTYI--------SAE-ATIGRDTVIYPGTVIEG-----------------KTVIGEDCTIGPHSEIKNCHIGHRTSIRH-SVAHD--------SEIGDDVTIGPFAHIRPLSKIDDEVRIGNFVEVKKSTFGKGSKASHLSYIGDAEVGADVNLGCGSITVNY----------------DGVHKYRTKIEDGAFIGCNANLIAPVTIGQGAYVAAGSTV-TD--DVPGRALAIGRARQVNKENYV---DR---LRGKKKS---------------------------------------------------------------------
>A7Z0H3.1 RecName: Full=Bifunctional protein GlmU Includes: RecName: Full=UDP-N-acetylglucosamine pyrophosphorylase AltName: Full=N-acetylglucosamine-1-phosphate uridyltransferase Includes: RecName: Full=Glucosamine-1-phosphate N-acetyltransferase Bacillus velezensis FZB42
---------------MDKRFAVILAAGKGTRMKS---KLYKVLHPVCGKPMVEHVADEALKLS-LA----K-LVTIVGHGAEDVK----KQL---------GQK---------------SD---YALQAEQL---GTAHAVKQ-AK--PFL----HG---E---K-G----VT-IVICGDTPLLTAETMEA------MLN---EH-----TDKG--AK-ATVLTAVADDPAGYGRIIR---SEDGA----VQKIVEHKDA--------SEQER--LVKEINTGTYCFDNEALFRVIEQ-VSNENAQGEYYLPDVIEILKDEGETVAAYQTGNFQETLGVNDRVALSQAEMYMKERINKRHMQNGVTLIDPMNTYI--------SPD-ARIGQDTVIYPGTVLKG-----------------QAEIGDECVIGPHTEIEDSSIGSRTVIKQ-SVVNR--------SKVGNDVNIGPFAHIRPDSAIGNEVKIGNFVEIKKTQFGDRSKASHLSYIGDAEVGTDVNLGCGSITVNY----------------DGKKKYLTKIEDGAFIGCNSNLVAPVTVGEGAYVAAGSTV-TE--DVPGEALAIARARQVNKEDYV---KN---IHKK------------------------------------------------------------------------
>Q724L5.1 RecName: Full=Bifunctional protein GlmU Includes: RecName: Full=UDP-N-acetylglucosamine pyrophosphorylase AltName: Full=N-acetylglucosamine-1-phosphate uridyltransferase Includes: RecName: Full=Glucosamine-1-phosphate N-acetyltransferase Listeria monocytogenes serotype 4b str. F2365
---------------MSKRYAVVLAAGQGTRMKS---KLYKVLHPVCGKPMVEHVVDQISTLN-VD----K-VVTIVGHGAEKVQ----EHL---------AGK---------------SE---FVKQEEQL---GTAHAVLQ-AK--AEL----AG---K---D-G----VT-LVVCGDTPLIEASTMEA------LLK---YH-----HEKR--AK-ATILTTVIEDPTGYGRIIR---DDLGI----VEKIVEHKDA--------TEKEQ--RISEINTGTYCFDNKALFEALEN-VSNDNVQGEYYLPDVIKILKDSDEVVAAYRMESFEESLGVNDRIALAEASRLMQRRINENHMRNGVTLVNPENTYI--------DID-VKIGQDTVIEPGVMLRG-----------------ETVIGDDCVVTSGSEIVNSVIGERVHVR-TSSIFE--------SKVGDDVQIGPYAHLRPESDIHDHVKIGNYVETKKAVVGEGTKLPHFIYMGDAEIGKNVNVGCGSIAVNY----------------DGKNKAKTIIGDNVFVGCNSNLIAPVKVGDRAFIAAGSTI-TK--DVPDDALGIARAKQDNKLGYA---KH---LNHGK-----------------------------------------------------------------------
>A0AF03.1 RecName: Full=Bifunctional protein GlmU Includes: RecName: Full=UDP-N-acetylglucosamine pyrophosphorylase AltName: Full=N-acetylglucosamine-1-phosphate uridyltransferase Includes: RecName: Full=Glucosamine-1-phosphate N-acetyltransferase Listeria welshimeri serovar 6b str. SLCC5334
---------------MSKRYAVVLAAGQGTRMKS---KLYKVLHPVCGKPMVEHVVDQISTLD-VD----K-VVTIVGHGAEKVQ----EHL---------AGK---------------SE---FVKQEEQL---GTAHAVLQ-AK--PEL----AG---K---D-G----VT-LVVCGDTPLIEASTMEA------LLK---YH-----HEKR--AK-ATILTTVIEDPTGYGRIIR---DDLGI----VEKIVEHKDA--------TEKEQ--RISEINTGTYCFDNKALFEALEN-VSNDNVQGEYYLPDVIKILKDLDEVVAAYRMESFEESLGVNDRIALAEASKLMQRRINDNHMRNGVTLVNPENTYI--------DID-VKIGQDTVIEPGVMLRG-----------------NTVIGDDCVISSGSEIANSVIGERVHVR-NSSIFE--------SKVGDDVQIGPYAHLRPESDIHNHVKIGNYVETKKAIVGEGTKLPHFIYMGDAEIGKNVNVGCGSIAVNY----------------DGKNKAKTIIGDDVFVGCNSNLIAPVKVGDRAFIAAGSTI-TK--DVPEDALGIARAKQENKMDYA---KR---LNHGK-----------------------------------------------------------------------
>Q1WV55.1 RecName: Full=Bifunctional protein GlmU Includes: RecName: Full=UDP-N-acetylglucosamine pyrophosphorylase AltName: Full=N-acetylglucosamine-1-phosphate uridyltransferase Includes: RecName: Full=Glucosamine-1-phosphate N-acetyltransferase Ligilactobacillus salivarius UCC118
---------------MTSKYAIILAAGQGTRMKS---KLYKVLHPVCGKPMVDHVLTEIEKNN-MD----E-IVTVVGHGAEMVE----KTL---------GDR---------------TK---YALQAEQL---GTGHAVLQ-AE--KLL----GD---K---D-G----MT-LIACGDTPLFTAKTFEE------LFE---YH-----KSKG--AV-ATVLTAHAENPFGYGRIIR---NEIGI----VEKIVEQKDA--------TVEEA--TVKEINTGVYCFDNKELFAALHQ-IKNDNAQGEYYLPDVMEIFQKQGKVVAAYQMKNFEESMGVNDRIALSNATKVMRRRINENLMRQGVTLIDPDTTYI--------DID-VKVGSDTVIEPGVQLKG-----------------KTEIGADCYIGAHSEIIDSVIEDGVKVTS-SYIED--------AVMHKNSNIGPYSHLRPKAEIGENAHIGNFVEVKKATIGKNTKVGHLTYVGDATLGRDINVGCGTVFVNY----------------DGINKHHTTVGDYSFIGSASNIIAPVNIADHAYVAAGSTI-TD--DIDAHDMGIARGRQVNKKGYF---DR---YPVAEAARIAEEKAKEE-----------------------------------------------------------
>Q92F69.1 RecName: Full=Bifunctional protein GlmU Includes: RecName: Full=UDP-N-acetylglucosamine pyrophosphorylase AltName: Full=N-acetylglucosamine-1-phosphate uridyltransferase Includes: RecName: Full=Glucosamine-1-phosphate N-acetyltransferase Listeria innocua Clip11262
---------------MSKRYAVVLAAGQGTRMKS---KLYKVLHPVCGKPMVEHVVDQISTLD-VD----K-VVTIVGHGAEKVQ----EHL---------AGK---------------SE---FVKQDEQL---GTAHAVLQ-AK--SEL----AG---K---D-G----VT-LVVCGDTPLIEASTMEA------LLK---YH-----HEKR--AK-ATILTTVIEDPTGYGRIIR---DDLGI----VEKIVEHKDA--------TEKEQ--RISEINTGTYCFDNKALFEALEN-VSNDNVQGEYYLPDVIKILKDADEVVAAYKMESFEESLGVNDRIALAEASKLMQRRINENHMRNGVTLVNPENTYI--------DID-VKIGQDTVIEPGVMLRG-----------------KTVIGDDCVVTSGSEIVSSVIGERVHVR-NSSIFE--------SKVGDDVQIGPYAHLRPESDIHNHVKIGNYVETKKAVVGEGTKLPHFIYMGDAEIGKNVNVGCGSIAVNY----------------DGKNKAKTIIGDNVFVGCNSNLIAPVKVGDRAFIAAGSTI-TK--DVPEDALGIARAKQDNKLGYA---KH---LNHGK-----------------------------------------------------------------------
>Q8CXP9.1 RecName: Full=Bifunctional protein GlmU Includes: RecName: Full=UDP-N-acetylglucosamine pyrophosphorylase AltName: Full=N-acetylglucosamine-1-phosphate uridyltransferase Includes: RecName: Full=Glucosamine-1-phosphate N-acetyltransferase Oceanobacillus iheyensis HTE831
---------------MANRFAVILAAGQGTRMKS---KLHKMLHPVAGRPMVQHVVDQLQQVN-LN----K-IVTIVGFGAEKVK----AQL---------GSS---------------SE---FAFQKEQL---GTGHAVLQ-AE--DLL----KD---E---K-G----VT-VVACGDTPLIRAETFEE------LIQ---YH-----KKTG--AK-ASILTTKVENPTGYGRVVR---NDQDE----VERIVEHKDA--------NEGER--LIQEINTGTYCFDNQALFAALKE-VSNDNAQGEYYLPDVIKILRHQGDTVSAFMTPDFDETIGINDRIALAEAEKIMKKRINEQHMRNGVSIIDPEQTYI--------EPD-VQIESDVILHPGTVLKG-----------------ETIIRTGAEIGPHSELKDCEVGEDTVIRH-SVATS--------SKVGNRVNIGPYAHIRPESRVGNDTKVGNFVEIKKTNLGDHSKVSHLSYIGDADVGERVNVGCGTITVNY----------------DGTNKYLTTIEDDAFIGCNSNLIAPVTVGKGSYVAAGSTI-TK--NVPENALSIARARQTNKEEYA---SK---FKK-------------------------------------------------------------------------
>C0ZHD4.1 RecName: Full=Bifunctional protein GlmU Includes: RecName: Full=UDP-N-acetylglucosamine pyrophosphorylase AltName: Full=N-acetylglucosamine-1-phosphate uridyltransferase Includes: RecName: Full=Glucosamine-1-phosphate N-acetyltransferase Brevibacillus brevis NBRC 100599
---------------MSKIHAVVLAAGQGTRMKS---KLYKVLHPVCGKPMVQHVVDTMASMQ-VQ----D-IVVVVGHGADAVR----AKL---------GED---------------VT---YALQEEQL---GTAHAVSQ-AA--PFL----QD---K---E-G----TT-FLLYGDVPLLSATTLSA------LLT---YH-----EEQQ--AA-ATVLTAVLPDATGYGRIVR---NEAGE----VLRIVEHKDA--------SEAER--AIREINTGIYCYDNRKLWKALAE-VKNDNAQGEYYVTDVVGILRDAGEKVVGYEAIDPEETLGVNDRVQLSEAEAYMKKRIMTGHMRNGVTIIDPTSTYI--------ETD-VKIEADTVIHPGSFLRG-----------------QTTVGADCVIGPQADLTNVEVASGVTIS-YSVMVD--------SRVESDSSVGPFAYVRPGSQIGSNAKIGDFVELKNAKIGDGTKVPHLSYVGDAEIGDGVNIGCGTITVNY----------------DGAVKHKTTVKDGAFIGCNSNLVAPVTVGQNAYVAAGSTI-NQ--DVPDNALAIARERQVNKIDYA---NK---MPRKGKKQS-------------------------------------------------------------------
>Q38V29.1 RecName: Full=Bifunctional protein GlmU Includes: RecName: Full=UDP-N-acetylglucosamine pyrophosphorylase AltName: Full=N-acetylglucosamine-1-phosphate uridyltransferase Includes: RecName: Full=Glucosamine-1-phosphate N-acetyltransferase Latilactobacillus sakei subsp. sakei 23K
---------------MVNKNAIILAAGKGTRMKS---KLYKVLHEVCGRPMVDHVLTEVEKTE-PA----T-VVTIVGHGAEKVK----DYL---------GDR---------------SQ---YALQAEQL---GTGHAVLQ-AE--DLL----KD---Q---D-G----IT-IVVSGDTPLLTAGTFEK------LFA---YH-----HDKG--AK-ATILTATAPDPTGYGRIIR---NDIGI----VEKIVEQKDT--------NDKEA--AVNEINTGVYCFDNKTLFQALHE-VTNENAQGEYYLTDVVEILKKKGEIVAAYKMPNFEESMGVNDRVALSQATKVMRQRINTAHMRNGVTLIDPESTYI--------EVG-VKIGNDTIIEPNVVLKG-----------------NTTIGSDCFVGAGSTIIDSTIEDNIQITS-STIES--------AIMHTGSNIGPNSHLRPNAEIGVDVHVGNFCEVKNAKIGDRTKIGHLSYVGDATLGTDINVGCGVVFVNY----------------DGVAKHHANVGSHVFIGSNSNIVAPVEIADHTFIAAGSTI-TD--DVPEKAMAIARARQTNKENYW---AK---LPVAKDEEWQ------------------------------------------------------------------
>Q5WAD9.1 RecName: Full=Bifunctional protein GlmU Includes: RecName: Full=UDP-N-acetylglucosamine pyrophosphorylase AltName: Full=N-acetylglucosamine-1-phosphate uridyltransferase Includes: RecName: Full=Glucosamine-1-phosphate N-acetyltransferase Shouchella clausii KSM-K16
---------------MSGRFAVILAAGQGTRMKS---KLYKVLHPVCGKPMVEHVVDQVSKLE-FD----K-TAVIVGHGAEEVK----KTL---------TEK---------------IE---FVMQPEQL---GTGHAVKC-AE--HLL----AS---Q---K-G----TT-VVLCGDTPLITAATIKK------LMD---TH-----EANG--AK-ATVLTAHAPDPTGYGRVIR---GNQGQ----VEKIVEHKDA--------SVDEL--AIAEVNTGTYCFDNEALFEALAE-VKNENAQGEYYLPDVIGILRQKGETISAYQTDSLSETMGVNDRVALSQAEAAMRKRINEEWMRQGVTIIDPQTTYI--------SAD-ASIGQDTVLYPNTSIKG-----------------PSVIGEDCVIESGTEIASATLGRGVHVCS-SVISN--------SVVADGSSIGPFAHIRPGSDVGENVRVGNFVELKKASIGTGSKVSHLTYVGDAEVGSDVNVGCGVVTVNY----------------DGKNKHKTIIKDGAFVGSGSNLIAPVEIGERAFVAAGSTI-TD--DVPSQALSIARSRQVNKDNYV--------KKDV------------------------------------------------------------------------
>Q03HD2.1 RecName: Full=Bifunctional protein GlmU Includes: RecName: Full=UDP-N-acetylglucosamine pyrophosphorylase AltName: Full=N-acetylglucosamine-1-phosphate uridyltransferase Includes: RecName: Full=Glucosamine-1-phosphate N-acetyltransferase Pediococcus pentosaceus ATCC 25745
----------------MEKNTIILAAGQGTRMKS---KLYKVLHQVCGKAMVDHMLTQVEKTN-MD----H-IVTIVGHGAEKVR----ELL---------GDR---------------TE---YAIQEQQL---GTGHAVLQ-AE--KIL----GD---K---D-G----MT-MIVSGDTPLFTAKTFEN------LFE---YH-----RQKG--AA-ATILTARTENPFSYGRIVR---NEVGV----VSKIVEQKDA--------TTEEA--EIKEINTGVYCFDNQKLFAALHQ-VKNDNAQGEYYLPDVIGIMKDAGEIVAAYEMADFSESMGVNDRLALSKATKVMQRRINEEHMVNGVTIIDPENTYI--------DYG-VEIGPDTIIEPGVQIQG-----------------NTKIGSSSVIGAHSKIVDSTIGNRVTVTS-SQIES--------AIMHDDSNIGPHSHLRPQAEIGEFAHVGNYCEVKNAKLGARTKMGHLSYVGDADLGTDINIGCGVVFVNY----------------DGMNKHHSTVGDYAFIGSNSNIVAPVTIADHSYVAAGSTI-TN--DVNKFEMGIARGRQVNKEGYF---KK---LPVYDAALKAEEENNK------------------------------------------------------------
>A3DIP9.2 RecName: Full=Bifunctional protein GlmU Includes: RecName: Full=UDP-N-acetylglucosamine pyrophosphorylase AltName: Full=N-acetylglucosamine-1-phosphate uridyltransferase Includes: RecName: Full=Glucosamine-1-phosphate N-acetyltransferase Acetivibrio thermocellus ATCC 27405
---------------MECLMAVILAAGEGKRMKS---KKAKVVHEIQGIPLVEWVYRSVKNAG-ID----E-VVLVVGHKAEEVK----EKM---------GDK---------------VL---YAFQEKQL---GTGHALMQ-AQ--EYL----KD---K---D-G----YV-VVLYGDTPLITSKTISD------TIN---YH-----REQA--NS-ATIITAVLNNPDGYGRIVR---SGDGS----VRKIVEHKDA--------SLEER--NIKEINSGIYCFNIRDLTEALKE-LDNNNSQGEYYLTDTIEILINKGKKVGAIKVEDSSEILGINDRVQLAEAGRIIRSRILKRHMKNGVTIIDPDSTYI--------DED-VEIGIDTVVYPSTIIEG-----------------KTKIGEDCIIGPGSRLVNAQISDRVEVK-NSVVLE--------SSIDNDTKVGPFAYVRPGSVIGKNVKIGDFVEIKKSVIGDKTKISHLTYVGDAEVGKNVNLGCGVVVVNY----------------DGKKKNKTIIGDNAFVGCNVNLISPVEVKDNAYVAAGSTI-TE--EVPEYSLAIARSRQTIKEDWV---IK---KGMLRQEKE-------------------------------------------------------------------
>Q181B4.1 RecName: Full=Bifunctional protein GlmU Includes: RecName: Full=UDP-N-acetylglucosamine pyrophosphorylase AltName: Full=N-acetylglucosamine-1-phosphate uridyltransferase Includes: RecName: Full=Glucosamine-1-phosphate N-acetyltransferase Clostridioides difficile 630
----------------MNFKAIILAAGKGTRMKS---KYPKVIHKVCGKEMVNHIIDVSKKSG-VK----D-TVVILGHEADVVK----EKL---------AEE---------------II---IAMQTEQL---GTGHAVKM-AK--EYI----ND---E-----D----TI-VVLCGDTPLIKEETLKR------LFE---YH-----IENK--YH-ATVLTTRVGNPTGYGRIIR---DKKGD----LLKIVEQKDA--------NSEEK--MISEINSGIYCFNGKSLREALDL-LNNNNSQGEYYLTDTAKIMRDKGLKVGAFAGSTIEELMGVNSRVELSKAEEIMRRRINESHMVNGVTIIDTNSTYI--------ESD-VMIGNDTIIYPGVMLQG-----------------KTRIGSDCIIGMNSSITNSEIGDGTEIK-NSTIID--------SKVGENSTVGPYAYLRPKSDLGNNVKIGDFVEVKNAIIEDGSKASHLSYIGDAHVGKNVNIGCGVVFVNY----------------DGKNKFKSIVKDNAFIGSNSNLVAPVVVEEKGYIATGSTI-TH--DVPDGALAIARERQVIKEGWV---EK---KNQKDDQSK-------------------------------------------------------------------
>Q88Z86.1 RecName: Full=Bifunctional protein GlmU Includes: RecName: Full=UDP-N-acetylglucosamine pyrophosphorylase AltName: Full=N-acetylglucosamine-1-phosphate uridyltransferase Includes: RecName: Full=Glucosamine-1-phosphate N-acetyltransferase Lactiplantibacillus plantarum WCFS1
---------------MTTKNAIIMAAGKGTRMKS---KLVKVLHQVCGKSMVDHVLTQVEATH-MA----N-IVTIVGHGAKDVE----AAL---------GDR---------------TE---YAVQTEQL---GTGHAVLQ-AE--SLL----KD---A---D-G----MT-LIVSGDTPLFKAETFEE------LFE---YH-----QAKG--AA-GTILTSKAPNPQGYGRVVR---NRLGI----VEKIVEQKDA--------TKEEQ--EIHEINTGVYCFDNQKLFAALHE-VTNDNAQGEYYLTDVIQIMKNQGDVVAAYQMDDFDESMGVNTRAALAQATKVMQQRINAQHMENGVSIINPDDTYI--------DAG-VKIGADTIIEPGVLIKG-----------------HTTIGEDCFIGAHSEIHDMVIEDRVRVTA-SFLED--------SIMHADSNIGPYSHLRPQAEIGEHVHLGNFVEVKKAKIGNRTKVGHLTYVGDATLGQDINVGCGVVFVNY----------------DGVNKHHTNVGDSAFIGSNSNIIAPVEVADHSFIAAGSTI-TD--DVNFHDMAIARARQTNKPDFW---GR---LPHEPENM--------------------------------------------------------------------
>A5VI16.1 RecName: Full=Bifunctional protein GlmU Includes: RecName: Full=UDP-N-acetylglucosamine pyrophosphorylase AltName: Full=N-acetylglucosamine-1-phosphate uridyltransferase Includes: RecName: Full=Glucosamine-1-phosphate N-acetyltransferase Limosilactobacillus reuteri subsp. reuteri
---------------MTKRNAIILAAGKGTRMRS---KLYKVLHQVCGKTMVEHVLTQLEKAK-ID----N-IITIVGFGAETVE----QQL---------GHR---------------TK---YALQEQQL---GTGHAVMQ-TK--DLL----AN---E---D-G----ET-IIVSGDTPLFTAETFEK------LFE---YH-----EQRH--AA-ATILTSIAPDPTGYGRIVR---NDVGI----VERIVEQKDA--------TVQEQ--AIKEINTGVYCFDNKKLFAALSK-ITNDNAQGEYYLTDVIGILKQENEIVTAYKMDNFDESMGVNDRVALARANKVMRNRINTHWMREGVSMIDPETTYI--------DAD-VKIGRDTVIEGGVVIKG-----------------HTEIGNDCYIGAGSRITDSKIHDGVKIIS-STLQE--------AEMHNGSDIGPNSHLRPEAEIGENVHIGNFCEVKKAYIGEGTKVGHLTYIGNATLGKDINVGCGVVFVNY----------------DGTNKHHTNVGDHAFIGSNSNLVAPVNIAKDSFVAAGSTI-TD--STEQYDMAIARARQVNKENYA---KK---LPW-------------------------------------------------------------------------
>Q03T39.1 RecName: Full=Bifunctional protein GlmU Includes: RecName: Full=UDP-N-acetylglucosamine pyrophosphorylase AltName: Full=N-acetylglucosamine-1-phosphate uridyltransferase Includes: RecName: Full=Glucosamine-1-phosphate N-acetyltransferase Levilactobacillus brevis ATCC 367
---------------MTTRNTIILAAGKGTRMKS---KLYKVLHKVCGKAMVDHVLTQVEKTD-MS----K-IVTVVGYGADEVK----STL---------GDR---------------TQ---YALQAEQL---GTGHAVLQ-TE--PML----KD---E---A-G----TT-LIVSGDTPLFRAETFED------LFA---YH-----EAKH--AA-ATILTSMAPDPTGYGRIVR---NNIGI----VEKIVEQKDA--------NSEEQ--EIHEINTGVYVFDNQKLFKALHE-TSNDNAQGEYYLTDVIEILKQQGDIVAAYQMANFDESMGVNDRVALSAATKIMRDRINEAHMRDGVTLIDPATTYI--------DAG-VKIGADTIIEPGVLLKG-----------------NTVIGEDCYIGAHSELRNAVLADHVTVTS-SLLED--------SDMASGSNIGPNSHLRPESHIGPKVHLGNFVEVKKATIGEGTKVGHLTYVGNAKLGRNINVGCGVVFVNY----------------DGKNKHETVVGDDAFIGSNSNLVAPLDVADHSFIAAGSTI-TD--AVNRYDMAIARQRQTNKPNYY---QK---LPYRGED---------------------------------------------------------------------
>A8MK45.1 RecName: Full=Bifunctional protein GlmU Includes: RecName: Full=UDP-N-acetylglucosamine pyrophosphorylase AltName: Full=N-acetylglucosamine-1-phosphate uridyltransferase Includes: RecName: Full=Glucosamine-1-phosphate N-acetyltransferase Alkaliphilus oremlandii OhILAs
----------------MKLKAIILAAGAGTRMKS---KLPKVLHKVCGRTMLNHVIDVAKGSM-VQ----E-CIVVVGHGAEDVK----ESL---------TPD---------------VK---TVLQKEQL---GTGHALMM-AE--PYI----DD---------G----TI-LVLCGDGPLITEETLNR------TVA---YH-----REGN--FK-ATVLTTDLANPKGLGRIVR---NAEGQ----LEKIVEEKDA--------TEEEK--AIIEVNSGIYCFDGEILKEALPK-LKNENAQKEYYLTDILSIIRNMGFGVGVYKLEEYEEIMAVNSREQLADVEAIMRRRIAKKHMANGVTIMNPEHVYI--------EKT-VTIGADTILYPGVILTG-----------------NTVIGEDCIIGQNSRIEDTIIGDGVEVQSSTIIH---------SKVGNFTHIGPYAYLRPNSNIGEHVKIGDFVEVKNSNIGDHSKASHLAYIGDADVGQNVNIGCGVVFVNY----------------DGKNKHRTTVEDNSFVGSNSNLIAPVTVKESGYVACGSTI-TK--DVPEGSLAVARARQENKEGWT---KR---KGLLKK----------------------------------------------------------------------
>Q8R752.1 RecName: Full=Bifunctional protein GlmU Includes: RecName: Full=UDP-N-acetylglucosamine pyrophosphorylase AltName: Full=N-acetylglucosamine-1-phosphate uridyltransferase Includes: RecName: Full=Glucosamine-1-phosphate N-acetyltransferase Caldanaerobacter subterraneus subsp. tengcongensis MB4
---------------MEELVSVILAAGLGKRMKS---KYPKVVHKVCGKPMVKWVVEAAQEAG-SK----E-VIVVVGHGREMVE----EVL---------GDE---------------VK---YAYQKVQL---GTGHAVMM-AE--EFL----PL---E-----G----MV-LILTGDTPLITSDTLRK------LVE---YH-----ISEG--ND-VTILSSIFDDPTGYGRIIR---DESGN----VVKIVEEKDA--------SEEEK--RVKEINSGMYVVDIAKLRAALKE-ITNDNAQGEYYLTDAVEIIRNMGGKIGAV-VGESEEIIGVNSRVQLSNAEKVMRRRINEKHMENGVTIIDPDSTYI--------DAE-VEIGRDTVILPGTILQG-----------------KTKIGEDCEIGPNSRIVDSTIGNGCNVM-YSVVLS--------SSVGNNVKIGPFAHIRPESVIKNNVKIGDFVEIKKSVIDEGSKVPHLTYVGDAELGKNVNMGCGSITVNY----------------DGKQKHKTIIGDNVFVGCNVNLVAPVKIGNNAYIAAGSTI-TE--DVPEGALAIARSRQTNKEGWV--EER---IKKGRL----------------------------------------------------------------------
>Q74LH7.1 RecName: Full=Bifunctional protein GlmU Includes: RecName: Full=UDP-N-acetylglucosamine pyrophosphorylase AltName: Full=N-acetylglucosamine-1-phosphate uridyltransferase Includes: RecName: Full=Glucosamine-1-phosphate N-acetyltransferase Lactobacillus johnsonii NCC 533
----------------MNKYVVILAAGKGTRMKS---KLYKVLHKVCGKTMVEHVVEAAKGTN-PD----K-IITVVGNGAESVK----DVL---------AGQ---------------SE---FAFQEKQL---GTGDAVLA-AN--DLL----EN---L---E-G----ST-LVATGDTPLFTAETFNN------LFK---KH-----EESG--NS-ATVLTAKAPNPFGYGRIIR---DEDGN----VLRIVEQKDG--------TPEEL--AVDEINTGVFCFDNKELFKALKQ-VGNDNAQGEYYLTDVLEIMRKAGHKVGAYEMPDFSESLGVNDRIALAQATKIMQRRINEEHMRNGVSFIDPDTAYI--------DSD-VKIGNDTVIEGNVVIKG-----------------KTEIGSNCYITNSSRIIDSKIGNNVTITS-STLQE--------AQMDDNTDIGPNSHLRPKAVIRKGAHIGNFVEIKKAEIGENTKVGHLTYVGDATLGKDINIGCGTIFSNY----------------DGVKKFHTNVGDHSFIGAGATIIAPVNIADHAFVAADSTI-TK--DVEKYDMAIARGRQTNKPDYW---HK---LPLAKDKEWE------------------------------------------------------------------
>Q046K2.1 RecName: Full=Bifunctional protein GlmU Includes: RecName: Full=UDP-N-acetylglucosamine pyrophosphorylase AltName: Full=N-acetylglucosamine-1-phosphate uridyltransferase Includes: RecName: Full=Glucosamine-1-phosphate N-acetyltransferase Lactobacillus gasseri ATCC 33323 = JCM 1131
----------------MNKYVVILAAGKGTRMKS---QLYKVLHKVCGKTMVEHVVNAAKGTN-PD----K-IITVVGNGADSVK----DVL---------AGQ---------------SD---FAFQEQQL---GTGDAVLA-AS--DLL----EN---L---D-G----ST-LVATGDTPLFTAETFNN------LFK---KH-----EESG--NS-ATVLTAKAPNPFGYGRIIR---DEDGN----VLRIVEQKDG--------TPEEL--AVDEINTGVFCFDNKELFKALKQ-VGNDNAQGEYYLTDVLEIMRKAGHKVGAYEMPDFSESLGVNDRIALAQATKIMQRRINEEHMKNGVSFIDPDTAYI--------DSD-VKIGNDTVIEGNVVIKG-----------------NTEIGSDCYITNSSRIVDSKIGNHVTITS-STLQE--------AQMDDNTDIGPNSHLRPKAVIRKGAHIGNFVEIKKAEIGENSKVGHLTYVGDATLGKDINIGCGTIFSNY----------------DGVKKFHTNVGDHSFIGAGATIIAPVNIADHSFVAADSTI-TK--DVARYDMAIARGRQTNKPDYW---HK---LPLSKDKEWE------------------------------------------------------------------
>B2GFE2.1 RecName: Full=Bifunctional protein GlmU Includes: RecName: Full=UDP-N-acetylglucosamine pyrophosphorylase AltName: Full=N-acetylglucosamine-1-phosphate uridyltransferase Includes: RecName: Full=Glucosamine-1-phosphate N-acetyltransferase Limosilactobacillus fermentum IFO 3956
---------------MVNKNAIILAAGKGTRMKS---KLHKVLHQVCGKTMVEHVLTQLQAAD-IQ----N-IVTVVGYGADTVK----DAL---------GDQ---------------VR---YALQKQQL---GTGHAVMQ-TE--DLL----GE---L---A-G----QT-LVVSGDTPLFTAATFNH------LFQ---YH-----EQRH--AA-VTILTSKAPDPTGYGRIVR---NEIGI----VERIVEQKDA--------SVEEQ--AIHEINTGVYCFDNQKLFAALKR-LTNDNAQGEYYLTDVIGILKEEGEIVTAYQMEDFDESMGVNDRSALAKATKIMQKRINTQLMKDGVTLVDPETAYI--------DTD-VQIGQDTVIEGNVVIKG-----------------RTTIGADCLIGAGSRIEDSTLHDDVTIMS-STLER--------SEVHSGADVGPNSHLRPEAELGENVHVGNFCEVKKAYIGAGTKVGHLSYIGDATLGKNINVGCGVVFVNY----------------DGTNKLHTNVGDHAFIGSNSNIVAPVNIAADSFVAAGSTI-TD--STEQFDMAIARARQVNKPGYA---KK---LPW-------------------------------------------------------------------------
>B0KBF5.1 RecName: Full=Bifunctional protein GlmU Includes: RecName: Full=UDP-N-acetylglucosamine pyrophosphorylase AltName: Full=N-acetylglucosamine-1-phosphate uridyltransferase Includes: RecName: Full=Glucosamine-1-phosphate N-acetyltransferase Thermoanaerobacter pseudethanolicus ATCC 33223
---------------MEGLVTLILAAGLGKRMKS---KHPKVVHKVCGKPMIEWVVDAVEEIG-SK----E-VIVVVGHKAEEVK----EVL---------KER---------------VK---YAYQEVQL---GTGHAVMM-AE--DLL----PE---E-----G----NV-LILTGDTPLITSNTLKE------LIN---FH-----IKEG--NS-VTILSSVLEDPTGYGRIIR---DKSGN----VIRIVEDKDA--------TEEEK--SIHEINSAMYVMDIAKLKKALRM-ITNNNAQGEYYLTDAVEIIRDMDGKIGAFTVPS-EEITGVNSRVQLFEAEKIMRKRINYRHMENGVTIVDPDTTYI--------GAE-VEIGADTVVLPGCVIEG-----------------KTKIGSDCEIGPNCRIVDSEIGDGCSVT-YSVILS--------SKIKNNVKIGPFAHIRPETVIQSNVKIGDFVEIKKSIIDEGSKVPHLTYVGDAEVGKNVNMGCGSITVNY----------------DGKQKHKTVIGDNVFVGCNVNLVAPVKIGNNAYIAAGSTI-TE--DVPEGALAIARSRQTNKEGWV--QER---IKKGRL----------------------------------------------------------------------
>A8YX58.1 RecName: Full=Bifunctional protein GlmU Includes: RecName: Full=UDP-N-acetylglucosamine pyrophosphorylase AltName: Full=N-acetylglucosamine-1-phosphate uridyltransferase Includes: RecName: Full=Glucosamine-1-phosphate N-acetyltransferase Lactobacillus helveticus DPC 4571
----------------MEKYVVVLAAGKGTRMKS---KLYKVLHKVCGKTMVEHVVDAASGIN-PT----K-IVTVVGTGAGEVE----KIL---------ANK---------------SD---FAFQEKQV---GTGDAVMT-AK--EAL----GD---K---E-G----AT-LVVTGDTPLFTTDTFNE------LFK---YH-----AEKG--NA-ATVLTAEAPNPFGYGRIIR---DNQGN----VLRIVEQKDG--------NPDEL--KVKEINTGVFCFDNQKLFEALKH-VDNDNAQGEYYLTDVLEILRNNGERVGAYKMPDFSESLGVNDRVALAQATKTMQRRINEAHMRDGVSFIDPDTAYI--------DAD-VKIGNDTVIEGNVVIKG-----------------NTEIGSDCYITNGSRIVDSKIGNGVTITS-STIEE--------AEMDDNTDIGPNSHLRPKAIIRKGAHIGNFVEIKKAEIGENTKVGHLTYVGDATLGKDINIGCGTIFSNY----------------DGVKKFHTNVGDHSFIGAGSTLIAPINVADHAFIAADSTI-TK--DVGKYDMAIARGRQTNKEDYW---HK---LPLSKDKDWE------------------------------------------------------------------
>Q0TMG3.1 RecName: Full=Bifunctional protein GlmU Includes: RecName: Full=UDP-N-acetylglucosamine pyrophosphorylase AltName: Full=N-acetylglucosamine-1-phosphate uridyltransferase Includes: RecName: Full=Glucosamine-1-phosphate N-acetyltransferase Clostridium perfringens ATCC 13124
----------------MNKCAIILAAGQGTRIKS---KLPKVLHKACGKEMVNHVIDAMRNAE-ID----D-VNVIIGKGAELVK----ERT--------TSRN---------------VS---YSLQAEQL---GTGHAVKC-AK--DFL----EG---K---T-G----VV-AIFTGDAPLIKPETVKN------LVD---TH-----INEK--NS-ATLLTSVIENPTGYGRIVR----NGES----VEKIVEHKDC--------NEQEI--KIQEINAGMYCFDIESLLTSLEQ-LSNDNAQGEYYLTDVIEILKKENKKVGAM-ITDFEETLGVNSRAELAKVESIMRNRINRTHLDNGVTIIDPLNTYI--------EPE-VVIGKDTIIYPGNVIEG-----------------KTVIGEDCVLYPNSRINNSTIGNGVEIQS-SVILD--------SKIGDETTVGPFAYVRPESNIGEHVRIGDFVEIKKSTIGNNTKVSHLTYIGDAEVGERCNFGCGTVVVNY----------------DGKKKHKTIIGDDSFIGCNTNLVSPVEVKDNTYIAAGSTI-TK--EVPEGSLAIARAKQQNIEGWV---ER---KKLK------------------------------------------------------------------------
>Q0SQ61.1 RecName: Full=Bifunctional protein GlmU Includes: RecName: Full=UDP-N-acetylglucosamine pyrophosphorylase AltName: Full=N-acetylglucosamine-1-phosphate uridyltransferase Includes: RecName: Full=Glucosamine-1-phosphate N-acetyltransferase Clostridium perfringens SM101
----------------MNKCAIILAAGQGTRIKS---KLPKVLHKACGKEMVNHVIDAMRNAE-ID----D-VNVIIGKGAELVK----ERT--------TSKN---------------VS---YSLQAEQL---GTGHAVKC-AK--DFL----EG---K---T-G----VV-AIFTGDAPLIKAETVKN------LVD---TH-----INEK--NS-ATLLTSVIENPTGYGRIVR----NGES----VEKIVEHKDC--------NEQEI--KIQEVNAGMYCFDIESLLTSLEQ-LSNDNAQGEYYLTDVIEILKKDNKKVGAM-ITDFEETLGVNSRAELAKVESIMRNRINRTHLDNGVTIIDPLNTYI--------EPE-VVIGKDTIIYPGNVIEG-----------------KTVIGEDCILYPNSRINNSTIGNGVEIQS-SVILD--------SKIGDETTVGPFAYVRPESNIGEHVRIGDFVEIKKSTIGNNTKVSHLTYIGDAEVGERCNFGCGTVVVNY----------------DGKKKHKTIIGDDSFIGCNTNLVSPVEVKDNTYIAAGSTI-TK--EVPEGSLAIARAKQQNIEGWV---ER---KKLK------------------------------------------------------------------------
>A4VWR1.2 RecName: Full=Bifunctional protein GlmU Includes: RecName: Full=UDP-N-acetylglucosamine pyrophosphorylase AltName: Full=N-acetylglucosamine-1-phosphate uridyltransferase Includes: RecName: Full=Glucosamine-1-phosphate N-acetyltransferase Streptococcus suis 05ZYH33
---------------MSNNYAIILAAGKGTRMKS---DLPKVLHKVAGITMLEHVKRAVDAME-PA----K-TVTIVGHKAELVQ----AVL---------EGQ---------------SE---FALQSEQL---GTGHAVMM-AE--PAL----AG---L---E-G----QT-LVIAGDTPLITGESLKN------LIN---FH-----VSHK--NV-ATILTAQADNPFGYGRIIR---NADGE----VQKIVEQKDA--------NDFEK--QVKEINTGTYLFDNKRLFEALKD-INTDNAQGEYYLTDVISIFRQAGEKVGAYVLRDFDESLGVNDRVALATAEAVMRKRINEKHMVNGVTFINPDATYI--------DID-VEIGAEAVIEANVVLKG-----------------QTVIGERTVLTNGTRVRDAKIAADAVISN-SDIEE--------SVIEEGVTVGPYAHIRPGSLLKKDVHVGNFVEIKASTLGQGTKSGHLTYLGNATIGNNVNVGAGTITVNY----------------DGKNKFKTTVGDNAFVGSNSTIIAPVTIGDNALLAAGSVI-TK--DIPEDAIGIGRGRQENKEGYA---TR---FPFHPSQK--------------------------------------------------------------------
>Q8XHJ3.1 RecName: Full=Bifunctional protein GlmU Includes: RecName: Full=UDP-N-acetylglucosamine pyrophosphorylase AltName: Full=N-acetylglucosamine-1-phosphate uridyltransferase Includes: RecName: Full=Glucosamine-1-phosphate N-acetyltransferase Clostridium perfringens str. 13
----------------MNKCAIILAAGQGTRIKS---KLPKVLHKACGKEMVNHVIDAMRNAE-IE----D-VNVIIGKGAELVK----ERT---------TSR----N----------VS---YSLQAEQL---GTGHAVKC-AK--DFL----EG---K---T-G----VV-AIFTGDAPLIKPETVKN------LVD---TH-----INEK--NS-ATLLTSVIENPTGYGRIVR----NGES----VEKIVEHKDC--------NEQEI--KIQEVNAGMYCFDIESLLTSLEQ-LSNDNAQGEYYLTDVIEILKKENKKVGAM-ITDFEETLGVNSRAELAKVESIMRNRINRTHLDNGVTIIDPLNTYI--------EPE-VVIGKDTIIYPGNVIEG-----------------KTVIGEDCILYPNSRINNSTIGNGVEIQS-SVILD--------SKIGDETTVGPFAYVRPESNIGEHVRIGDFVEIKKSTIGNNTKVSHLTYIGDAEVGERCNFGCGTVVVNY----------------DGKKKHKTIIGDDSFIGCNTNLVSPVEVKDNTYIAAGSTI-TK--EVPEGSLAIARAKQQNIEGWV---ER---KKLK------------------------------------------------------------------------
>A6TJM5.1 RecName: Full=Bifunctional protein GlmU Includes: RecName: Full=UDP-N-acetylglucosamine pyrophosphorylase AltName: Full=N-acetylglucosamine-1-phosphate uridyltransferase Includes: RecName: Full=Glucosamine-1-phosphate N-acetyltransferase Alkaliphilus metalliredigens QYMF
----------------MKLKAIILAAGTGTRMKS---KMPKVLHKVCGQTMLGHVIDVSKDSK-AE----E-CIVVVGHGAEEVQ----KTL---------PEG---------------VK---TVLQAEQL---GTGHAVMV-AE--EHI----ET---Q-----G----TV-LVLYGDGPLITEETLNA------LMT---YH-----QEGK--YS-ATVLTAELENPTGYGRIIR---DDDDR----LKTIVEEKDT--------TVGEK--EVREINSGIYCFDSKVLKETLPK-IQNNNSQKEYYLTDALTIIKQEGLKVGVYQIENYEDIMAVNSREQLAEVEEVMQRRIVKKHMEAGVTFIDPQSTYI--------EKT-VKVGMDTILHPGVILKG-----------------ATEIGEDCIIGHNSRIENSILKNGIEVQSSTIIE---------STIDDHATIGPYAYLRPQSHIGKHVKVGDFVEVKNATIDDHSKAAHLAYIGDAEIGKHVNIGCGVIFVNY----------------DGIKKHKTIIKDHAFVGSNSNLVAPITIQESAFVASGSTI-TR--EVPAGALAVGRSRQENKEGWV---AR---KGVGKK----------------------------------------------------------------------
>B0TBA0.1 RecName: Full=Bifunctional protein GlmU Includes: RecName: Full=UDP-N-acetylglucosamine pyrophosphorylase AltName: Full=N-acetylglucosamine-1-phosphate uridyltransferase Includes: RecName: Full=Glucosamine-1-phosphate N-acetyltransferase Heliomicrobium modesticaldum Ice1
---------------MHKRTAVVLAAGKGTRMKS---RQPKVLHEVAGQPMICHVLDALTDCG-VA----Q-PIVVIGHGGEAVR----QRL---------GDR---------------AC---YAWQQEQL---GTGHAVMM-AR--PEV----PE---E---V-E----TV-MVLCGDTPLLTGATLSA------LWE---TH-----EQSG--AM-GTVLTAVIDDPKGYGRILR---DDAGH----VTAIVEEKDA--------DEKQK--TIREINAGTYCFDRAALFAALDA-ITPANAQGEYYLTDVLAIFRQRGGLVVAHTLQDEREILGINSRVQLAEAEAVLQDRLRRKWMDAGVTLIDPPSVFF--------HTK-AVVGADTIIYPQTIIEG-----------------ETVIGEGCRIGPATRICDSRIGENVVIQN-SVVLD--------SRIGDDCAVGPFAYLRPGTCLAEAVKVGDFVEIKKSVIGKGSKVPHLSYVGDATVGEDVNIGAGTITCNY----------------DGKHKHVTAIEDGAFIGSNTNLVAPVTVGAHALIGAGSTI-TK--DVPAGALAVERSRMKIKENFL---GR---KHKGSQ----------------------------------------------------------------------
>B1KTE7.1 RecName: Full=Bifunctional protein GlmU Includes: RecName: Full=UDP-N-acetylglucosamine pyrophosphorylase AltName: Full=N-acetylglucosamine-1-phosphate uridyltransferase Includes: RecName: Full=Glucosamine-1-phosphate N-acetyltransferase Clostridium botulinum A3 str. Loch Maree
----------------MYNCAIILAAGKGKRMKS---SMPKVVHKVCGKEMVNHVIDNVRKAN-IS----D-VNLVIGKGSETVK----EHT---------RDR----N----------VT---YSMQEEQL---GTGHAVIC-AE--EFL----KD---K---K-G----TV-AIFTGDAPLITNETIQE------LFE---FH-----NSGK--YA-ATLISSTVQDPTGYGRIIR---EASGE----VKKIVEHKDC--------NEEEL--KVNEINSGMYCFDIEVLLNSLKN-LNNDNSQGEYYLTDVIEIMKESGEKVGAIVVP-YEEIMGVNSRVQLSEAEIVMRKRINHKHMVNGVTFIDCESTYI--------DVD-VEIGNDTIIYPGCVIQG-----------------NTTIKEECTLYSNSRICNSIIESGVVVE-NSVILE--------SHVGEGTTVGPFAYIRPETKIGKSARIGDFVEIKKSTIGDNTKVSHLTYIGDAEVGSKCNFGCGTVVVNY----------------DGQKKQKTIIGNNAFIGCNTNLISPVKVNDNTYIAAGSTI-TK--EVPEGSLAIARSKQINKEGWL---DK---KGLLKK----------------------------------------------------------------------
>Q8E409.1 RecName: Full=Bifunctional protein GlmU Includes: RecName: Full=UDP-N-acetylglucosamine pyrophosphorylase AltName: Full=N-acetylglucosamine-1-phosphate uridyltransferase Includes: RecName: Full=Glucosamine-1-phosphate N-acetyltransferase Streptococcus agalactiae NEM316
----------------MSNYAIILAAGKGTRMKS---DLPKVMHKVSGITMLEHVFRSVQAIE-PS----K-IVTVIGHKAELVR----DVL---------GDK---------------SE---FVMQTEQL---GTGHAVMM-AE--EEL----AT---S---K-G----HT-LVIAGDTPLITGESLKN------LIG---FH-----VNHK--NV-ATILTADAANPFGYGRIIR---NSDDE----VTKIVEQKDA--------NDFEQ--QVKEINTGTYVFDNQSLFEALKD-INTNNAQGEYYLTDVIGIFKEAGKKVGAYKLRDFDESLGVNDRVALATAEKVMRHRIARQHMVNGVTVVNPDSAYI--------DID-VEIGEESVIEPNVTLKG-----------------QTKIGKGTLLTNGSYLVDAQVGNDVTITN-SMVEE--------SIISDGVTVGPYAHIRPGTSLAKGVHIGNFVEVKGSQIGENTKAGHLTYIGNAEVGCDVNFGAGTITVNY----------------DGQNKFKTEIGSNVFIGSNSTLIAPLEIGDNALTAAGSTI-TD--NVPIDSIAIGRGRQVNKEGYA---NK---KPHHPSQK--------------------------------------------------------------------
>Q1JN46.1 RecName: Full=Bifunctional protein GlmU Includes: RecName: Full=UDP-N-acetylglucosamine pyrophosphorylase AltName: Full=N-acetylglucosamine-1-phosphate uridyltransferase Includes: RecName: Full=Glucosamine-1-phosphate N-acetyltransferase Streptococcus pyogenes MGAS9429
----------------MTNYAIILAAGKGTRMTS---DLPKVLHKVSGLTMLEHVFRSVKAIS-PE----K-AVTVIGHKSEKVR----AVL---------ADQ---------------SA---FVHQTEQL---GTGHAVMM-AE--TQL----EG---L---E-G----HT-LVIAGDTPLITGESLKS------LID---FH-----VNHK--NV-ATILTATAQDPFGYGRIVR---NKDGE----VIKIVEQKDA--------NEYEQ--QLKEINTGTYVFDNKRLFEALKC-ITTNNAQGEYYLTDVVAIFRANKEKVGAYILRDFNESLGVNDRVALATAETVMRQRITQKHMVNGVTFQNPETVYI--------ESD-VEIAPDVLIEGNVTLKG-----------------RTHIGSGTVLTNGTYIVDSEIGQGSIITN-SMIES--------SVLAAGVTVGPYAHLRPGTTLGREVHIGNFVEVKGSHIGEKTKAGHLTYIGNAQVGSSVNVGAGTITVNY----------------DGQNKYETVIGDHAFIGSNSTLIAPLEVGDNALTAAGSTI-SK--TVPADSIVIGRSRQVTKEGYA---KR---LAHHPSRSK-------------------------------------------------------------------
>Q02WW6.1 RecName: Full=Bifunctional protein GlmU Includes: RecName: Full=UDP-N-acetylglucosamine pyrophosphorylase AltName: Full=N-acetylglucosamine-1-phosphate uridyltransferase Includes: RecName: Full=Glucosamine-1-phosphate N-acetyltransferase Lactococcus cremoris subsp. cremoris SK11
----------------MNKFAIVLAAGKGTRMKS---ALPKVLHQVAGKSMLAHVLKSVSEVE-IA----K-NVVIVGHEADRVI----ATL---------PKG---------------TQ---FVKQVEQL---GTGHAVRI-AA--DLL----AN---E---E-G----AT-LVIAGDTPLITGETLGA------LFD---YH-----FAQK--AT-ATILTAIAPNPTGYGRIIR---DEKGS----VEKIVEQKDA--------NDFEK--SITEINTGTYIFDNKSLFKALTE-ITTDNAQGEYYLTDVIEIFKKAGQTIAAHILDDFDESLGVNDRVALSQAEGTMRKRINHEHMVNGVTLIDPATTYI--------DSE-VTIGAETVIEANVTIKG-----------------NTFIGKNVLITNGSRIENSEIHSNCEVRN-STVEE--------SRMSVGSNVGPYAHLRPGTVLSEEVHVGNFVEIKGSTLGKGTKAGHLTYIGNATVGEKVNFGAGTITANF----------------DGKNKFNTEIDDFAFIGSNSTIIAPLHIGKNALTAAGSVV-TE--DVPDEAVEIGRGKQVNKLGRA---KK---MPHYR--GQ-------------------------------------------------------------------
>Q5FMG0.1 RecName: Full=Bifunctional protein GlmU Includes: RecName: Full=UDP-N-acetylglucosamine pyrophosphorylase AltName: Full=N-acetylglucosamine-1-phosphate uridyltransferase Includes: RecName: Full=Glucosamine-1-phosphate N-acetyltransferase Lactobacillus acidophilus NCFM
----------------MEKYVVVLAAGKGTRMKS---KLYKVLHKVCGKTMVEHVVDAASGVE-PT----E-IVTVVGTGAGDVE----KVL---------ADK---------------SK---FVFQEKQL---GTGDAVMT-AK--EVL----GD---K---D-G----AT-LVVTGDTPLFTTDTFNE------LFK---YH-----TEKG--NA-ATVLTAEAPNPFGYGRIIR---DEQGN----VLRIVEQKDG--------NPEEL--KVKEINTGVFCFDNKKLFEALKH-VDNNNAQGEYYLTDVLEILRNSGENVGAYKMPDFSESLGVNDRIALAQATKIMQRRINEEHMRNGVSFIDPDTAYI--------DAD-VKIGNDTVIEGNVVIKG-----------------NTEIGSECYITSGSRIIDSKIGNNVTVTS-STIEK--------SEMEDNTDIGPNSHLRPKALIKKGAHIGNFVEVKKAEIGENTKVGHLTYVGDATLGKDINIGCGTIFSNY----------------DGVKKFHTNVGDHAFIGAGSTLIAPINVADHAFIAADSTI-TK--DVDKYDMAIARGRQVNKPDYW---HK---LPLSKNED--------------------------------------------------------------------
>Q8DSX2.1 RecName: Full=Bifunctional protein GlmU Includes: RecName: Full=UDP-N-acetylglucosamine pyrophosphorylase AltName: Full=N-acetylglucosamine-1-phosphate uridyltransferase Includes: RecName: Full=Glucosamine-1-phosphate N-acetyltransferase Streptococcus mutans UA159
----------------MTNYAIILAAGKGTRMKS---DLPKVLHQVAGLTMLEHVKRAVDTMN-PA----K-TVTVVGHKAELVQ----KVL---------EDQ---------------SE---FVLQSEQL---GTGHAVMM-AE--SSL----AE---L---E-G----QT-LVIAGDTPLIRGESLKN------LLH---YH-----KSHK--NV-ATILTAEADDPFGYGRIIR---NQNAE----VIKIVEQKDA--------SDYEQ--QVKEINTGTYVFDNKRLFEALKE-INTNNAQGEYYLTDVISIFKEADEKVGAYKLADFDESLGVNDRVALAKAEKVMRRRINHAHMVNGVTLTNPASTYI--------DSD-VIIAPDVVIEANVTLKG-----------------QTKIETGAVLTNGTYIVDSVIGENTVITH-SMIEA--------SRIEKNVTVGPYAHLRPNSVLEEAVHVGNFVEVKASTLGKETKAGHLTYIGNAEVGHDVNFGAGTITVNY----------------DGQNKYKTIIGNHVFVGSNSTIIAPLTIGDNALTAAGSTI-HK--DVPVDSIAIGRGRQVNKEGYA---KK---KPHHPNNK--------------------------------------------------------------------
>Q3AFM0.1 RecName: Full=Bifunctional protein GlmU Includes: RecName: Full=UDP-N-acetylglucosamine pyrophosphorylase AltName: Full=N-acetylglucosamine-1-phosphate uridyltransferase Includes: RecName: Full=Glucosamine-1-phosphate N-acetyltransferase Carboxydothermus hydrogenoformans Z-2901
------------------MEGIILAAGKGTRMKS---DLPKVVHEVAEKPMVLRVYEALVGAG-VK----R-VVAVVGYRKEKVE----EIL---------RGR---------------AV---IAVQEEQL---GTGHAALV-AM--PYV----ED---E----------NV-IIVPGDTPLLKASTLQA------LIK---KH-----LETG--AY-ATVLTCFLSNPYGYGRIVR---DGYGK----IIKIVEEKDA--------TLEEK--QIAEVNTGIYCFNTKILKEILPL-LKAENAQKEYYLTDVIPLLLERGKVVETITIQDETEVYGVNDRVQLARLTKGVYRRKAEALMQEGVTIIDPETVYI--------GEE-VVVGSDTVIYPNTYLEG-----------------KTVIGSGCRLGPNTRITDSVIGNNTEIT-FSVIIQ--------ARVGDEVNVGPFAYLRPGTEIANGVKIGDFVEIKKSFIGEGSKVPHLSYIGDAVVGKGVNIGAGTITCNY----------------DGKNKWETVIEDGAFIGSNTNLVAPIKIGKNAVVGAGSTL-TE--DVPEKALAIARSRQVNKEDYV---K--------------------------------------------------------------------------------
>Q04C57.1 RecName: Full=Bifunctional protein GlmU Includes: RecName: Full=UDP-N-acetylglucosamine pyrophosphorylase AltName: Full=N-acetylglucosamine-1-phosphate uridyltransferase Includes: RecName: Full=Glucosamine-1-phosphate N-acetyltransferase Lactobacillus delbrueckii subsp. bulgaricus ATCC BAA-365
----------------MEKYVVVLAAGKGTRMKT---KLYKVLHQVCGKAMVEHVVDAARAVK-PS----K-IVTIVGHGAEDVE----KVL---------AGK---------------SE---FVMQEEQL---GTGHAVMQ-AE--GQL----AA---L---E-G----AT-LVVTGDTPLFTSETFEK------LFA---YH-----EEEG--NA-ATVLTAEAPDPFGYGRIIR---DDQGN----VLRIVEQKDG--------KPEEL--KVKEINTGVFCFDNQDLWVALKQ-VGNDNSQGEYYLTDVLEILRKAGKKVGAYKMPDFSESLGVNDRIALAEATRIMQRRINEGHMRDGVTFIDPATAYI--------DAD-VEIGNDTVIEGGVTIKG-----------------HTVIGSDCLITSGSRIVDSQIGNGVTVTS-STIEE--------SIMEDNTDIGPNSHLRPKALIKRGAHLGNFVEVKKAEIGENTKVGHLTYVGDATLGKDINVGCGVIFSNF----------------DGVKKFHTTVGDKSFIGAGSTLVSPINVADHAFIAADSTI-TK--DVGKYEMAIARGRQVNKKDYW---HK---LPLSEDEEWK------------------------------------------------------------------
>Q9CEF8.1 RecName: Full=Bifunctional protein GlmU Includes: RecName: Full=UDP-N-acetylglucosamine pyrophosphorylase AltName: Full=N-acetylglucosamine-1-phosphate uridyltransferase Includes: RecName: Full=Glucosamine-1-phosphate N-acetyltransferase Lactococcus lactis subsp. lactis Il1403
----------------MNKFAIVLAAGKGTRMKS---ALPKVLHQVAGKSMLAHVLTSVSEVE-IA----K-NVVIVGHEADRVI----ATL---------PKG---------------TQ---FVKQVEQL---GTGHAVRI-AA--DLL----AN---E---D-G----AT-LVIAGDTPLITGQTLEA------LFD---YH-----FAQN--AT-ATILTAIAPNPTGYGRIIR-DENGS------VEKIVEQKDA--------NDFEK--SITEINTGTYIFDNKSLFKALNE-ITTDNAQGEYYLTDVIEIFKKAGQTVAAHILDDFDESLGVNDRVALSQAELTMRKRINHQHMVNGVTLIDPATTYI--------DSE-VTIGEETVIEANVTIKG-----------------NTFIGKNVLITNGSRIENSEIHSNCEVRN-STVEE--------SRMSVGSNVGPYAHLRPGTVLSEEVHVGNFVEIKGSTLGKGTKAGHLTYIGNATVGEKVNFGAGTITANF----------------DGKNKFNTEIDDFAFIGSNSTIIAPLHIGKNALTAAGSVV-TE--DVPDEAVEIGRGKQVNKLGRA---KK---MPHYRGQ---------------------------------------------------------------------
>Q899I9.1 RecName: Full=Bifunctional protein GlmU Includes: RecName: Full=UDP-N-acetylglucosamine pyrophosphorylase AltName: Full=N-acetylglucosamine-1-phosphate uridyltransferase Includes: RecName: Full=Glucosamine-1-phosphate N-acetyltransferase Clostridium tetani E88
----------------MYNCAILLAAGEGKRMKS---ATPKVLHKVCGKEMVNHVIDALREAN-IE----D-VNVIVGKKAKEVQ----LKT---------ESR----S----------VS---FSFQEQQL---GTGHAVKC-AK--EFL----LG---K---E-G----NV-AIFTGDAPLITSKTIKT------LME---YH-----ETNG--FH-GTILTSIIDNPSGYGRVLR---ENNGE----VDKIIEHKDC--------LKEEL--KIKEINAGMYCFNIQALLEALDK-LDNNNAQGEYYLTDVIEILKKDGKKVGALAV-NFEETMGVNSRLQLAEVEAIMRKRINAMHLENGVTIIDPNNTYI--------DCN-VVIHNDSIIYPGNILQG-----------------KTVIKENCVLYPNSRIVDSIIEKSVVIQN-SVILQ--------SNIGENTTVGPFAYIRPDSNIGSAVRIGDFVEIKKSTIGNNTKVSHLTYIGDAEVGERCNFGCGTVVVNY----------------DGKEKHKTIVGDDVFIGCNANLVSPVEVKDNSYIAAGSTI-TD--EVPRGALAIARSKQINKEDWV---KK---KDEK------------------------------------------------------------------------
>B9DRD5.1 RecName: Full=Bifunctional protein GlmU Includes: RecName: Full=UDP-N-acetylglucosamine pyrophosphorylase AltName: Full=N-acetylglucosamine-1-phosphate uridyltransferase Includes: RecName: Full=Glucosamine-1-phosphate N-acetyltransferase Streptococcus uberis 0140J
----------------MTNYAIILAAGKGTRMKS---DLPKVLHQVSGLTMLEHVFRSVAHIT-PQ----M-NVTVIGHKAELVQ----EVL---------KEK---------------SE---FVLQTEQL---GTGHAVMM-AE--EKL----AD---L---E-G----NT-LVIAGDTPLITGESLKN------LID---FH-----VNHK--NV-ATILTAKAEDPFGYGRIIR---NHDDE----VVKIVEQKDA--------NEYEQ--KVKEINTGTYVFDNKRLFEALKN-INTNNAQGEYYLTDVISIFRENKEKVGAYVLRDFNESLGVNDRVALATAESVMRRRINKAHMINGVTFQNPDATYI--------EAD-VSIAADVMIEANVSLKG-----------------NSCIGAKSVLTNGTCIVDAQIGESVVITN-STIEE--------SSIADGVTVGPYAHIRPGSQLDKNVHIGNFVEVKGSHIGENTKAGHLTYIGNAVVGSDVNFGAGTITVNY----------------DGKNKYKTVIGNNVFVGSNSTLIAPLEIGDNALTAAGSTI-TK--NVEPDSIAIGRSRQVIKEGYA---KR---LPHYPQK---------------------------------------------------------------------
>Q97E92.1 RecName: Full=Bifunctional protein GlmU Includes: RecName: Full=UDP-N-acetylglucosamine pyrophosphorylase AltName: Full=N-acetylglucosamine-1-phosphate uridyltransferase Includes: RecName: Full=Glucosamine-1-phosphate N-acetyltransferase Clostridium acetobutylicum ATCC 824
----------------MYKCALILAAGKGKRMKS---DLPKVLHKVCDKEMVNHVIDTMRKSE-LQ----D-VNVVIGKGAELVR----EAT---------SKK----N----------IS---YSLQSEQL---GTGHAVKC-AE--DFL----RG---K---D-G----VV-AIFTGDAPLITEDTVKN------LID---FH-----EKGG--YK-ATIITALIDNPEGYGRIIR---NVDGS----VKKIVEHKDC--------TEDEL--KVKEINSAMYCFDIKSLLESLDK-LNNNNVQGEYYLTDVIGILEEEGAKIGAISVP-FEEILGVNSRLQLCQVGKVMQKRINEKHMENGSTLIDPDNTYI--------GAD-VEIESDTIIYPGNVLQG-----------------KTVIKTGCVLYPNSRIEDSVIGKNVTVQ-SSVILE--------SKVGEDTTVGPFAYIRPESNIGNKVRIGDFVEIKKSTIGNNTKVSHLTYIGDAEVGEGCNFGCGTVVVNY----------------DGKDKHKTVIGNKSFIGCNTNLVSPVTVEDNTYIAAGSTI-TN--KVPEGSLAIARAKQVVKEGWV---DK---KGLLK-----------------------------------------------------------------------
>Q97R46.1 RecName: Full=Bifunctional protein GlmU Includes: RecName: Full=UDP-N-acetylglucosamine pyrophosphorylase AltName: Full=N-acetylglucosamine-1-phosphate uridyltransferase Includes: RecName: Full=Glucosamine-1-phosphate N-acetyltransferase Streptococcus pneumoniae TIGR4
----------------MSNFAIILAAGKGTRMKS---DLPKVLHKVAGISMLEHVFRSVGAIQ-PE----K-TVTVVGHKAELVE----EVL---------AGQ---------------TE---FVTQSEQL---GTGHAVMM-TE--PIL----EG---L---S-G----HT-LVIAGDTPLITGESLKN------LID---FH-----INHK--NV-ATILTAETDNPFGYGRIVR---NDNAE----VLRIVEQKDA--------TDFEK--QIKEINTGTYVFDNERLFEALKN-INTNNAQGEYYITDVIGIFRETGEKVGAYTLKDFDESLGVNDRVALATAESVMRRRINHKHMVNGVSFVNPEATYI--------DID-VEIASEVQIEANVTLKG-----------------QTKIGAETVLTNGTYVVDSTIGAGAVITN-SMIEE--------SSVADGVIVGPYAHIRPNSSLGAQVHIGNFVEVKGSSIGENTKAGHLTYIGNCEVGSNVNFGAGTITVNY----------------DGKNKYKTVIGNNVFVGSNSTIIAPVELGDNSLVGAGSTI-TK--DVPADAIAIGRGRQINKDEYA---TR---LPHHPKNQ--------------------------------------------------------------------
>Q03LQ1.1 RecName: Full=Bifunctional protein GlmU Includes: RecName: Full=UDP-N-acetylglucosamine pyrophosphorylase AltName: Full=N-acetylglucosamine-1-phosphate uridyltransferase Includes: RecName: Full=Glucosamine-1-phosphate N-acetyltransferase Streptococcus thermophilus LMD-9
----------------MSNYAIILAAGKGTRMKS---DLPKVLHKVSGITMLEHVFRAVSVIE-PA----K-NVTVIGHKAELVR----EVL---------DGQ---------------SA---FTMQTEQL---GTGHAVMM-AE--EEL----AG---L---E-G----QT-LVIAGDTPLITGESLKN------LID---FH-----VNHK--NV-ATILTATADNPFGYGRIIR---NENGE----VTKIVEQKDA--------NKFEQ--QVKEINTGTYVFDNKRLFEALKN-INTNNAQGEYYLTDVISIFRENGEKVGAYTLRDFEESLGVNDRVALATAEDVMRRRINKTHMINGVTFQNPNATYI--------DVD-VEIAPDVVIEANVTLKG-----------------KTKVGAESVLTNGTYIVDSTIGANTVITN-SMIEH--------SVVEKGATVGPFAHIRPDSMLKEGVHIGNFVEVKGSTIGENTKAGHLTYIGNAEVGSDVNFGAGTITVNY----------------DGQHKFKTQIANNAFIGSNSTLIAPLEIGDNALTAAGSTI-TD--NVPADSVAIGRSRQVNKEGYA---IK---KPHHPSQQK-------------------------------------------------------------------
>Q8GQP7.2 RecName: Full=Bifunctional protein GlmU Includes: RecName: Full=UDP-N-acetylglucosamine pyrophosphorylase AltName: Full=N-acetylglucosamine-1-phosphate uridyltransferase Includes: RecName: Full=Glucosamine-1-phosphate N-acetyltransferase Streptococcus equi subsp. zooepidemicus ATCC 35246
----------------MKNYAIILAAGKGTRMNS---GLPKVLHKVSGLSMLEHVLKSVSALA-PQ----K-QLTVIGHQAEQVR----AVL---------GDQ---------------LL---TVVQEEQL---GTGHAVMM-AE--EEL----SG---L---E-G----QT-LVIAGDTPLIRGESLKA------LLD---YH-----IREK--NV-ATILTANAKDPFGYGRIIR---NAAGE----VVNIVEQKDA--------NEAEQ--EVKEINTGTYIFDNKRLFEALKH-LTTDNAQGEYYLTDVISIFKASQEKVGAYLLKDFDESLGVNDRLALAQAEVIMQERINKQHMLNGVTLQNPAATYI--------ESS-VEIAPDVLIEANVTLKG-----------------QTRIGSRSVITNGSYILDSRLGEGVVVSQ-SVIEG--------SVLADGVTVGPYAHIRPDSQLDECVHIGNFVEVKGSHLGANTKAGHLTYLGNAEIGSEVNIGAGSITVNY----------------DGQRKYQTVIGDHAFIGSHSTLIAPVEVGENALTAAGSTI-AQ--SVPADSVAIGRSRQVVKEGYA---KR---LPHHPDQPQ-------------------------------------------------------------------
>A4J0P6.1 RecName: Full=Bifunctional protein GlmU Includes: RecName: Full=UDP-N-acetylglucosamine pyrophosphorylase AltName: Full=N-acetylglucosamine-1-phosphate uridyltransferase Includes: RecName: Full=Glucosamine-1-phosphate N-acetyltransferase Desulforamulus reducens MI-1
----------------MELAAVILAAGKGTRMKS---NLPKVLHQLCGRPMLSHVLNSVVAAG-VD----K-TVVVAGFGAEQVT----DFV---------GEK---------------AR---VVLQREQL---GTAHALLQ-AE--GEL----TD---Y---P-G----HL-LVVCGDTPLLRAETLAK------LAD---YH-----CESG--AV-ATLLTAEMADPTGYGRVIR---TTEGN----VSHIVEQKDA--------SPEEL--NVHEINTGVYCFKVPGLFNALKE-ISPANVQGEYYLTDIIQIFVQRGLTVKAVTLEDAREVQGINDRIQLSRAEVVLRHRVLEELMVQGVTIMDPENTYV--------DQG-VKVGNDTVILPFTFLQG-----------------KTEIGSQCVLGPGSKINNCIIGDRNEIQ-YSVLVE--------SKIGNDATIGPYAYLRPGTVLADHVKVGDFVEIKKSTIGHGSKIPHLSYVGDATIGEKVNVGAGTITCNY----------------DGKKKYQTTLEDGAFIGSNTNLVAPVKVGQGAVIAAGSTI-TK--DVPDNALGVARGRQTNLADWP---KK---QRKNS-----------------------------------------------------------------------
>A6LPJ1.1 RecName: Full=Bifunctional protein GlmU Includes: RecName: Full=UDP-N-acetylglucosamine pyrophosphorylase AltName: Full=N-acetylglucosamine-1-phosphate uridyltransferase Includes: RecName: Full=Glucosamine-1-phosphate N-acetyltransferase Clostridium beijerinckii NCIMB 8052
----------------MYKCALVLAAGQGKRIKS---DLPKVLHKVCGKEMLKHVIDSIRKSG-ID----D-IDVIIGKGAELVK----ERT---------LDR----N----------VS---YSMQAEQL---GTGHAVKC-AE--EFL----KD---K---K-G----VV-AIFTGDTPLIKQSTIER------LFN---EH-----IEAK--NS-ATILTAIVNDPTGYGRIVR----TNDG----VSKIVEHKDC--------TEEEL--KINEMNSGIYCFDIELLVDALNK-ITNNNGQGEYYLTDAIGILKSQGKKIGAV-VTEYEETIGVNSRVQLAEAEEILKNRINLMHMENGVTLIDPRTTYI--------GID-VEIGKDTIIYPNNILEG-----------------NTKIGNNCLIYQNSRIVDSNIGNEVDVQA-SVILN--------SNIGDNTTVGPFAYIRPETTIGKHARIGDFVEIKKSTIGDGTKVSHLTYIGDAEVGSECNFGCGTVVVNY----------------DGKNKHKTIIGDHSFIGCNTNLVSPVTIHDNTYIAAGSTI-TS--EVKEGDLAVARAKQRNISGWV---DK---KGLKK-----------------------------------------------------------------------
>A8AY88.1 RecName: Full=Bifunctional protein GlmU Includes: RecName: Full=UDP-N-acetylglucosamine pyrophosphorylase AltName: Full=N-acetylglucosamine-1-phosphate uridyltransferase Includes: RecName: Full=Glucosamine-1-phosphate N-acetyltransferase Streptococcus gordonii str. Challis substr. CH1
----------------MTNYAIILAAGKGTRMKS---DLPKVLHKVAGISMLEHVFRSVNAIN-PE----K-TVTVIGHKAELVE----QVL---------AGQ---------------TE---FVRQTEQL---GTGHAVMM-AE--PVL----EN---L---T-G----QT-LVIAGDTPLITGESLKN------LID---FH-----INHK--NV-ATILTAEADNPFGYGRIVR---NQHGE----VLKIVEQKDA--------SDFEQ--QIKEINTGTYVFDNARLFEALKN-INTNNAQGEYYITDVIGIFRENGEKVGAYTLKDFDESLGVNDRVALATAESVMRRRINQKHMVNGVSFVNPDATYI--------DVD-VEIAPEVQVEANVTLKG-----------------QTKIGAETILTNGTYIVDSVIGERTVITN-SMIEE--------SSVADGVTVGPYAHIRPGSSLAKDVHVGNFVEVKGSSIGENTKAGHLTYIGNSEVGANVNFGAGTITVNY----------------DGQKKYKTIIGANVFVGSNSTIIAPVELGDNSLVGAGSTI-TK--DVPADAIALGRGRQINKEDYA---KR---LPHHPQNK--------------------------------------------------------------------
>A3CPC4.1 RecName: Full=Bifunctional protein GlmU Includes: RecName: Full=UDP-N-acetylglucosamine pyrophosphorylase AltName: Full=N-acetylglucosamine-1-phosphate uridyltransferase Includes: RecName: Full=Glucosamine-1-phosphate N-acetyltransferase Streptococcus sanguinis SK36
----------------MTNYAIILAAGKGTRMKS---DLPKVLHKVAGISMLEHVFRSVSAID-PE----K-TVTVVGHKAELVE----QVL---------AGQ---------------TD---FVRQTEQL---GTGHAVMM-AE--PVL----EN---L---T-G----QT-LVIAGDTPLITGESLKN------LID---FH-----INHK--NV-ATILTAEADNPFGYGRIVR-NQHDE------VLKIVEQKDA--------SDFEQ--QIKEINTGTYVFDNARLFEALKN-INTNNAQGEYYITDVIGIFRENGEKVGAYTLKDFDESLGVNDRVALATAESVMRRRINQQHMVNGVSFVNPHATYI--------GVD-VEIAPEVQVEANVTLKG-----------------QTKIGAETILTNGTYIVDSVIGERTVITN-SMIEE--------SSVADGVTVGPYAHIRPGSSLAKDVHVGNFVEVKGSSIGENTKAGHLTYIGNSEVGANVNFGAGTITVNY----------------DGQKKYKTIIGDNVFVGSNSTIIAPVELGDNSLVGAGSTI-TK--DVPADAIALGRGRQINKEDYA---KR---LPHHPQNK--------------------------------------------------------------------
>A5N4I5.1 RecName: Full=Bifunctional protein GlmU Includes: RecName: Full=UDP-N-acetylglucosamine pyrophosphorylase AltName: Full=N-acetylglucosamine-1-phosphate uridyltransferase Includes: RecName: Full=Glucosamine-1-phosphate N-acetyltransferase Clostridium kluyveri DSM 555
----------------MYNCAIILAAGEGKRMKS---SKPKVLHKICGKEMINVVIDVVKKAQ-IK----D-INVVIGKNSEKVK----KAT---------EVK----N----------TS---YSFQDKQL---GTGHAVLC-AS--DFL----KN---K---R-G----IV-AVFTGDSPLIKENTIKN------MLD---FH-----EAGG--YG-ATILTSIVQNPFGYGRIIR---EEDEQ----VLKIVEHKDC--------LQEEL--QVKEINSGMYCFDIESLIESLGK-IRNNNAQGEYYLTDVIEILKQEGKKIGALPIP-FEETMGVNSRVQLAEAEKIMRNRINKIHMENGVTLIDHNNTYI--------DLD-IQIGKDTIIYPGNVFQG-----------------DTVIGENCIFYPNSRIQSSVIKDNVTVE-NSVVLE--------STIGENTSVGPFAYIRPETTIGKSVKIGDFVEVKKSTIGDNTKVSHLTYIGDAEVGSKCNFGCGTVVVNY----------------NGKNKNKTLIGNNSFIGCNTNLVSPVKVNDNTYIAAGSTI-TD--EVPEGALAIARARQVNKKSWV---YK---KGLKK-----------------------------------------------------------------------
>B1I194.1 RecName: Full=Bifunctional protein GlmU Includes: RecName: Full=UDP-N-acetylglucosamine pyrophosphorylase AltName: Full=N-acetylglucosamine-1-phosphate uridyltransferase Includes: RecName: Full=Glucosamine-1-phosphate N-acetyltransferase Candidatus Desulforudis audaxviator MP104C
----------------MDLAAVVLAAGRGTRMKS---RRPKVLHRVAGRPMVGYVMEAVREAG-AN----R-IIVVAGYGHEEVA----AVV---------NEL----G----------GE---VVVQEPQL---GTAHAVLQ-AE--EKL----AD---H---R-G----QV-LVVCGDTPLLRGETLSK------LAV---RH-----READ--AA-ATVLTAFLDDPTGYGRVIR---DAAGR----FVRIVEQSDG--------TPEEL--AVREVSTGVFCFAAGGLFECLRR-ISPDNQQGEYYLPDALIVYLKNGLTVSTCPVEDPAEIYGINDRRQLAEVERLMRSAVLDYWMGEGVTVVDPASTYI--------DRA-ARIGRDTVIHPSSFIEG-----------------DSVIGEECEIGPNARLVRARLGDRVSVQ-YAVVLD--------STIGERTTVGPFAYIRPGCEIGAGVKIGDFVEIKKSVVGNESKIPHLSYVGDAVIGEKVNVGAGTITCNY----------------DGKKKWTTVIEDGAFIGSNTNLVAPVTVGRGAYVGAGSTI-RR--DVPPGALGVARSDQKNIPNWE---TR---IRHEKKDNRQNNDK--------------------------------------------------------------
>Q39ZH2.1 RecName: Full=Bifunctional protein GlmU Includes: RecName: Full=UDP-N-acetylglucosamine pyrophosphorylase AltName: Full=N-acetylglucosamine-1-phosphate uridyltransferase Includes: RecName: Full=Glucosamine-1-phosphate N-acetyltransferase Geobacter metallireducens GS-15
---------------MGDLAAIILAAGKGTRMKS---DLVKVMHPLAGAPMVAWPVEAARQAG-TS----R-MVLVVGHQADTIR----EHF-------AGTEQ---------------VA---FALQEEQL---GTGHAVAS-AA--AAL----DG---F---T-G----RV-LILCGDVPLIRPETLRG------MID---AH-----GATG--AA-LTVLTTRLENPFGYGRIIR---GFDGR----VIRIVEEKDA--------TPEER--GRREVNAGIYCAEAAFLFDAVTR-IGNDNAQGEYYLTDIVTMANEQGLRCTAHPVADPVEVMGVNDRAQLAEAGRFARQRINRELMLDGVTIVDPAATYI--------DRG-AVVGRDTTVHPGVHLSGETRIGEGCTIEQGAVIKGSTLGNGCVVEPGAVIRSCRLGSHVMVKAGSVMED--------AIIHDHTAIGPMAHLRPGTELMAHVKIGNFVETKKITMGEGSKASHLTYLGDASIGNNVNVGCGTITCNY----------------DGVRKHRTVIEDDVFVGSDVQFVAPVTVGRNSLIAAGTTV-TR--DVPPDSLAIARAPQVNKDGWK--------LKQRDQ----------------------------------------------------------------------
>A0PXK8.2 RecName: Full=Bifunctional protein GlmU Includes: RecName: Full=UDP-N-acetylglucosamine pyrophosphorylase AltName: Full=N-acetylglucosamine-1-phosphate uridyltransferase Includes: RecName: Full=Glucosamine-1-phosphate N-acetyltransferase Clostridium novyi NT
----------------MYKSAVILAAGKGTRMKS---ALPKVLHKVCGKEMVNQVIDTLRKSD-IE----D-IDLVIGNGAEEVK----KAT---------KDT----H----------VL---YSIQEEQL---GTGHALMC-AR--EFL----EG---K---D-G----VV-AVFTGDAPLITSETVKD------CIE---FH-----NKGE--YK-ATILTAIVGNPFGYGRIIR---DENGE----VKKIVEHKDC--------TPEEL--KVNEINSGMYCFDIKELLNNLDK-LNNNNSQGEYYLTDIIELLKEKGCKVGAISV-NPDEIKGVNSRGQLAEAEEILRLRINERHMENGVTLIDPKNTYI--------GTD-VEIEEDTIVYPGNVLEG-----------------KTVIKKGCVLYPNSRIKDSVIESGVEIQ-SSVILE--------SHVGKNTTVGPFAYIRPESKIGEGARIGDFVEIKKSTIGNGTKVSHLTYIGDAEVGGGCNFGCGTVVVNY----------------DGKTKNKTIIGDNSFIGCNTNLVSPVEVEDNTYIAAGSTI-TK--KVQEGDLAIARAKQVNIKGWV---AK---KGLKK-----------------------------------------------------------------------
>A5GDL4.1 RecName: Full=Bifunctional protein GlmU Includes: RecName: Full=UDP-N-acetylglucosamine pyrophosphorylase AltName: Full=N-acetylglucosamine-1-phosphate uridyltransferase Includes: RecName: Full=Glucosamine-1-phosphate N-acetyltransferase Geotalea uraniireducens Rf4
---------------MNNLAAVILAAGKGTRMKS---NIVKVMHPLGGLPMVSWPVNTAREAG-AS----N-IVLVTGHQSEKVQ----DFF-------EGQSD---------------VR---FAVQEEQL---GTGHAVAC-AL--PAL----LG---F---S-G----MV-LILCGDVPLISTATLKA------MVK---QH-----RSRH--AV-ITVLTADFAQPNGYGRIVK---DGDGF----IKRIVEEKDA--------TDAER--RITEINSGIYCVESDFLTVAIPN-LKNDNAQREYYLTDIIKEAANLGLLCQAFPVADPAEVMGINDRAQLAEAGQLLRGRINKALMLDGTTLIDPQTTYI--------DRG-VRIGKDTTIHPNVHISG-----------------DTEIGNNCLIEPSVVIKGCKIGNGVTIKAGSVMMD--------AVIHDDVAIGPMAHLRPGTELKEHVKIGNFVETKKIVMGEGSKASHLTYLGDAAIGTNVNIGCGTITCNY----------------DGVKKHRTVIGDDVFVGSDVQFVAPVTIGRNSLIAAGTTV-TR--DVPPDSLAIARAPQVNKEGWK--------LKKK------------------------------------------------------------------------
>A5D662.1 RecName: Full=Bifunctional protein GlmU Includes: RecName: Full=UDP-N-acetylglucosamine pyrophosphorylase AltName: Full=N-acetylglucosamine-1-phosphate uridyltransferase Includes: RecName: Full=Glucosamine-1-phosphate N-acetyltransferase Pelotomaculum thermopropionicum SI
----------------MDLAAVILAAGRGTRMKS---KLPKVLHRVCGRPMLSYIVNAVAAAG-IK----K-IVVVAGYGAEQVA----REV---------EGL---------------AQ---VALQAEQL---GTAHALLQ-AG--PFL----SG---F---A-G----KV-LVLCGDTPLIEAGTLAK------LAG---FH-----RTAG--AA-ATLLTAEPDDPAGYGRVIR---DGRGN----VIKIVEEKDA--------SPAEK--LIREINTGIYCFEAAGLFDALKG-IRPANAQGEYYLTDIVEIYVRAGLAVAAFKLENPVEVTGINDRRQLAEVEKYLRRRVLEDLMQSGVTVLDPASTFV--------DGT-VRVGRDTVIYPFTFLEG-----------------STIIGEDCVIGPGSRLVNAVVGNGVSVQ-NSVVIE--------SQIGDCCSIGPFAYLRPETRLGRNVKVGDFVEIKKSVIGDGSKVPHLSYVGDATVGAGVNIGCGTITCNY----------------DGRNKWPTRIGDGAFIGSNTNLVAPVEIGAGAVTGAGSTI-TK--NVPDGALAVERARQVLVPDWA---AK---KRDKKV----------------------------------------------------------------------
>Q3A0D8.1 RecName: Full=Bifunctional protein GlmU Includes: RecName: Full=UDP-N-acetylglucosamine pyrophosphorylase AltName: Full=N-acetylglucosamine-1-phosphate uridyltransferase Includes: RecName: Full=Glucosamine-1-phosphate N-acetyltransferase Syntrophotalea carbinolica DSM 2380
-------------MKHDELAAVILAAGKGTRMKS---EQPKVLHPIAGKPMVTFPVAGALKHG-CQ----P-TVLVVGHGAEAVQ----AEL---------AED----P----------VS---FALQSEQL---GTGHALLC-AR--QAL----QE---F---S-G----TL-LLLCGDVPLLRDETLER------LIA---EH-----EKTR--AA-VTVLTAELSQPFGYGRILR----EGDE----VLGIVEEKDA--------SSEQK--TIREINTGIYAFEAPFVFEALSG-VGCDNAQREYYLTDVLAAARAAGRRVGAVVLEDADEAMGINDRVQLAQASALMRRRINENLMRAGVSFIDPEQTYI--------EPQ-VEIGPDSVIYPGVCLGG-----------------DTRIGSGCLIEAQVTIRDCQLADNVHVKPGSVLEG--------SRVGSDTAIGPMAHLRPGTVLAGHNKIGNFVETKKAHIGLGSKASHLTYIGDAELGANVNIGCGTITCNY----------------DGVNKHKTVIEDDVFVGSDTQFVAPVHIGRNSLIGAGSTI-TK--DVPPNALALSRSQQRVVADWRLRHDP---KCKNKD----------------------------------------------------------------------
>Q74GH5.1 RecName: Full=Bifunctional protein GlmU Includes: RecName: Full=UDP-N-acetylglucosamine pyrophosphorylase AltName: Full=N-acetylglucosamine-1-phosphate uridyltransferase Includes: RecName: Full=Glucosamine-1-phosphate N-acetyltransferase Geobacter sulfurreducens PCA
---------------MDNLAAIILAAGKGTRMKS---GIVKVMHPLAGAPMVAWPVAVARQAG-AG----R-IVAVVGHQAERLR----EHF---------SND----AD---------IT---LAVQEEQL---GTGHAVAC-AA--GDL----SG---F---S-G----KV-LILCGDVPLIRTETLRA------MVT---AH-----EATG--AV-LTVLTARQENPHGYGRIIR---GFDGR----VIRIVEEKDA--------TPDER--SRTEVNAGIYCAEASFLFDAVKR-IGNDNAQGEYYLTDIITMANDRGLRCTAHPVADPVEVMGINDRVQLAEAARHARRRIAEEHMLNGVTLVDPAATYI--------DQG-VVIGADTTIQPGVQIAGGCRVGEGCTIEAGAIIKGSELGDRCVVESRAVIRGCRLGSDVVIKAGTVMED--------STVMDHAAIGPMAHLRPGSELGAHVKIGNFVETKKIVMGEGSKASHLTYLGDATIGRNVNVGCGTITCNY----------------DGVNKHRTVIGDDVFVGSDVQFVAPVTIGSNTLIAAGTTV-TR--DVPADSLAIARTPQINKEGWK--------LRKRDQ----------------------------------------------------------------------
>A1ALB2.1 RecName: Full=Bifunctional protein GlmU Includes: RecName: Full=UDP-N-acetylglucosamine pyrophosphorylase AltName: Full=N-acetylglucosamine-1-phosphate uridyltransferase Includes: RecName: Full=Glucosamine-1-phosphate N-acetyltransferase Pelobacter propionicus DSM 2379
---------------MENVAAIILAAGKGTRMKS---GLVKVLHPIAGRPMIDWPLEAARGAG-AA----P-VVLVVGHQAEAVR----ERF-------QGAGD---------------IA---CALQAEQL---GTGHAVAC-AA--PAL----AG---F---S-G----TV-LILCGDTPLLRGGTLTD------LLA---FH-----RSQG--AA-VTVLTARMENPHGYGRVLR---DEAGR----VLRIVEQKDA--------SPQEC--SVREINSGIYCMEAGFLFDNIGS-LGNDNAQNEFYLTDLVAMAAQKGATCLAMAIEDSDEIMGVNDRAQLAQAARILRRRINRDLMLSGVSLVDPEQTYI--------DQG-VVIGPDTLIHPNCSISG-----------------PTQIGNGCQIESGVSISSCRIGDRCRIKAGSVLED--------SELRADVAVGPMAHLRPGTVLNDHVKIGNFVETKKTVMGEGSKASHLTYLGDAEIGRDVNIGCGTITCNY----------------DGVKKHRTLIGDNVFVGSDVQLVAPVRVGADSLIAAGTTV-TR--DVPAGSLAISRTPQVNREGWR---IR---MKKKT-----------------------------------------------------------------------
>Q2RMC5.1 RecName: Full=Bifunctional protein GlmU Includes: RecName: Full=UDP-N-acetylglucosamine pyrophosphorylase AltName: Full=N-acetylglucosamine-1-phosphate uridyltransferase Includes: RecName: Full=Glucosamine-1-phosphate N-acetyltransferase Moorella thermoacetica ATCC 39073
---------------MADTVAVILAAGQGKRMHS---RRPKVLHRIAGRCLVEHVLAAVGEAG-IK----K-QIVVIGHGAEEVR----EAL---------GPE---------------YT---YVLQEQQL---GTGHALAR-AR--EAA----GT---A-----A----TV-LVLCGDTPLLRPATLAR------LLK---EH-----RDRQ--AA-VTILTAVLDDPTGYGRIIR---DGQGM----VAGIVEERDA--------NPVEK--AIREINTGIYCFEAAYLWPFLEQ-LQPNNDQGEYYLTDVVGLACRENLPVQAVAAGDPEEILGVNDRAQLAKAGAILRRRINMGLMQAGVTIIDPETTYI--------DAT-VRIGPDTIIYPGTFLEG-----------------NTIIEEGCSLGPGTTLRDCQVGKGSHVIH-TVALE--------SEIGPGCQVGPFAYLRPGTVLDARVKVGDFVEIKASRIGAGSKVPHLTYLGDTTVGTGVNIGAGTITCNY----------------DGEKKWPTVIEDGAFIGSNSNLVAPVRVGAGALVGAGSTI-TE--DVPAGSMALARGRQVNLSGRS---KK---SSEKRQEKG-------------------------------------------------------------------
>A9NH16.1 RecName: Full=Bifunctional protein GlmU Includes: RecName: Full=UDP-N-acetylglucosamine pyrophosphorylase AltName: Full=N-acetylglucosamine-1-phosphate uridyltransferase Includes: RecName: Full=Glucosamine-1-phosphate N-acetyltransferase Acholeplasma laidlawii PG-8A
----------------MKNYALVLAAGKGTRMKS---DIPKVAFPILRKPMIEYIVENIEKSS-VE----E-IYLVLGYKREVVE----GIV---------KDR---------------AK---YVYQEEQL---GTGHAAMM-AA--PVL----SK--LD-----G----NT-FIMPGDVPLIWYKSIDR------MFA---VH-----EDNG--ND-FTIVTAHYEDPEGYGRIVR---NEQGV----IQRIVEEKDA--------NDFEK--EIKEVNTGIYIVNNKKFFSLLKN-LNNNNAKGEYYITDMVELMKKD-YKIGSYMIKNNSLAMGVNDLYAISKAEKYLREYINKDHMLNGVSMINPETITI--------GHN-VIIEPGVTINPNTTITG-----------------DTVIKAGAIVGPNTEIHNSRIDSHVVVRH-SLVYD--------SIVREGTTVGPFAHLRDHADIGTHNRIGNFVEVKKSSTGHNTKASHLAYIGDSVVGESVNFGCGSVTVNY----------------DGKLKHKTEIGDNVFIGCNTNLIAPIKIGDNVFIAAGSTV-TK--DIPDNGFAIARSRQVTKEDYS---KY---LISPKPKKEE------------------------------------------------------------------
>B9M701.1 RecName: Full=Bifunctional protein GlmU Includes: RecName: Full=UDP-N-acetylglucosamine pyrophosphorylase AltName: Full=N-acetylglucosamine-1-phosphate uridyltransferase Includes: RecName: Full=Glucosamine-1-phosphate N-acetyltransferase Geotalea daltonii FRC-32
---------------MAKVAAIVLAAGKGTRMKS---ELVKVMHPLSGMPMISWPVNVVREAG-AA----V-ITLVVGHQSEKVR----EFF---------ADQ----GD---------IV---FASQEEQL---GTGHAVAC-CS--EAL----SG---F---T-G----AI-LILCGDVPLITPETLQT------FLE---YH-----YRQQ--AV-ITVLTTCMDNPYGYGRVIK---DAAGH----VTEIVEEKDA--------SAEQR--QINEINSGIYCVDAGFLFTAVAD-LKNDNAQKEYYLTDIIKTAVAERRTCCAFPIADPMEVMGVNDRVQLAEAGRIIRVRINKALMVAGTTIIDPETTYI--------DHG-VVVGRDTTIYPNVCISG-----------------GTVIGDNCVIESSAVIKGCKVGDCVTIKAGSVMED--------SVIGNTVAIGPMAHLRSGTELRDEVKIGNFVETKKIIMGAGSKASHLTYLGDATIGSHVNIGCGTITCNY----------------DGVKKHRTVIEDDVFVGSDVQFVAPVSIGRNSLIAAGTTV-TK--DVPPDSLAIARAPQVNKEGWK--------LKNK------------------------------------------------------------------------
>B3E414.1 RecName: Full=Bifunctional protein GlmU Includes: RecName: Full=UDP-N-acetylglucosamine pyrophosphorylase AltName: Full=N-acetylglucosamine-1-phosphate uridyltransferase Includes: RecName: Full=Glucosamine-1-phosphate N-acetyltransferase Trichlorobacter lovleyi SZ
---------------MAISAALILAAGKGTRMKS---ALVKVLHELAGRPMLGWPLAAAREAG-AG----Q-IVIVAGHQADQVQ----KRF---G-----ADA----G----------IR---IALQEEQL---GTGHAVSC-SL--DQL----DG---L---S-G----AV-LILCGDTPLLTAATLQR------LAA---EH-----AASG--AA-VTVLTAKLDRPFGYGRIVR---DSEGR----VRRIVEQKDA--------SPEEQ--AIDEVNSGIYCMELEFLRSHIGR-LGSENAQNEYYLTDLVGIAVAEHAGCSAVVADDPDEIMGVNDRVQLAHAARVLRQRVNLQLMLAGVTLIDPDQTYI--------DAD-VQVGNDTIIWPGCVLRG-----------------ATSIGSGCTLENNVRVSDCVIADRVQLKAGSVLSE--------AQVAEDVSVGPMAHLRPGSVLQAQVKIGNFVETKKVVMGTGSKASHLTYLGDAEIGSDVNIGCGTITCNY----------------DGRHKHKTVIGDGVFVGSDVQLVAPVTVGANALIAAGTTV-TQ--DVPPDSLAIARTPQVNKTGWC--------LKKRDNG---------------------------------------------------------------------
>Q0B0S9.1 RecName: Full=Bifunctional protein GlmU Includes: RecName: Full=UDP-N-acetylglucosamine pyrophosphorylase AltName: Full=N-acetylglucosamine-1-phosphate uridyltransferase Includes: RecName: Full=Glucosamine-1-phosphate N-acetyltransferase Syntrophomonas wolfei subsp. wolfei str. Goettingen G311
----------------MKLSAVILAAGKGLRMRS---DLPKVAHRVAGKPIILHVIQAVKEAG-IE----D-IVVVVGHGREVVQ----EIC--------SGEK---------------IR---FVLQEQQL---GTGHALMQ-AE--AVV----AP---E-----D----TI-LVLAGDIPLIQATSLQQ------LME---SH-----RQKQ--AT-ATVLSVNMQNPSGYGRILR---DQQGA----FLRIIEEKDA--------NDEEK--KIKEINSGIYCFCARKVFSALHS-TSTRNAQGEYYLTEALELLKNQQESIGIFLSDGEEDIYGINDRVQLAQAENILRQRKNRELMLSGVSLMDPASTFI--------DSD-VLIGHDTIILPFTIIEG-----------------NSRLGERCEIGPGTRISDSIIGSEVKIES-SRLIQ--------ASVADRCNIGPFAYLRPETTLLEGVKVGDFVEIKKSTIGTGSKIPHLSYVGDATIGQGVNVGAGTITCNY----------------DGKNKYQTVLEDRVFIGSNTNLVAPVRIGENSITGAGSTI-SR--DVPPHTLAVERAGQKHLPRKG------------------------------------------------------------------------------------
>Q8RHM3.1 RecName: Full=Bifunctional protein GlmU Includes: RecName: Full=UDP-N-acetylglucosamine pyrophosphorylase AltName: Full=N-acetylglucosamine-1-phosphate uridyltransferase Includes: RecName: Full=Glucosamine-1-phosphate N-acetyltransferase Fusobacterium nucleatum subsp. nucleatum ATCC 25586
------------------MKSIIMAAGKGTRMKS---DLPKVVHLAHGKPMIVRIIDALNTLD-VE----E-NILILGHKREKVL----EVL---------GND---------------VS---YVVQEEQL---GTGHAVKQ-AI--PKI----KD---Y---D-G----DV-LIINGDIPLIRKQTLID------FYN---LY-----KNEN--AD-GIILSAIFENPFSYGRVIK----DGNK----VLRIVEEKEA--------NEEQK--KVKEINAGVYIFKAQALVKALEK-INNNNEKGEYYITDVIEILSND-KKVISYSLEDSMEIQGVNSKVELALVSKVLRERKNTALMEDGVILIDPATTYI--------DDE-VKIGRDTTIYPNVTLQG-----------------NTEIGENSEILSGTRIIDSKIYDNVRIES-SVIEE--------SIVENGVTIGPYAHLRPKSHLKENVHIGNFVETKKSTLEKGVKAGHLTYLGDAHIGEKTNIGAGTITCNY----------------DGKNKFKTEIGKDVFIGSDTMLVAPVNIGDNSLIGAGSVI-TK--DVPSDSLSVERSKQIIKEGW----KK-------------------------------------------------------------------------------
>Q251V1.1 RecName: Full=Bifunctional protein GlmU Includes: RecName: Full=UDP-N-acetylglucosamine pyrophosphorylase AltName: Full=N-acetylglucosamine-1-phosphate uridyltransferase Includes: RecName: Full=Glucosamine-1-phosphate N-acetyltransferase Desulfitobacterium hafniense Y51
---------------MPHWAAVIMAAGKGTRMKS---KLPKVMHTLAGKPMLQHVLDCVRSVE-IP----R-SMVVLGHGREQIE----ATL---------DDR---------------TE---VVVQEEQC---GTGHAIMQ-AI--PHC----HE---V-----D----HI-IVLSGDQPLIRPETLRN------LIR---IH-----IEHN--AA-ATLLTACFENPHGLGRILK----EGDQ----FLRVVEEKDA--------TPEER--LVQEINTGTYCFNVAKLREALKN-ITPKNAQGEYYLTDVFAVFHAQGEVIRTYCTEDVHEALGINSRAQLAAAEDVARQRILSYWMEEGVTIIDPRSTFI--------EAG-VVLQPDVVLQPFTILKG-----------------RTQVAEDAVIGPHTTLTDCTVGAGSEVSH-TVGNQ--------AVIGGHCTIGPYAYLRPGTVLQDKVKVGDFVEIKNSQIGEGSKIPHLSYVGDSQVGKSVNIGAGTITCNY----------------DGVNKYKTIIRDKAFLGSNTNLVAPVEIGEGSVTGAGSTI-SK--NVPANTLAIERSTQKHIENWV---RN---KKK-------------------------------------------------------------------------
>A4XIS1.1 RecName: Full=Bifunctional protein GlmU Includes: RecName: Full=UDP-N-acetylglucosamine pyrophosphorylase AltName: Full=N-acetylglucosamine-1-phosphate uridyltransferase Includes: RecName: Full=Glucosamine-1-phosphate N-acetyltransferase Caldicellulosiruptor saccharolyticus DSM 8903
--------------MSKKSTFIILAAGEGKRMKS---KYSKVVQKIMGKPMILYIIDEIEKNF-ED----GRIVVVVGNKKEDVY----KVL---------EGR----N----------VR---FAYQEKQL---GTAHAVMC-AM--SEI----SD---D---S-E----DV-FVLYGDVPFIKADTLKK------LSQ---KR-----KEEA--AA-LCLLTAIFENPYGYGRIIA---DENGN----VLKIVEERDA--------TEEQR--KIKKINPGFYCFEKQELVNVLSK-IDNKNSQNEYYLTDAIEILNRSGKKVVKVTVEDNFEVMGINSRYELFVAEQELKLRINKEHLSKGVQIIDIYSTYI--------HPD-AQIGKDTVIYPGTFILG-----------------KTSIGEDCVIGPQSYIVDSKIGNNCHIL-FSVIEN--------SEIKDNVKIGPYAHLRPNSLLEEGVKIGNFVEIKNSKLGKNTKSAHLTYIGDADIGENVNLGCGTIFVNY----------------DGYKKHRTVVENNAFIGCNSNLIAPVKIGENAYVAAGSTI-TE--DVPANALAIARERQTNKEGWV---LR---RKQMYENR--------------------------------------------------------------------
>A7HKM7.1 RecName: Full=Bifunctional protein GlmU Includes: RecName: Full=UDP-N-acetylglucosamine pyrophosphorylase AltName: Full=N-acetylglucosamine-1-phosphate uridyltransferase Includes: RecName: Full=Glucosamine-1-phosphate N-acetyltransferase Fervidobacterium nodosum Rt17-B1
------------------MKVLILAAGLGKRMKS---KYPKVVHKILGKPMINWVVDLGKAFG-------E-VGVVVGHKADIVK----SYL---------PED---------------VK---TYLQEPQL---GTGHAVMC-AR--DFI----SE---N-----E----DL-LVLYGDVPLLSKETINK------LKK---EH-----EEQK--NQ-VTVLTFVTDNPAGYGRIIR----ENGK-----VRIVEDKDA--------TEEEK--KIKEVNSGIYIFSGKFVLENLDK-LSNNNAQGEYYLTDLVGMAERS----STVILEDIVEVSGVNDRIQLAQLETIAKQRILEKLMLSGVTIVDPNSTFI--------GPD-VEIGMDTIIYPFTIIEG-----------------YTKIGEDCEVGPYSHIVDSNIGNEVKVIR-SEVEK--------SVIENKVSVGPFSRLREGTVLKEKVKIGNFVETKKTTVGKNSKAQHLTYLGDATIGEDVNVGAGTITCNY----------------DGYKKYPTYIGDGAFIGSNSSLVAPVNIGKGAITGAGSVI-TE--DVPNDALALGRARQIIKEGWA---KK---KREELKNADHKE----------------------------------------------------------------
>B8J9N1.1 RecName: Full=Bifunctional protein GlmU Includes: RecName: Full=UDP-N-acetylglucosamine pyrophosphorylase AltName: Full=N-acetylglucosamine-1-phosphate uridyltransferase Includes: RecName: Full=Glucosamine-1-phosphate N-acetyltransferase Anaeromyxobacter dehalogenans 2CP-1
-----------MPRTRTPLAAIVLAAGKGTRMKS---NKAKVLHEVAGRPLAYYPVKRALELG-AS----P-VVVVVGHQAEAVE----AAL---SAAL--PEA----P----------LR---FAVQEQQL---GTAHAVLA-AK--RAL----RG---Y---R-G----PV-LILSGDTPLLRAETLEA------VVS---AG-----RRAR--AA-VSLATMTLEVPRGYGRVVR---DARGR----PARIVEEKDA--------TEAER--AVREVNAGLYCVDAELLWKKLAK-VGTANAQREFYLTDLVPMAAQAGGVAGVEVPAEEAS--GVNDRVELSRANRVMVGRLAEAFMRAGVTIEDPARFDC--------DEG-VEIGADAVIEPNVRLRG-----------------RTRVGARTRVGVGAVITDGVLADGVTVNPYTVISE--------AQVAEGAILGPFSRLRPGADIGPEAHVGNFVEVKKSRLGKGAKANHLAYLGDAEIGAGANIGAGTITCNY----------------DGERKNPTRIGEGAFIGSDSILVAPIEIGAGAYVAAGSTL-TD--PVPAGALALGRARQVTKEGWV---AQ---RQAEKQMKGTA-TGPASARKGRPAARRAS-----------------------------------------------
>Q67JC8.1 RecName: Full=Bifunctional protein GlmU Includes: RecName: Full=UDP-N-acetylglucosamine pyrophosphorylase AltName: Full=N-acetylglucosamine-1-phosphate uridyltransferase Includes: RecName: Full=Glucosamine-1-phosphate N-acetyltransferase Symbiobacterium thermophilum IAM 14863
---------------MSDITAVLLAAGHGTRMKS---DLIKVMHPLAGKPMIGHIVDNVRRAG-LE----D-IVVVVGYQQERIR----EYL---------GDR---------------VR---YAVQSEQL---GTGHAVLQ-AA--GLI----DE---T---EGG----HV-LVMYGDNPFIGPELIER------LIR---AH-----VEAD--AA-ASLLTAELADPGALGRILR--DPATGA----FLGSVEYKDA--------TPEQR--RIREIWTGVAVFRRAGFTALLNR-LDRNNAQGEYYLPQVWEILLQRGEKVQALLLASEEDALAPNDRVELARAEARLRRQINERHMRNGVTIINPDATYI--------DED-VEIGRDTVIWPFTFIHG-----------------KTVIGPHCKIGPMTTIVSSTVAEGCVVEQ-SVVEE--------SYVGPGCRIGPMAHLRPGCELEGAAEIGNYAELKKAKVGRGVKCHHHSYLGDATIGAGANIGAGTITANY----------------NGVEKFRTEIGSGAFIGTNVNLIAPITVGDGALIAAGSTV-GPRLEIPADALVVERAQAVIKEGRAASLKE---AWRQRKMNREGT----------------------------------------------------------------
>B4UGJ1.1 RecName: Full=Bifunctional protein GlmU Includes: RecName: Full=UDP-N-acetylglucosamine pyrophosphorylase AltName: Full=N-acetylglucosamine-1-phosphate uridyltransferase Includes: RecName: Full=Glucosamine-1-phosphate N-acetyltransferase Anaeromyxobacter sp. K
-----------MPRTRTPLAAIVLAAGKGTRMKS---NKAKVLHEVAGRPLAYYPVKRALELG-AS----P-VVVVVGHQAEAVE----AAL---SAAL--PEA----P----------LR---FAVQEQQL---GTAHAVLA-AK--RAL----RG---Y---R-G----PV-LILSGDTPLLRAETLEA------VVS---AR-----RRAR--AA-VSLATMTLEAPRGYGRVVR---DARGR----PARIVEEKDA--------TEAER--AVREVNAGLYCVDAELLWKKLAK-VGTANAQREFYLTDLVPMAAQAGGVAGVEVPVEEAS--GVNDRVELSRANRVMVGRLAEAFMRAGVTIEDPARFDC--------DEG-VEIGADAVIEPNVRLRG-----------------RTRVGARTRVGAGAVITDGVLADGVTVNPYTVISE--------AQVAEGAILGPFSRLRPGADIGPEAHVGNFVEVKKSRLGKGAKANHLAYLGDAEIGAGANIGAGTITCNY----------------DGERKNPTRIGEGAFIGSDSILVAPIEIGAGAYVAAGSTL-TD--PVPAGALALGRARQVTKEGWV---AQ---RQAEKQMKGTA-TGPASARKGRPAARRAS-----------------------------------------------
>Q8FQV1.2 RecName: Full=Bifunctional protein GlmU Includes: RecName: Full=UDP-N-acetylglucosamine pyrophosphorylase AltName: Full=N-acetylglucosamine-1-phosphate uridyltransferase Includes: RecName: Full=Glucosamine-1-phosphate N-acetyltransferase Corynebacterium efficiens YS-314
-----------MSASDSSSAVVVLAAGAGTRMKS---DLQKTLHSIGGRSLISHSLHAAAGLN-PT----H-IVAVIGHGRDQVG----PAV--EDVATHLGRE---------------VR---IAIQEEQN---GTGHAVQC-AM--DQL----EG-------FDG----TI-IVTNGDVPLLTSDTLGS------LLA---AH-----TATP--TA-VTVLTMNLDDPTGYGRIVR---NADGE----VTAIVEQKDA--------SDEER--SITEVNSGVFAFDATILRSALSQ-LKSDNAQGELYLTDVLGIARSEGHPVRAHIAADARELAGVNDRVQLAEAGAELNRRTVEAAMRGGATIVDPATTWI--------DVE-VTIGRDVLINPGTQLRG-----------------TTSIGDRAEIGPDTTLTNMVIGTGASVIR-THGSD--------SEIGEDATVGPFTYIRPGTKLGAEGKLGGFVETKKATIGRGSKVPHLTYVGDATIGEYSNIGASSVFVNY----------------DGVNKNHTTIGSHVRTGSDTMFIAPVTVGDGAYSGAGTVI-KD--DVPPGALAVSGGRQRNIEGWV---QK---KRPGTAAADAAAAAQNSVPNQEG-----------------------------------------------------
>Q9RW61.2 RecName: Full=Bifunctional protein GlmU Includes: RecName: Full=UDP-N-acetylglucosamine pyrophosphorylase AltName: Full=N-acetylglucosamine-1-phosphate uridyltransferase Includes: RecName: Full=Glucosamine-1-phosphate N-acetyltransferase Deinococcus radiodurans R1 = ATCC 13939 = DSM 20539
-----------MTEQTRPLDVVILAAGQGTRMNS---ALPKVLHPVAGRPMVAWAVKAARDLG-AR----K-IVVVTGHGAEQVE----AAV---------QQP----G----------VA---FARQERQL---GTGDAFLS-GA--SAL----TE---G---G-A----DI-LVLYGDTPLLRPDTLRE------LVA---SH-----REQG--SA-MTVLTGELPDATGYGRIVR---GEGGA----VERIVEQKDA--------SDAEK--AIGEFNSGVYVFDERAPE-LARR-IGNDNKAGEYYLTDLLGLYRAGGATVRAFRLSDPDEVLGANDRAGLTQLEATLQRRINEGHLKAGVSISLPGTVLI--------EDT-VEIGRDVVIEPGALLRG-----------------QTRIAGGAVIGAYSVITDSVIHERAVIKAHSVLEQ--------AEVGAGSDVGPFARLRPGSVLGEGVHIGNFVETKNARLDAGVKAGHLAYLGDVEIGAETNVGAGTIVANF----------------DGLNKHQSKVGAGVFIGSNTTLIAPRVVGDAAFIAGGSAI-HD--DVPEGAMAVARGKQRNIEGWA---RR---YWAAPERREKLAKKL------PWLAGWLSRTQG-------------------------------------------
>C5CFS2.1 RecName: Full=Bifunctional protein GlmU Includes: RecName: Full=UDP-N-acetylglucosamine pyrophosphorylase AltName: Full=N-acetylglucosamine-1-phosphate uridyltransferase Includes: RecName: Full=Glucosamine-1-phosphate N-acetyltransferase Kosmotoga olearia TBF 19.5.1
------------------MTAIILAAGLGKRMKS---EIPKVVHSILGLPMINWVLRAVKKAG-IE----N-IIVVTGYKAEIVE----ALL---------PED---------------VK---TVRQVKQL---GTGHAVMV-AQ--DAV----MD---D----------EV-IVLTGDAPLISPETLIN------LYK---IR-----REKD--YD-VVVASTFQEDPTGYGRIVR----ENGK-----LRIIEEKDA--------SEEIK--RIKEINSGIYVFKSDFLKDALKK-INNNNNQKEYYLTDTVALAE----KATAHVIEDPTEVLGVNNRVQLAEIQKIAQKKINERLMLNGITIVDPDTTYI--------SPD-VEIGQDTVIEPMTFILG-----------------KTKIGNNCLIGPMTRIIDSSIDDSVSIIR-SEVEQ--------AIIKSGARVGPFSRLRPGTTLLENTKIGNFVEVKKSTIGRNSKAQHLTYLGDATIGEDVNIGAGTITCNY----------------DGVRKHQTIIENNSFIGSNCSLVAPVKIGEGSVVGAGSVI-TD--DVPPYSLALGRGRQVIKEGRY---KN---KEKGE-----------------------------------------------------------------------
>Q1IWX3.1 RecName: Full=Bifunctional protein GlmU Includes: RecName: Full=UDP-N-acetylglucosamine pyrophosphorylase AltName: Full=N-acetylglucosamine-1-phosphate uridyltransferase Includes: RecName: Full=Glucosamine-1-phosphate N-acetyltransferase Deinococcus geothermalis DSM 11300
-----------MTHKERPLDVVILAAGQGTRMKS---ALPKVLHPVAGRPMVAWAVKAAKALG-AR----D-IVVVTGHGAEQVE----AAL---------AGS----G----------VR---FARQAQQL---GTGNAFLV-GA--EAL----RH---Q--GD-A----DI-LVLYGDTPLLRPETLRA------LLA---DH-----RAHN--SA-LTILTAELPDATGYGRILR---DADGH----VERIVEEKAA--------TPEEK--AVREFNSGVYVLDARAPE-LARR-ITNDNPAGEYYLTDLLELYRQEGAQVRAFKLHDPDEVMGANDRVQLAQAAAVLRRRINTAHMQAGVTLQDPSTIQI--------EDT-VTLGRDVTLEPGVILRG-----------------QTRVADGVTIGAYSVVTDSVLEEGVIVKPHSVLEG--------AHVGKGSDVGPFARLRPGTVLEESVHIGNFVETKNARLAEGVKAGHLAYLGDVTIGAETNVGAGTIIANF----------------DGVHKHQSTVGAGVFIGSNATLIAPRVIGDAAFIAAGSAV-HA--DVPEGALAIARGKQRTLEGWS---RR---YWSGMHEGVRKKLPWLAGWLERQ-----------------------------------------------------
>Q8NRU8.1 RecName: Full=Bifunctional protein GlmU Includes: RecName: Full=UDP-N-acetylglucosamine pyrophosphorylase AltName: Full=N-acetylglucosamine-1-phosphate uridyltransferase Includes: RecName: Full=Glucosamine-1-phosphate N-acetyltransferase Corynebacterium glutamicum ATCC 13032
-----------MSASDFSSAVVVLAAGAGTRMKS---DLQKTLHSIGGRSLISHSLHAAAGLN-PE----H-IVAVIGHGRDQVG----PAV---------AQV----AEELDRE----VL---IAIQEEQN---GTGHAVQC-AM--DQL----EG---F---E-G----TI-IVTNGDVPLLTDHTLSA------LLD---AH-----VEVP--TA-VTVLTMRLDDPTGYGRIVR---NEEGE----VTAIVEQKDA--------SAEVQ--AIDEVNSGVFAFDAAILRSALAE-LKSDNAQGELYLTDVLGIARGEGHPVRAHTAADARELAGVNDRVQLAEAGAELNRRTVIAAMRGGATIVDPATTWI--------DVE-VSIGRDVIIHPGTQLKG-----------------ETVIGDRVEVGPDTTLTNMTIGDGASVIR-THGFD--------STIGENATVGPFTYIRPGTTLGPEGKLGGFVETKKATIGRGSKVPHLTYVGDATIGEESNIGASSVFVNY----------------DGENKHHTTIGSHVRTGSDTMFIAPVTVGDGAYSGAGTVI-KD--DVPPGALAVSGGRQRNIEGWV---QK---KRPGTAAAQAAEAAQNVHNQEG------------------------------------------------------
>A1U7H2.1 RecName: Full=Bifunctional protein GlmU Includes: RecName: Full=UDP-N-acetylglucosamine pyrophosphorylase AltName: Full=N-acetylglucosamine-1-phosphate uridyltransferase Includes: RecName: Full=Glucosamine-1-phosphate N-acetyltransferase Marinobacter nauticus VT8
---------------MSPLHVVILAAGQGSRMKS---SLPKVLHPVAGKAMLHHVVDTAKQLG-AE----K-IHTVIGHGADQVR----ASL---------EDD----S----------VN---WVLQTEQL---GTGHAVAQ-AL--PAL----PD---D-----A----RV-LVLYGDVPLTRKDTLET------MVA----------DLDE--RN-LALLTVDMDNPHGYGRIVR---NEQGL----VQAIVEQKDA--------TAEQQ--QIQEVNTGILAVSASHLKQWLPA-LSNSNAQGEYYLTDIIAMAVDHGLSVTVSQPLNPFEVQGVNNRLQLAELERWYQRQQAERLMTEGASLADPARIEV--------RGE-LTIGNDLWIDVNAVFEG-----------------RVSLGNNVVIGPNCVIKDATIADGAEIKANSVIEG--------AVVGANAQIGPFARLRPGTELAANTKIGNFVETKKAVVGEGSKINHLSYVGDASLGRNVNVGAGTITCNY----------------DGVNKHQTVLGDGVFVGSNTSLVAPVNVAEQATIGAGSTI-TR--DISKGELAVARGKQRNIAGWE---RP---KKA-------------------------------------------------------------------------
>B7IFM4.1 RecName: Full=Bifunctional protein GlmU Includes: RecName: Full=UDP-N-acetylglucosamine pyrophosphorylase AltName: Full=N-acetylglucosamine-1-phosphate uridyltransferase Includes: RecName: Full=Glucosamine-1-phosphate N-acetyltransferase Thermosipho africanus TCF52B
------------------MKTLILAAGLGKRMNS---KYPKVIHKILGKPMINWVIDTAKSFG-------E-VGVVLGHKHEMVE----KVI---------PQD---------------VK---IFLQNEQL---GTAHAVMC-GF--DFI----PE---K-----D----NL-LILYGDVPFISYETLKR------LEK---EH-----IESN--SD-VTILTAILENPAGYGRIVR------GK----KIEIVEDKDA--------DEKIK--KIKEINTGIYIFKGKFLKENIKK-IKNDNAQKEYYLTDILKFTEN----ISTVTTDDIDEVTGVNDRIQLSKLEKNMRKRINEKLMREGVRIIDPESVYI--------DIT-VKIGKDTIIYPFTFIEG-----------------ETEIGEDCVIGPMTRIKDSKIGNNVNVIR-SEVEK--------AIIEDNVSVGPFSRLREGTHLKSNVKIGNFVETKKSVIGKNTKAQHLTYLGDATIGENVNIGAGTITCNY----------------DGVKKHPTIIEDGAFIGSNNSLVAPVKIGKNAITGAGSTI-TE--DVPENSLGLGRARQVVIKDWV---LR---KKGGNQNADSKE----------------------------------------------------------------
>Q31RJ9.1 RecName: Full=Bifunctional protein GlmU Includes: RecName: Full=UDP-N-acetylglucosamine pyrophosphorylase AltName: Full=N-acetylglucosamine-1-phosphate uridyltransferase Includes: RecName: Full=Glucosamine-1-phosphate N-acetyltransferase Synechococcus elongatus PCC 7942 = FACHB-805
-----------------MVAVAILAAGKGTRMKS---QLPKVLHRLGSQTLLDRVLASLTPLN-VD----R-CFVIVGYQGDRVR----ESW-------AHRTD---------------IE---FVEQTQQL---GTGHAVQQ-LL--PHL----KG---Y---Q-G----DL-LVLNGDVPLLRGETLEA------LVS---GH-----QRSG--AA-ATLLTAQLNQPKGYGRVFC---DATSR----VCEIIEDRDC--------TPAQR--QNPRVNAGVYCFRWPDLEAVLPN-LSTANDQQEYYLTEAITYLD----PVSAVEVADSQEILGINDRLQLADSFRILQERIRQQWMLAGVTLVDPTSITI--------DET-VQLGTDVVIEPQTHLRG-----------------NTVIGNNCSIGPNSLITNSQIGDGVTVQM-SVISD--------STIAANSKIGPFAHLRGAAAIGEACRIGNFVEVKKSTVGDRTNVAHLSYLGDATLGQRVNVGAGTITANY----------------DGVSKHPTVIGDRSKTGANSVLVAPVTIGQDVTIAAGSTI-NK--DVPDGALAIARSRQTIHENWS---TP---TTEQ------------------------------------------------------------------------
>A4Y185.1 RecName: Full=Bifunctional protein GlmU Includes: RecName: Full=UDP-N-acetylglucosamine pyrophosphorylase AltName: Full=N-acetylglucosamine-1-phosphate uridyltransferase Includes: RecName: Full=Glucosamine-1-phosphate N-acetyltransferase Ectopseudomonas mendocina ymp
----------------MSLDIVILAAGQGTRMRS---ALPKVLHPVANKPMLGHVIDTARSLQ-PQ----S-IQVVIGHGADTVR----ERL--------AADD---------------LN---FVIQAEQL---GTGHAVAQ-AL--PQL----SA---E----------RV-LILYGDVPLIETATLQR------LLA----------LVSD--DQ-LGLLTVELADPTGYGRIVR---DDSGV----VQAIVEHKDA--------SDAQR--QIREGNTGILAVPGKRLADWLGR-LSNSNAQGEYYLTDVIAMAVADGLTVATERAADEMEVLGANDRIQLAQLECHYQQRMARRLMAQGVTLRDPHRFDV--------RGQ-VSVGRDVTIDINVILEG-----------------KVVIEDDVQIGPNCVIKDSVLRKGAIVKANSHLDG--------AEMGEGADCGPFARLRPGSKLGAKAHVGNFVELKNAVMGEGAKAGHLSYLGDAEIGARSNIGAGTITCNY----------------DGANKFRTVMGEDVFIGSNSALVAPVMLGDRATTGAGSVV-TS--DVPADTLAVGRAKQRNIEGWK---RP---TKK-------------------------------------------------------------------------
>Q1DCI1.1 RecName: Full=Bifunctional protein GlmU Includes: RecName: Full=UDP-N-acetylglucosamine pyrophosphorylase AltName: Full=N-acetylglucosamine-1-phosphate uridyltransferase Includes: RecName: Full=Glucosamine-1-phosphate N-acetyltransferase Myxococcus xanthus DK 1622
---------------MSVLAAVVLCAGKGTRMKS---EKAKVLHPILGRPLCAYPLKRALELG-AT----S-VVPVVGHQAEAVE----KAV---RGLF--PDA----P----------LR---FALQREQR---GTADAVRS-AE--EAL----KG---Y---S-G----RV-LILYGDVPLLRRETLEA------LLA---AH-----DQAG--GK-LAMVTTTLEDPTGYGRVIR----DGGK----VTRIVEHKDC--------TPEQR--AVRECNAGIYSVDADFLWKALAE-IKPQNAQGEYYLTDLVEMAAKRG-PVGSVEA-DATETAGVNDRVELAARARVLQQRINEAHMRAGVSLQDPATAYI--------EEG-VTVGPDTEIGPSVTLAA-----------------GTVVGKGCTIGQGSVLHASTVADGTVIKPYSVLEE--------ARVGERNVIGPFSRLRPGTELAEDVHLGNFVETKKARIGKGSKANHLTYLGDAVIGSGCNVGAGTITCNY----------------DGVNKHLTELGDGVFIGSDTQLVAPVKVGDGSYVGAGTTV-TK--NVPPGSLAVSRTPQVTKEGWV---AT---KKARQAKARAG-----------------------------------------------------------------
>B1VUI7.1 RecName: Full=Bifunctional protein GlmU Includes: RecName: Full=UDP-N-acetylglucosamine pyrophosphorylase AltName: Full=N-acetylglucosamine-1-phosphate uridyltransferase Includes: RecName: Full=Glucosamine-1-phosphate N-acetyltransferase Streptomyces griseus subsp. griseus NBRC 13350
------------MSATSPAAVVVLAAGEGTRMKS---KTPKVLHEISGRSLVGHVVAAARELD-PQ----H-LVVVVGHAREQVT----AHL-------DAGDA----P----------VR---TAFQAEQN---GTGHAVRM-GL--EEL----GG---A--VE-G----TV-IVVCGDTPLLSGTTLGA------LAA---TH-----AADA--NA-VTVLSAEVPDSTGYGRIVR--DPATGA----VTEIVEHKDA--------TDEQR--AIREINSGVFAFDGRLLGDALGK-VRTDNSQGEEYLTDVLSILREAGHRVGACVAGDHREILGINNRLQLAEARRLLNERLLERAMLAGVTVVDPASTLI--------DAT-VTYERDAVVHPGTQLLG-----------------TTHLAEDSEVGPNARIENTAVGAGARVDN-SVTLS--------AEIGAGALVGPYAYLRPGTRLGTKAKAGTYVEMKNATIGEGTKVPHLSYVGDATIGDHTNIGAASVFVNY----------------DGVAKHHTTIGSHCRTGSDNMFVAPVTVGDGVYTAAGSVI-TK--DVPAGSLAVARGQQRNIEGWV---AR---KRPGSAAAQAAQASSQETDGQS------------------------------------------------------
>A7H7I2.1 RecName: Full=Bifunctional protein GlmU Includes: RecName: Full=UDP-N-acetylglucosamine pyrophosphorylase AltName: Full=N-acetylglucosamine-1-phosphate uridyltransferase Includes: RecName: Full=Glucosamine-1-phosphate N-acetyltransferase Anaeromyxobacter sp. Fw109-5
-----------MSHSPTPLAAIVLAAGKGTRMKS---QKAKVLHEVGGRPLAWFPTRRALEIG-AN----P-VVAVVGHQAEAVE----AAL----AATLPGAP---------------LR---FAVQREQL---GTAHAVLS-AR--EAL----GR---Y---Q-G----AV-LILSGDTPLLRAETLSR------VVA----------ARAG--AT-LSLATMRLADPHGYGRIVR---DPAGT----PARVVEEKDA--------TDAER--ALDEVNAGLYCADAAFLWEALSK-VGSANAQREFYLTDLVAMAARAGGVVAVPVPPEEAS--GVNDREELARAGRVLLRRRASELMRSGVTIEDPERFDC--------DEG-VEIGADAVIEPNVRLKG-----------------RTRIGAGCRLGAGAILTDAVLADGVTVKPYTVIEE--------ATVAARAILGPFSRLRPGSDIGEEAHVGNFVETKKARLGKGAKANHLTYLGDATIGAGANVGAGTITCNY----------------DGEKKHPTTIGEGAFIGSDSILVAPIEIGAGAYVAAGSTL-TE--SVPPGALALGRAKQVTKEGWV---AR---RKAEAQNKGAAEAAPAPSPADSPRGGRAS-----------------------------------------------
>A4VS60.1 RecName: Full=Bifunctional protein GlmU Includes: RecName: Full=UDP-N-acetylglucosamine pyrophosphorylase AltName: Full=N-acetylglucosamine-1-phosphate uridyltransferase Includes: RecName: Full=Glucosamine-1-phosphate N-acetyltransferase Stutzerimonas stutzeri A1501
----------------MSLDIVILAAGQGTRMRS---ALPKVLHPVAGQSMLGHVIATARALQ-PR----S-IQVVIGHGAEQVR----QRL--------AGDD---------------LN---FVVQAEQL---GTGHAVAQ-AL--PHL----SA---E----------RV-LILYGDVPLIEAETLQR------LLQ----------KVGP--EQ-LALLTVTLDDPTGYGRIVR---DGRGE----VQAIVEHKDA--------SADQR--AIREGNTGILAVPGSRIGEWLGR-LSNSNAQGEYYLTDVIAMAVADGLRVATEQPADAMEVQGANDRIQLAELERHYQLRAARRLMAQGVTLRDPARFDL--------RGE-VSVGRDVLIDVNVVLEG-----------------RVVIEDDVQIGPNCVIKDSTLRRGAVVKANSHLEG--------AVMGEGADCGPFARLRPGSLLGAKAHVGNFVEMKNASLGDGAKAGHLSYLGDAEIGARSNIGAGTITCNY----------------DGANKFRTVMGEDVFIGSNSSLVAPLNLGDGATTGAGSTI-TD--DVPAHTLALGRGRQRNIDGWQ---RP---TKK-------------------------------------------------------------------------
>Q9HT22.1 RecName: Full=Bifunctional protein GlmU Includes: RecName: Full=UDP-N-acetylglucosamine pyrophosphorylase AltName: Full=N-acetylglucosamine-1-phosphate uridyltransferase Includes: RecName: Full=Glucosamine-1-phosphate N-acetyltransferase Pseudomonas aeruginosa PAO1
----------------MSLEIVILAAGQGTRMRS---ALPKVLHPIAGKPMLGHVIDCARQLQ-PE----R-IHVVIGHGADLVR----ERM--------AADD---------------LN---FVLQAEQL---GTGHAVAQ-AL--PFL----SA---D----------QV-LILYGDVPLIQLDTLQR------LLA----------QVTP--DQ-LSLLTVDMLDPTGYGRIVR---DDQGA----VQAIVEHKDA--------TPAQR--QIGEINTGILAVPGKRLADWLGR-LSNDNAQGEYYLTDVIAMAVGDGLVVASAQPLDAMEVQGVNDRMQQAQLERHYQRLRAEELMRQGVTLLDPQRLDV--------RGE-ISVGRDVLIDVNVVLEG-----------------RVVIEDDVRIGPNCVIRDSVLRRGAVIKANSHLEG--------AELGEGSDAGPFARLRPGSVLGARAHVGNFVELKNARLGEGSKAGHLSYLGDAELGANCNIGAGTITCNY----------------DGANKFRTELGDDVFIGSNNSLVAPLKIGDGATTAAGSTI-TH--EVPAKNLAFGRARQKNLENWK---RP---EKIKK-----------------------------------------------------------------------
>A8F4D4.1 RecName: Full=Bifunctional protein GlmU Includes: RecName: Full=UDP-N-acetylglucosamine pyrophosphorylase AltName: Full=N-acetylglucosamine-1-phosphate uridyltransferase Includes: RecName: Full=Glucosamine-1-phosphate N-acetyltransferase Pseudothermotoga lettingae TMO
------------------MRCIVLAAGMGVRMNS---KYAKVTHTVCGKPMIRWILDTVLNLL-DK------VCVVVGHDADSVK----KLL---------PEN---------------VE---VVHQSQQL---GTGHAVMS-AR--NFI----DP---A-----D----NL-LILYGDMPLITEGTIQK------IIN---SH-----NLSN--CD-ATVVSVEMNDPTGYGRIVR---DKSGK----FVKIVEESEA--------SNREK--AIVEVNTGVYIFNGRKLLEVLPM-INCKNKKGEYYLTDVFAFLE----RVNIYKSERSCEFIGINNRIQLAQAEKFRRQWILEELMIKGVTIVDPETTYI--------DAD-VKIGRDSIIYPMSFIHG-----------------DTKIGEDCIIGPMTRIIDSYIGDRVTIVR-SECKG--------ARIMSDVSVGPFSRLREGTVLCNGVKIGNFVEIKNSEIDQNTKAQHLTYLGDAVVGKSVNIGAGTITCNF----------------DGKRKNQTVIEDEVFIGSNTALVAPVKVEKGAFVAAGSTI-NR--NVPAWSLAIARARQEIKLNWV---ID---KRKKEED---------------------------------------------------------------------
>Q47SW5.1 RecName: Full=Bifunctional protein GlmU Includes: RecName: Full=UDP-N-acetylglucosamine pyrophosphorylase AltName: Full=N-acetylglucosamine-1-phosphate uridyltransferase Includes: RecName: Full=Glucosamine-1-phosphate N-acetyltransferase Thermobifida fusca YX
------------MSASRPAAVMVLAAGEGTRMKS---RRPKVLHEICGRSLLGHVLAAVAELE-PQ----R-TVVVVGHAREQVT----EHL---------KSI----APH--------AI---TALQEEQK---GTGHAVRM-AI--EAL----RA---QNVELTG----TV-VLTCGDTPLLRGATLRD------LVA---AH-----EAEG--NA-VTILSARVPDPTGYGRIVR---DAAGA----VTGIVEHADA--------TEEQR--AVDEINSGMYAFDGALLSQVVHR-LSADNAKGEEYITDAVALLRGDGHRVGAYIAPDRTEVEGVNDRVQLAEARRLLNARLLEQLMRDGVTVVDPASTWV--------DVD-VRVGRDAVLEPQTQLQG-----------------RTVIGEGAQVGPATVLCDTEVGEDAVVSH-TVARE--------AVIGPEATVGPYAYLRPGARLDRGVKIGTFVEVKNSTVGEGSKVPHLTYVGDADIGKGVNIGASSVFVNY----------------DGVNKHRTVIGDYARTGSDTMFVAPVRVGDGAYTGAGTVV-RE--DVPPGALAVSAGPQRTIEGWV---ER---KRPGTPAAQAAERARARSEEDR------------------------------------------------------
>Q2S6P3.1 RecName: Full=Bifunctional protein GlmU Includes: RecName: Full=UDP-N-acetylglucosamine pyrophosphorylase AltName: Full=N-acetylglucosamine-1-phosphate uridyltransferase Includes: RecName: Full=Glucosamine-1-phosphate N-acetyltransferase Hahella chejuensis KCTC 2396
----------------MSLHIIILAAGQGTRMKS---ELPKVMHCVAGKPLVQHVIDTARRLE-PE----N-ITVVYGHKGDVVQ----AGV---------SGP----G----------LL---WAHQAEQL---GTGHAVAQ-GL--QNL----SD---D-----G----QA-LILYGDVPLTSAATLKN------FLA-----------VSQ--GK-LGVLTVTLDNPTGYGRIVR---NDAGS----VISIVEQKDA--------TEAQK--AINEINTGIMAVPVSRLKEWLPK-LSNSNAQGEYYLTDIVALAVESGVDIVTAQPSFLHEVEGVNNRIQLAALERAYQQQVAEELMLAGATLRDPARVDV--------RGV-LNVGRDVEIDVNAVFEG-----------------DVTLGDRVKIGPNCVIRNAVIANDVTIEASSIIED--------ARIDAFATVGPFARLRPGAHLFEKAKVGNFVEIKKADIGPGSKVNHLSYVGDATVGSNVNIGAGTITCNY----------------DGANKFKTLIEDDVFVGSNTALVAPVTLGKGATIGAGSTV-TK--DVSDKQLAVARAQQRNIDGWT---RP---VKK-------------------------------------------------------------------------
>Q3MC88.1 RecName: Full=Bifunctional protein GlmU Includes: RecName: Full=UDP-N-acetylglucosamine pyrophosphorylase AltName: Full=N-acetylglucosamine-1-phosphate uridyltransferase Includes: RecName: Full=Glucosamine-1-phosphate N-acetyltransferase Trichormus variabilis ATCC 29413
-----------------MVVVAILAAGRGTRMKS---DLPKVLHPLGGRSLVERVIDSVEPLS-PS----R-RLVIVGYQAEQVK----TGL--------QSLH---------------LE---FVEQTVQL---GTGHAIQQ-LL--PHL----EG---Y---T-G----DL-LVLNGDVPLLRTQTLEQ------LLQ---TH-----QTNQ--NA-ATILTSHLPNPKGYGRVFC---NGNNI----VQQIVEDKDC--------SPAQR--QNHRINAGIYCFRWENLAQVLPH-LEANNAQKEYYLTDAVTQVGQ----VMAVDVEDYQEILGINDRLQLATAYEILQRRVKEQWMMAGVTLIDPNSITI--------DDT-VDLQPDVIIEPQTHLRG-----------------NTFIQTGSRIGPGSLIENSQLGANVTVQ-YSVITD--------STIQNGAKIGPYAHLRGHAQVGANCRIGNFVELKNTELGDRTNVAHLSYLGDATAGTQVNIGAGTITANY----------------DGVKKHRTKIGDRTKTGSNSVLVAPVTLGDDVYVAAGSTI-TE--DVPNDSLVIARTRQVVKPGWR---KK---SGES------------------------------------------------------------------------
>C3K1E4.1 RecName: Full=Bifunctional protein GlmU Includes: RecName: Full=UDP-N-acetylglucosamine pyrophosphorylase AltName: Full=N-acetylglucosamine-1-phosphate uridyltransferase Includes: RecName: Full=Glucosamine-1-phosphate N-acetyltransferase Pseudomonas fluorescens SBW25
----------------MSLEIVILAAGQGTRMRS---ALPKVLHPVAGNSMLGHVIHSARQLD-PQ----R-IHVVIGHGADVVR----ERL--------AADD---------------LN---FVLQDKQL---GTGHATAQ-AV--PFI----TA---D----------TV-LILYGDVPLIEVETLQR------LLK----------HVVP--GQ-MGLLTVELDDPTGYGRIVR---NADGK----VAAIVEHKDA--------SEAQR--AITEGNTGILAVPANKLADWMSR-LSNNNAQGEYYLTDVIEMAVSDGLLVATEQPHDPMEVQGANDRKQLAELERHYQLREGRRLMAQGVTLRDPARFDV--------RGE-VSVGRDVLIDINVILEG-----------------RVIIEDDVVIGPNCVIKDSTLRKGAVIKANSHIDG--------AVMGEGSDAGPFARLRPGTVMGARAHVGNFVELKNAKMGDDAKAGHLAYLGDAVIGARSNIGAGAITCNY----------------DGANKYQTTIGEDVFIGSNNSLIAPVTIGDGSNTAAGSTI-NQ--DVDKSQLAVARARQRNIDGWK---RP---VKIKKT----------------------------------------------------------------------
>Q82HE8.1 RecName: Full=Bifunctional protein GlmU Includes: RecName: Full=UDP-N-acetylglucosamine pyrophosphorylase AltName: Full=N-acetylglucosamine-1-phosphate uridyltransferase Includes: RecName: Full=Glucosamine-1-phosphate N-acetyltransferase Streptomyces avermitilis MA-4680 = NBRC 14893
------------MSAIRPAAVVVLAAGEGTRMKS---ATPKVLHDICGRSLVGHVLAAARELE-PE----N-LVVVVGHAREQVT----AHL------AEIDPA---------------VR---TAVQAEQN---GTGHAVRM-GL--EEL----GG-VVD-----G----TV-VVVCGDTPLLSGETLRQ------LAA---TH-----TADG--NA-VTVLTAEVPDATGYGRIVR--DGASGA----VTAIVEHKDA--------SESQR--AVREINSGVFAFDGRLLADALGK-VRTDNSQGEEYLTDVLGILREAGHRVGASVAADHREIAGINNRVQLAEARRILNDRLLTRAMLAGVTVVDPATTWI--------DVT-VTFGQDAIVHPGTQLQG-----------------TTQLGEGAEVGPNSRLKDTRVGAGARIDN-TVAER--------ADVGAQASVGPFAYLRPGTRLGAKAKVGTYVETKNASIGEGTKVPHLSYVGDATIGEYSNIGAASVFVNY----------------DGQDKHHTTVGSHCRTGSDNMFVAPVTVGDGAYTAAGSVI-TK--DVPPGSLAVARGQQRNIEGWV---AR---KRPGSAAAKAAEVASRKPEGED------------------------------------------------------
>Q4ZL26.1 RecName: Full=Bifunctional protein GlmU Includes: RecName: Full=UDP-N-acetylglucosamine pyrophosphorylase AltName: Full=N-acetylglucosamine-1-phosphate uridyltransferase Includes: RecName: Full=Glucosamine-1-phosphate N-acetyltransferase Pseudomonas syringae pv. syringae B728a
----------------MSLDIVILAAGQGTRMRS---ALPKVLHPVAGNSMLGHVIHSARQLS-PS----G-IHVVIGHGADAVR----EQL--------SADD---------------LN---FVMQDKQL---GTGHAVAQ-AL--PAL----TA---D----------TV-LILYGDVPLIEVETLSR------LLE----------RVNP--QQ-LGLLTVALDDPTGYGRIVR---DDQNR----VCAIVEHKDA--------SDAQK--AITEGNTGILAVPAAHLADWLGR-LSNNNAQGEYYLTDVIAMAANDGLVVATEQPHDAMEVQGANDRKQLSELERHYQMREARRLMAAGVTLRDPARFDV--------RGE-VIVGRDVLIDINVILEG-----------------KVVIEDDVVIGPNCVIKDSTLRKGVVVKANSHIEG--------AILGEGSDAGPFARLRPGSVLGAKAHVGNFVELKNANLGEGAKVGHLTYLGDAEIGARTNIGAGTITCNY----------------DGANKHKTTLGADVFIGSNNSLVAPVDILDGATTAAGSTI-TQ--NVPAEQLGVARARQRNIEGWK---RP---VKISKD----------------------------------------------------------------------
>A6LJD6.1 RecName: Full=Bifunctional protein GlmU Includes: RecName: Full=UDP-N-acetylglucosamine pyrophosphorylase AltName: Full=N-acetylglucosamine-1-phosphate uridyltransferase Includes: RecName: Full=Glucosamine-1-phosphate N-acetyltransferase Thermosipho melanesiensis BI429
------------------MKTLILAAGLGKRMNS---KYPKVIHKIFNKPMINWVIETAKNFG-------K-VAVVLGHKYELVK----KVI---------PED---------------VE---IYLQNQQL---GTAHAVMS-AI--EFV----SP---N-----D----NL-LILYGDVPFISHETLKR------LEK---EH-----VKSN--SD-VTILTSILENPTGYGRIVR-----DGK-----IRIIEDKDA--------TEEVK--KIKEINTGIYIIKGNFLIENINK-IENNNTQKEYYLTDILKFTDN----ISTVTTNDVDEITGVNNRIQLANLEKKIRRKINEKLMNQGVRIIDPNAVYI--------DPQ-VKIGRDTLIYPFTFIEG-----------------ETEIGEDCVIGPLTRIKESKIGNKVTINR-SEVEK--------SVIEDNVSVGPFARLREGTTLDENVKIGNFVETKKSSIGKNSKAQHLTYLGDATIGNNVNIGAGTITCNY----------------DGQTKHPTYIEDNAFIGSNNSLVAPVKIGKNAITAAGSTI-TN--NVPENSLAIARQKQINKENWV---LR----KGGQKNANNKK----------------------------------------------------------------
>Q0VKX6.1 RecName: Full=Bifunctional protein GlmU Includes: RecName: Full=UDP-N-acetylglucosamine pyrophosphorylase AltName: Full=N-acetylglucosamine-1-phosphate uridyltransferase Includes: RecName: Full=Glucosamine-1-phosphate N-acetyltransferase Alcanivorax borkumensis SK2
----------------MSLAVVILAAGKGTRMKS---ALPKVLHAVAGKPMVQHVVDAAASLE-PA----N-TVIVYGHGGEQVK----ASV--------TGEQ---------------VA---WAEQAEQL---GTGHAVAQ-AM--PYV----KE---D----------MV-LVLYGDVPLIRPETLKD------FVA----------TVDD--ST-LALMTLTLDDPNGYGRIVR---DGQNN----VQRIVEQKDA--------SEAEL--SIQEINTGILACSRRFLEESLPK-LSSNNAQGEYYLTDLIAMASQSGLNVQTLQPNEGWEVDGVNDRVQLARLERIYQQAQAETLMRDGVTLLDPSRLDI--------RGR-VQIASDVIIDVNVILEG-----------------DVTIEEGVVIGPNCILRDANIGAGTVIEANTLIDG--------AIVGEHCQLGPYARLRPGTELADKAKIGNFVETKKSYIGEGSKVNHLTYIGDSKIGKGVNVGAGTITCNY----------------DGANKFQTVLKDGAFIGSNSSLVAPVTIGVNATVGAGSTI-TK--DVGDNGLAVARTQQRNVANWQ---RP---KKG-------------------------------------------------------------------------
>Q6NI74.1 RecName: Full=Bifunctional protein GlmU Includes: RecName: Full=UDP-N-acetylglucosamine pyrophosphorylase AltName: Full=N-acetylglucosamine-1-phosphate uridyltransferase Includes: RecName: Full=Glucosamine-1-phosphate N-acetyltransferase Corynebacterium diphtheriae NCTC 13129
------------MSNPHSSAVIVLAAGAGTRMKS---AKQKTLHSIGGRSLLAHSLHAAAGLS-PQ----R-IVAVIGHRREQVR----PEV---------EAV----AATVDCE----IS---VAIQEQQN---GTGHAVQC-AM--HEL----EG-------FEG----TV-VVTNGDVPLLRSETLRS------LVD---AH-----TAVP--TA-VTVLTMSLSDPTGYGRIVR---NDEGE----VTAIVEQKDG--------DEETL--KITEVNSGVFAFDAAILRSSLGK-LDSNNAQGELYLTDVLSIARTEGHPVRAYRAHDHRELAGVNDRVQLAQAGKILNQRLVEDAMRNGATIVDPDTTWI--------DSE-VTIGRDVIIHPSTQLLG-----------------KTSIADNCVIGPDTTLTNMVIDEDAHVIR-THGFD--------SRIGAHANIGPFTYIRPGTVVGENGKLGGFVEAKNAQIGRGSKVPHLTYIGDATVGEESNIGASSVFVNY----------------DGVNKHHTTIGSHVRTGSDTMFIAPVTVGDGAYSGAGTVI-KE--DVPAGALVVSGGKQRNIEGWV---EK---NRPGTPAADAARQAHAHETKEG------------------------------------------------------
>B0KRA6.1 RecName: Full=Bifunctional protein GlmU Includes: RecName: Full=UDP-N-acetylglucosamine pyrophosphorylase AltName: Full=N-acetylglucosamine-1-phosphate uridyltransferase Includes: RecName: Full=Glucosamine-1-phosphate N-acetyltransferase Pseudomonas putida GB-1
----------------MSLDIVILAAGQGTRMRS---ALPKVLHPVAGNSMLGHVIHSARQLQ-PQ----G-IHVVIGHGAELVR----ERL--------AADD---------------LN---FVMQDKQL---GTGHAVAQ-AL--PAL----TA---D----------TV-LVLYGDVPLIEVETLQR------LLA----------KASD--QQ-LGLLTVTLEDPTGYGRIVR---DEQGQ----VTAIVEHKDA--------NDAQK--AIKEGNTGILALPAARLADWMGR-LSNNNAQGEYYLTDVIAMAVADGLVVATEQPHDPMEVQGANDRRQLSELERHYQLREGRRLMAQGVTLRDPARFDV--------RGE-VTVGRDVLIDINVILEG-----------------KVVIEDDVQIGPNCVIKNTTLRKGAVVKANSHLEG--------AVMGEGSDAGPFARLRPGSVLDAKAHVGNFVELKNAHLGEGAKVGHLTYLGDAEIGARTNIGAGTITCNY----------------DGANKFKTVMGEDVFIGSNNSLVAPVEIKAGATTAAGSTI-TQ--TVEAGDLAVARARQRNISGWK---RP---EKTKKS----------------------------------------------------------------------
>A4T6M7.1 RecName: Full=Bifunctional protein GlmU Includes: RecName: Full=UDP-N-acetylglucosamine pyrophosphorylase AltName: Full=N-acetylglucosamine-1-phosphate uridyltransferase Includes: RecName: Full=Glucosamine-1-phosphate N-acetyltransferase Mycolicibacterium gilvum PYR-GCK
---------------MSDAAVVILAAGAGTRMKS---DTPKVLHSLAGRSMLAHSMHAVAGLG-PR----H-LVVVVGKHREQVA----PAA--LQIGEHLGRT---------------VD---IAVQEEQR---GTGHAVEC-GL--AAL----PA---D---FHG----VV-VVTAGDVPLLDTDTLAQ------LIA---TH-----DAES--AD-VTLLTTTMADPTGYGRILR---TQDGE----VIGIVEQADA--------TESQR--AITEVNAAVYAFGVGALRSALSR-LKTDNAQGELYLTDAIALVRGDGGTVRAVHVDDPALVAGVNDRVQLADLGAELNRRVVAAHQRAGVTIVDPATTWI--------DVD-VTIGRDTVVRPGTQLLG-----------------ATAVGGRCEIGPDTTLTDVTVGDGAQVIR-THGTS--------SQIGAGAVVGPFTYLRPGTALGADGKLGAFVETKNATIGTGTKVPHLTYVGDADIGEHSNIGASSVFVNY----------------DGETKSRTTIGSHVRTGSDTMFVAPVTVGDGAYTGAGTVI-RD--DVPPGALAVSAGPQRNIEGWV---AR---KRPGSKAAAAAEAAAADGDTAAADRAAATAKPAPATGE--------------------------------------
>Q1I2I9.1 RecName: Full=Bifunctional protein GlmU Includes: RecName: Full=UDP-N-acetylglucosamine pyrophosphorylase AltName: Full=N-acetylglucosamine-1-phosphate uridyltransferase Includes: RecName: Full=Glucosamine-1-phosphate N-acetyltransferase Pseudomonas entomophila L48
----------------MSLDIVILAAGQGTRMRS---ALPKVLHPVAGNSMLGHVIHSARQLQ-PQ----G-IHVVIGHGAEQVR----ERL--------AAED---------------LN---FVMQDKQL---GTGHAVAQ-AL--PAI----TA---D----------TV-LVLYGDVPLIEVETLQR------LLA----------KVSE--QQ-LGLLTVTLQDPTGYGRIVR---DAAGN----VTAIVEHKDA--------SEAQK--AIKEGNTGILAMPAARLADWMGR-LSNNNAQGEYYLTDVIAMAVADGLVVATEQPHDPMEVQGANDRRQLSELERHYQLREGRRLMAQGVTLRDPARFDV--------RGE-VTVGRDVLIDINVILEG-----------------KVVIEDDVQIGPNCVIKDSTLRKGVVIKANSHIEG--------AVMGEGSDAGPFARLRPGSVLEAKAHVGNFVELKNAHLGEGAKAGHLTYLGDAEIGARTNIGAGTITCNY----------------DGANKFRTVMGEDVFIGSNNSLVAPVEIQAGATTAAGSTI-TQ--TVEAGQLGVARARQRNIEGWK---RP---EKIKKS----------------------------------------------------------------------
>Q48BG7.1 RecName: Full=Bifunctional protein GlmU Includes: RecName: Full=UDP-N-acetylglucosamine pyrophosphorylase AltName: Full=N-acetylglucosamine-1-phosphate uridyltransferase Includes: RecName: Full=Glucosamine-1-phosphate N-acetyltransferase Pseudomonas savastanoi pv. phaseolicola 1448A
----------------MSLDIVILAAGQGTRMRS---ALPKVLHPVAGNSMLGHVIHSARQLS-PN----G-IHVVIGHGADAVR----EQL--------AADD---------------LN---FVMQDKQL---GTGHAVAQ-AL--PAL----TA---E----------TV-LILYGDVPLIEVETLTR------LLK----------LVNP--QQ-LGLLTVTLDDPTGYGRIVR---DQQNR----VCAIVEHKDA--------NDVQK--AITEGNTGILAVPAKRLADWLGR-LSNNNAQGEYYLTDVIAMAVNDGLIVATEQPYGAMEVQGANDRKQLSELERHYQLREARRLMAGGVTLRDPARFDV--------RGE-VSVGRDVLIDINVILEG-----------------KVVIEDNVVIGPNCVIKDSTLRKGVIVKANSHIEG--------AILGEGSDAGPFARLRPGSVLGAKAHVGNFVELKNANLGEGAKVGHLTYLGDAEVGARTNIGAGTITCNY----------------DGANKHKTTLGTDVFIGSNNSLVAPVDIFDGATTAAGSTI-TQ--NVPTEQLGVARARQRNIEGWK---RP---VKIRKD----------------------------------------------------------------------
>Q4JU42.2 RecName: Full=Bifunctional protein GlmU Includes: RecName: Full=UDP-N-acetylglucosamine pyrophosphorylase AltName: Full=N-acetylglucosamine-1-phosphate uridyltransferase Includes: RecName: Full=Glucosamine-1-phosphate N-acetyltransferase Corynebacterium jeikeium K411
------------------MAVIVLAAGAGTRMKS---TTQKTLHSIGGRTLLSHSLHAAAGID-PA----R-IVAVIGHGREQVG----PAV--AEVAEQLGRS---------------ID---TAIQEQQN---GTGHAVQC-AM--EQL----EG-------FEG----TV-VVTNADVPLLSPETLQE------LTA----------THDG--AS-VTVLSVNQDNPTGYGRILR---TNDGM----VTAIVEEKDA--------TEKQK--EITEVNSGVFAFDAAILRDGLAQ-LNTDNAQGELYLTDVLSIARRAGHPVRAHIASDAAELAGVNDRVQLAAAGAELNRRTVTAAMRGGATIVDPATTWI--------DVD-VQVGQDVTILPGTQLLG-----------------TTTIGDNAQIGPDTTLENVKVGEGAQVVR-THGFD--------STIGPRAEVGPFTYIRPGTVLGEEGKLGGFVEAKKANIGRGSKVPHLTYVGDATIGEYSNIGASSVFVNY----------------DGVNKHHTTVGSHVRTGSDSMFIAPVVVGDGAYSGAGTVI-KE--DVPPGALVVSGGKQRNVEGWV---AK---KRPGTPAAEAGEAAAKRVAEGGSPTSTPQADQE-------------------------------------------
>B0TQE8.1 RecName: Full=Bifunctional protein GlmU Includes: RecName: Full=UDP-N-acetylglucosamine pyrophosphorylase AltName: Full=N-acetylglucosamine-1-phosphate uridyltransferase Includes: RecName: Full=Glucosamine-1-phosphate N-acetyltransferase Shewanella halifaxensis HAW-EB4
----------------MALNVVILAAGKGTRMRS---DLPKVLHPIAHKSMVQHVIDTAHQVG-SD----A-IQLVYGYGADKLQ----AKL---------GEQ----Q----------LN---WVLQAEQL---GTGHAVAQ-AN--DNI----SD---D-----D----TV-LILYGDVPLIQASTLEA------LLA----------ARED--NG-LAILTVNLPNPTGYGRIVR----EDGN----VVGIVEQKDA--------NAEQL--AISEINTGIMATPGKQLKAWLGQ-LSSDNAQGEYYLTDIVAMAHKDGVAITTAQPESAVEVEGANNRVQLAQLERAYQARAAEKLMLEGANLRDPARIDI--------RGD-VTVGMDVMIDINVVIEG-----------------KVTIGNNVTIGAGAILIDCEISDNAVIKPYSIIES--------AKVGVDASAGPFARLRPGAELKQDAHIGNFVEMKKAVLGKGSKAGHLAYIGDATIGAGVNIGAGTITCNY----------------DGANKFQTIIEDNVFVGSDTQLVAPVTIGEGATLGAGSTI-TK--DVAAGELVITRVKQRHLTGWA---RP---VKQKK-----------------------------------------------------------------------
>Q0A4N0.2 RecName: Full=Bifunctional protein GlmU Includes: RecName: Full=UDP-N-acetylglucosamine pyrophosphorylase AltName: Full=N-acetylglucosamine-1-phosphate uridyltransferase Includes: RecName: Full=Glucosamine-1-phosphate N-acetyltransferase Alkalilimnicola ehrlichii MLHE-1
--------------MEQALSIVVLAAGKGTRMRS---RYPKLLHPVGGRPMLDHVLRTAFSLE-PE----A-VHVVHGHGAEAVQ----AAH---------ADW----P----------VR---WVVQEPQL---GTGHAVEQ-AI--PAI----PD---D-----H----QV-LVLYGDVPLVRPETLQA------LLA-----------EAD--GG-LGLLSVDFPDPTGYGRVLR---DGHGA----VTGVVEHKDA--------TAAQR--RVTECNTGLLAAPAGRLKAWLQR-LDNDNAQAEYYLTDVIAMAVADGVRVAAYPVADPAEVQGVNDRVQLAAAERVWQRRQAEDWMRAGVTILDPDRFDL--------RGH-FAAGEDCRIDVGVVLEG-----------------RVELGAGVEIGPHCVLRDVALGDGTRVEAHSVLDG--------ATAGRNCRIGPFARLRPGTDLADGAKVGNFVETKAARIGPGSKVNHLSYMGDAELGRDVNVGAGTITCNY----------------DGHSKHRTEIGDGAFIGSGTQLVAPVRVGRGATIGAGSTV-TR--DAPDEALTVARSAQRSIHGWR---RP---GQRPDRGEGSDA----------------------------------------------------------------
>A8HAG0.1 RecName: Full=Bifunctional protein GlmU Includes: RecName: Full=UDP-N-acetylglucosamine pyrophosphorylase AltName: Full=N-acetylglucosamine-1-phosphate uridyltransferase Includes: RecName: Full=Glucosamine-1-phosphate N-acetyltransferase Shewanella pealeana ATCC 700345
----------------MALNVVILAAGKGTRMRS---DLPKVLHPIAHKSMVQHVIDTAYQVG-SD----A-IQLVYGYGADKLQ----ARL---------GEQ----Q----------LN---WVLQAEQL---GTGHAVAQ-AS--ANI----AD---D-----D----TV-LILYGDVPLIQASTLEA------LLA----------AREE--NG-LAILTVNLPNPTGYGRIVR----EGGS----VVGIIEQKDA--------NTEQL--AINEINTGIMAAPGKQLKAWLGQ-LSSDNAQGEYYLTDIVAMAHRDGVAITTAQPESAVEVEGANNRVQLAQLERAYQARAAEKLMLEGANLRDPARIDI--------RGD-VTVGMDVMIDVNVVIEG-----------------KVTIGNNVTIGAGVILIDCDISDNAVIKPYSIIES--------AKVGVDASAGPFARLRPGAELKEDAHIGNFVEMKKAVLGKGSKAGHLAYIGDATIGSGVNIGAGTITCNY----------------DGANKFQTIIEDNVFVGSDTQLVAPVTIGKGATLGAGSTI-TK--DVAENELVITRVKQRHLTGWP---RP---VKLKK-----------------------------------------------------------------------
>Q4K3B1.1 RecName: Full=Bifunctional protein GlmU Includes: RecName: Full=UDP-N-acetylglucosamine pyrophosphorylase AltName: Full=N-acetylglucosamine-1-phosphate uridyltransferase Includes: RecName: Full=Glucosamine-1-phosphate N-acetyltransferase Pseudomonas protegens Pf-5
----------------MSLEIVILAAGQGTRMRS---ALPKVLHPVAGNSMLGHVIHSARQLD-PQ----R-IHVVIGHGADAVR----ERL--------DADD---------------LN---FVLQDKQL---GTGHAVAQ-AV--PFI----TA---D----------TV-LILYGDVPLIEVETLQR------LLK----------QVGP--EQ-LGLLTVELDDPTGYGRIVR---DADGK----VVAIVEQKDA--------DEATR--AITEGNTGILAVPGKRLGDWTGR-LSNNNAQGEYYLTDVIAMAVSDGLIVATEQPHDAMEVQGANDRKQLAELERHYQLRAGRRLMAQGVTLRDPARFDV--------RGE-VIVGRDVLIDINVILEG-----------------RVVIEDDVIIGPNCVIKDSTLRKGAVIKANSHLDG--------AVMGEGSDAGPFARLRPGTVLEARAHVGNFVELKNAHLGQGAKAGHLTYLGDAVIGARTNIGAGTITCNY----------------DGVNKHKTIMGEDVFIGSNNSLVAPVDISSGATTAAGSTI-TQ--DVAPAQLAVGRARQKNIDGWK---RP---EKIKKD----------------------------------------------------------------------
>B8GRB6.1 RecName: Full=Bifunctional protein GlmU Includes: RecName: Full=UDP-N-acetylglucosamine pyrophosphorylase AltName: Full=N-acetylglucosamine-1-phosphate uridyltransferase Includes: RecName: Full=Glucosamine-1-phosphate N-acetyltransferase Thioalkalivibrio sulfidiphilus HL-EbGr7
--------------MTTPTSILILAAGQGTRMRS---SLPKVLQPLAGRPLLSHVLDTARSLD-PH----R-LVVVYGHGGDRVR----EAF--------PEDD---------------IR---WVHQAEQR---GTGHAVQV-AL--PET----DA---D-----D----RV-LILYGDVPLVRGETVRR------LLA----Q-----LDEG--GD-LVILTAALKSPTGYGRILR---DDSGR----VQRIVEEKDA--------SDSER--RVNEVNTGIMAARASDFTRWLSK-VTNDNAQGEFYLTDCVALANTEGRRVEAVVGHEAIELMGVNDKRQLAEQERAYQRREAERLMVQGVTVIDPARLDV--------RGE-VEAGRDVSLDINVILQG-----------------SVKLGEGAKVGAGCVIIDSEIGPGAHILPHTVIEG--------AVIGAGASVGPFARIRPGTHTDSNAKIGNFVEVKNARVGEGSKINHLSYVGDSELGRDVNIGAGTITCNY----------------DGANKHKTIIGDRAFIGSNTALVAPLTVGEGATIGAGTTL-NK--DAPPGELTVARAKAITIPGWK---RP---VKKPKE----------------------------------------------------------------------
>B4S0Y2.1 RecName: Full=Bifunctional protein GlmU Includes: RecName: Full=UDP-N-acetylglucosamine pyrophosphorylase AltName: Full=N-acetylglucosamine-1-phosphate uridyltransferase Includes: RecName: Full=Glucosamine-1-phosphate N-acetyltransferase Alteromonas mediterranea DE
----------------MAFSVVVLAAGKGTRMKS---SLPKVLHKVGGVPMVQRIINTVRSLG-AD----N-IHLVYGHGGDQLK----ATV--------VEEN---------------LN---WCLQAEQL---GTGHAVQQ-AA--PHI----ND---D-----E----DV-LILVGDAPLIREDTLSA------LKA----------VKES--CD-LALLTVNLDDPTGMGRIIR----ENDN----ITAIVEHKDA--------TEAQR--AIKEINTGMMMMSGADLKRWLGE-LSNDNAQGEYYLTDVIAMAASEGKRIQSAQPQSAVEVEGVNNRLQLANLERALQNRQADELMTNGVTLLDPSRFDL--------RGT-LQTGNDVIIDVNVIVEG-----------------DVTLGNNVEIGANCILRNCTIADNAVIEANSIIEE--------ARVGEACTVGPYARLRPGAVMQKNAKVGNFVEMKKAVLGEGAKANHLTYLGDAEVGAKANIGAGTITCNY----------------DGVNKSKTVIGENAFIGSNSSLVAPVNIGKGATVGAGSVI-TS--TVDEAALAVARGKQRNIPNWP---RP---TKK-------------------------------------------------------------------------
>Q0I1G0.1 RecName: Full=Bifunctional protein GlmU Includes: RecName: Full=UDP-N-acetylglucosamine pyrophosphorylase AltName: Full=N-acetylglucosamine-1-phosphate uridyltransferase Includes: RecName: Full=Glucosamine-1-phosphate N-acetyltransferase Histophilus somni 129PT
---------------MNKLSVVILAAGKGTRMYS---DLPKVLHKIAGKPMVKHVIDTAKKLS-AA----Q-IHLIYGHGADLLK----QHL---------ADE----P----------VN---WVFQSEQL---GTGHAMQQ-AA--PFF----QD---D-----E----NI-VMLYGDVPLISKETLEC------LIS----------QKPE--NG-IALLTVNLDNPTGYGRVIR----ENGT----VTAIVEQKDA--------NPEQL--KITEVNTGVMVSDGASFRKWLAR-LDNNNAQGEYYMTDVIGLANQDGLKVVAVQAKDLMEVEGVNNRLQLANLERHFQRKQVEKLLLAGVTFADPARFDL--------RGE-LTHGKDVEIDINVIIEG-----------------TVRLGNNVFIGAGCVLKNCTIADNVEIKPYSVIED--------AIVGNNAKIGPFSRLRPGAELSENTHVGNFVEIKKAQIGKGSKVNHLSYIGDAEVGHHCNIGAGVITCNY----------------DGANKFKTLIGDNVFVGSDSQLVAPLTIASGATIGAGTTV-TK--DVQENELVITRVPQRHISNWQ---RP---KRK-------------------------------------------------------------------------
>Q7V8F2.1 RecName: Full=Bifunctional protein GlmU Includes: RecName: Full=UDP-N-acetylglucosamine pyrophosphorylase AltName: Full=N-acetylglucosamine-1-phosphate uridyltransferase Includes: RecName: Full=Glucosamine-1-phosphate N-acetyltransferase Prochlorococcus marinus str. MIT 9313
-----------------MLAVAILAAGKGTRMKS---CLPKVLQPLAGSTLVERVLTSCSGLQ-PQ----R-RLLIVGHQAQEVQ----QQL---------TDW----QG---------LE---FVVQQPQN---GTGHAVQQ-VL--PVL----EG---F---D-G----EL-LVLNGDVPLLRPSTIEH------LVN---EH-----RSSG--AD-VTLLTARLADPTGYGRVFS---DQQGR----VSSIVEHRDC--------SDEQR--HNNLTNAGIYCFNWKKLAAVLPQ-LCSDNDQGELYLTDTVALLP----IAMHVEVADPDEVNGINDRCQLANCEALLQERLRNYWMKEGVTFTDPASCTL--------SED-CQFGRDVVIEPQTHLRG-----------------CCNIGDGCQLGPGSLIENAELGHGVSVLH-SVVCD--------AKVGNEVAIGPFSHLRPGAGIADQCRIGNFVEIKKSQIGEGSKVNHLSYIGDAQLGRHVNVGAGTITANY----------------DGVRKHLTVVGDNSKTGANSVLVAPIVLGSDVTVGAGSTL-TK--DVPNGALALGRSKQLIKNGWQ------------------------------------------------------------------------------------
>B2IU73.1 RecName: Full=Bifunctional protein GlmU Includes: RecName: Full=UDP-N-acetylglucosamine pyrophosphorylase AltName: Full=N-acetylglucosamine-1-phosphate uridyltransferase Includes: RecName: Full=Glucosamine-1-phosphate N-acetyltransferase Nostoc punctiforme PCC 73102
-----------------MVVVAILAAGRGTRMKS---RLPKVLHSLGGQSLVERVIESVEPLS-PS----R-RIVIVGYQSEEVQ----TAM-------HSIPN---------------LE---FVEQTVQL---GTGHAIQQ-LL--PHL----KD---Y---T-G----DL-LILNGDLPLIRSETLKQ------MLQ---TH-----AQNQ--NA-ATILTSHLPDPTGYGRVFC---NNENI----VQQMVEHKDC--------TAAQR--QNQRINAGVYCFRWPDLAKVLPH-LQANNAQKEYYLTDAVTQVGQ----VMAVDVEDNQEILGINDRLQLATAYEILQKRVKEKWMLAGVTLIDPASITI--------DET-VELQPDVIIEPQTHLRG-----------------NTVIQTGSHIGPGSLIENSQLAENVTVQ-YSVVID--------STIQAGSRIGPYAHLRGHVQVGAGCRVGNFVELKNTQLGDRTNAAHLSYIGDTVVGNQVNIGAGTITANY----------------DGVKKHRTKIGDRTKTGANSVLVAPLTLGDDVYIAAGSTV-TE--DVPNDSLVIARSRQVVKPAWQ---RK---SVENKTTDQHK-----------------------------------------------------------------
>Q2J5Y1.2 RecName: Full=Bifunctional protein GlmU Includes: RecName: Full=UDP-N-acetylglucosamine pyrophosphorylase AltName: Full=N-acetylglucosamine-1-phosphate uridyltransferase Includes: RecName: Full=Glucosamine-1-phosphate N-acetyltransferase Frankia casuarinae
------------MTSSRPVAVIILAAGEGKRMRS---TRPKVLHHIAGRSLLHHVLSAAGALA-AA----R-TAVVVGHGREQVA----AML---------AEQ----APE--------VV---PVVQDRQH---GTGHAVRV-AL--AALGELAPG---D----------TV-VVLPGDTPLLTSATLTA------LVA---QH-----HARA--AA-ATVLSAVIDDATGYGRVVR---DGDGA----VRAIVEHRDA--------DAATA--TIREINTGVYAFAAGPLQTALAR-LTRDNAQGEEYLTDVVGLLVAAGQPVAARVVDDPGEAGGVNDRVQLAAAGRVLRDRIVEAAMRAGTTVVDPRTTWI--------DAD-VTLEPDTTIAPNTFLHG-----------------RTHVARGAVIGPECTLTDTTVGAGATVLR-TTAER--------AEIGAGAVVGPYSHLRPGTRLGREGKIGSFVETKSADLGNQTKVPHLAYVGDAVVGERSNIGCTTVFVNY----------------DGVAKHRTVIGSDVRIGSDTMLVAPVTVGDGAYTGAGSVI-RE--DVPPGALAVREGRQRIIEGWV---SR---RRPGSPAARAAAAAGVQAPGSVGDPEHPDEMPQPSAAEAAVPIPAHQGDVAHRSELPHTGEGEAGIAGIPGAGSRT
>B0V9X1.1 RecName: Full=Bifunctional protein GlmU Includes: RecName: Full=UDP-N-acetylglucosamine pyrophosphorylase AltName: Full=N-acetylglucosamine-1-phosphate uridyltransferase Includes: RecName: Full=Glucosamine-1-phosphate N-acetyltransferase Acinetobacter baumannii AYE
----------------MSTTVIILAAGKGTRMRS---QLPKVLQPLAGRPLLGHVIKTAKQLL-AE----N-IITIYGHGGDHVK----KTF--------AQEN---------------IQ---WVEQAEQL---GTGHAVQM-TL--PVL----PK---D-----G----IS-LILYGDVPLVRQTTLEQ------LIE----------VSNK--TG-IGMITLHVDNPTGYGRIVR----QDGK----IQAIVEHKDA--------TEAQR--QIQEINTGIYCVSNAKLHEWLPK-LSNENAQGEYYLTDIVAMAVADGLEIASIQPELAFEVEGVNDRLQLAALEREFQKQQAKELMQQGVTFADPARFDL--------RGT-VKVGHDVRIDVNVIIEG-----------------NCELGDFVEIGAGCILKNTTIAAGTKVQAYSVFDG--------AVVGENTQIGPFARLRPGAKLANEVHIGNFVEVKNTTIGLGSKANHFTYLGDAEIGAESNIGAGTITCNY----------------DGANKHKTTIGDAVFIGSNSSLVAPVTIGNGATVGAGSVI-TK--DVAEQSLSFERAQQISKANYQ---RP---QKLKK-----------------------------------------------------------------------
>A5ILV3.1 RecName: Full=Bifunctional protein GlmU Includes: RecName: Full=UDP-N-acetylglucosamine pyrophosphorylase AltName: Full=N-acetylglucosamine-1-phosphate uridyltransferase Includes: RecName: Full=Glucosamine-1-phosphate N-acetyltransferase Thermotoga petrophila RKU-1
------------------MRALVLAAGKGTRMKS---KIPKVLHPLSGKPMIEWVVETAGKVA-QK------VGVVLGFEAELVR----KTL---------PEW---------------VD---VFVQEEQL---GTAHAVMC-AK--DFI----EP---G-----D----DV-LILYGDVPLISENTLKR------MIE---EH------RKG--AD-VTILVADLEDPSGYGRVIQ-----DGD----KYRIIEDADL--------PEELK--SVTTINTGFYVFSGDFLLRVLPE-IKNENAKGEYYLTDAVNFAE----KVRVVKTDDLLEITGVNTRKTLVWLEEQLRMRKIEELLENGVTILDPATTYI--------HYS-VEIGMDTVIHPMTFIEG-----------------RTRVGENCEIGPMTRIVDCEIGNNVKITR-SECFK--------SVIEDDVSVGPFARLREGTILKKSSKIGNFVEIKKSTIGEGTKAQHLSYIGDAFVGKNVNIGAGTITCNY----------------DGKKKNPTFIEDGAFIGSNSSLVAPVRIGEGALIGAGSVI-TE--DVPPYSLGLGRARQVVKEGWV---LK---KRKEE-----------------------------------------------------------------------
>Q1QSD2.2 RecName: Full=Bifunctional protein GlmU Includes: RecName: Full=UDP-N-acetylglucosamine pyrophosphorylase AltName: Full=N-acetylglucosamine-1-phosphate uridyltransferase Includes: RecName: Full=Glucosamine-1-phosphate N-acetyltransferase Chromohalobacter israelensis DSM 3043
----------------MTLDVVILAAGQGTRMRS---AKPKVLHALAGKPLVSHVLDTAEQLG-AT----R-THVVIGHGAEQVE----TEL--------DGRD---------------VR---FALQAEQK---GTGHAVAQ-TL--DEL-----G---D-----G----KV-LILYGDVPLIRAETLTA------LLD----------EVDE--RR-LGLLTVTLDDPGGYGRIVR---DAEGR----VTRIVEHKDA--------SEAER--GITECNTGIVAATGTQLKRWLPQ-LSAENAQGEYYLTDIFAMAAAEGIEVATASPASALEVEGVNNRSQMAALERAYQRDRAERLLTEGVALADPARFDV--------RGR-LQCGHDVFIDVGCVFEG-----------------DVTLGDGVSVGPYTLIRDSHVAAGTVIEAHSIIEG--------AEVAEQAHIGPFARLRPGTRLARQSKVGNFVETKNAEVGEGSKINHLSYVGDASLGGGVNIGAGTITCNY----------------DGANKHRTEIGDDVFVGSNTALVAPVALGAGATIGAGSTI-SR--DVEAGALAVARTRQTTRAGWK---RP---RKSS------------------------------------------------------------------------
>Q7U7I0.1 RecName: Full=Bifunctional protein GlmU Includes: RecName: Full=UDP-N-acetylglucosamine pyrophosphorylase AltName: Full=N-acetylglucosamine-1-phosphate uridyltransferase Includes: RecName: Full=Glucosamine-1-phosphate N-acetyltransferase Parasynechococcus marenigrum WH 8102
-----------------MLAVAVLAAGKGTRMKS---ALPKVLQPLAGATLVERVLASAANLQ-PD----R-RMLIVGHQADRVE----EQL---------AAI----GL---------LE---FVLQQPQN---GTGHAVQQ-LL--PVL----QG---F---E-G----EL-LVLNGDVPLLRAETIES------LVN---GH-----RESG--AD-VTLLTARLEDPTGYGRVFV---DADGK----VSAIVEHRDC--------SEEQL--SNNLTNAGIYCFNWQALAEVLPK-LSTDNDQGELYLTDTVAMLP----KAMHVEVADPDEVNGINNRKQLAQCEAVLQQRLRDHWMAEGVTFVDPGSCTL--------SEN-CCFGRDVVIEPQTHLRG-----------------SCRIGDNCRLGPGSLLENAELGSDVSVLH-SVVRE--------ATVGNGVAIGPFAHLRPAADIADGCRIGNFVEVKKSQVGAGSKINHLSYIGDASLGENVNVGAGTITANY----------------DGVRKHRTVIGDGSKTGANSVLVAPVTLGAKVTVGAGSTI-TK--DVPDGALAIGRAKQLSKEGWA--------DRPA------------------------------------------------------------------------
>Q8DLT5.2 RecName: Full=Bifunctional protein GlmU Includes: RecName: Full=UDP-N-acetylglucosamine pyrophosphorylase AltName: Full=N-acetylglucosamine-1-phosphate uridyltransferase Includes: RecName: Full=Glucosamine-1-phosphate N-acetyltransferase Thermosynechococcus vestitus BP-1
-----------------MVIVAVLAAGRGTRMKS---SLPKVLHPLGGRSLVGWVLHQVQSLQ-PQ----R-QFVIIGYGGDAVR----AAL---------ADQ----PQ---------LE---FVEQRQQL---GTGHAVQQ-LL--PYL----KD---Y---E-G----HL-LVLNGDVPLLRGQTLAH------LIE---VH-----QNHN--NA-ATILTAQIPNPQGYGRVIC---DSQNM----LKQIIEDRDC--------TTAQK--QNCRINAGVYCFHWPQLAAVLPH-LQSNNDQQEYYLTDAVNALS----PVMAVDVEDYEEILGVNDRVQLAAAYQVLQNRIKKAWMQAGVTLIDPASITI--------EDT-VELAPDVVIEPQTHLRG-----------------QTRIGSGSIIGPGTLIENSVIGERVTAR-YAVITD--------SEIGEDTQVGPFAHIRQQSVVADHCRIGNFVELKKARLGSDTKASHLSYLGDATLGDRVNIGAGTITANY----------------DGVRKHPTHIGSGTKTGANSVLVAPVTLGNNVTVAAGSTV-TA--DVPDNALVIARCRQVVKPNWE---PE---A---------------------------------------------------------------------------
>C1DMJ0.1 RecName: Full=Bifunctional protein GlmU Includes: RecName: Full=UDP-N-acetylglucosamine pyrophosphorylase AltName: Full=N-acetylglucosamine-1-phosphate uridyltransferase Includes: RecName: Full=Glucosamine-1-phosphate N-acetyltransferase Azotobacter vinelandii DJ
----------------MSLDIVILAAGQGTRMRS---ALPKVLHPVAGNSMLGHVVATARQLQ-PQ----G-IHVVIGHGAERVR----ERL--------AADD---------------LN---FVLQAEQL---GTGHAVAQ-AL--PAL----SA---E----------RV-LILYGDVPLIEADTLRR------LLA----------QVGP--ER-LALLTVDLVDPSGYGRIVR---DAAGR----VVAIVEHKDA--------SPEQR--AICEGNTGILAVPGARLADWLGR-LSNDNVQGEYYLTDVIAMAVADGLTIATEQPQDAMEVQGANDRLQLAQLERHYQSRVARRLMAQGVTLRDPARFDL--------RGE-VEVGRDVLIDVNVILEG-----------------KVIIEDGVEIGPNCTIKDSTLRRGAQVKANSHLEG--------AELGEGADCGPFARLRPGAVLGAKAHVGNFVELKNAVLGEGAKAGHLSYLGDAEIGARTNIGAGTITCNY----------------DGANKFRTVMGEDVFIGSNSALVAPVELGAGATTGAGSVI-TE--DVPAGNLALGRGRQRNIEGWQ---RP---TKQKK-----------------------------------------------------------------------
>Q8CJX6.1 RecName: Full=Bifunctional protein GlmU Includes: RecName: Full=UDP-N-acetylglucosamine pyrophosphorylase AltName: Full=N-acetylglucosamine-1-phosphate uridyltransferase Includes: RecName: Full=Glucosamine-1-phosphate N-acetyltransferase Streptomyces coelicolor A3(2)
------------MSAIRPAAVVVLAAGEGTRMKS---ATPKVLHELCGRSLVGHVLAAAGELD-PE----N-LVAVVGHAREKVT----AHL---------AEV----APD--------VR---TAVQEQQN---GTGHAVRM-GL--EAM----GG---A---VDG----VV-VVVCGDTPLLTGETLKA------LAA---TH-----TADG--NA-VTVLTAEVPDATGYGRIVR--DGASGA----VTAIVEHKDA--------SESQR--AIREINSGVFAFDGQLLADALGK-VRTDNSQGEEYLTDVLGILREAGHRVGASVAGDHREIAGINNRVQLAEARRILNDRLLTGAMLAGVTVVDPATTWV--------DVT-VTFEQDVVVHPGTQLHG-----------------TTHLAEGCEVGPNTRLTDTRVEAGARVDN-TVANG--------AHVGPQASVGPYAYLRPGTRLGLKSKIGTFVEAKNSSIGEGTKVPHLSYMGDATVGDFTNIGAASVFVNY----------------DGQDKHHTTIGSHCRTGSDNMFVAPVTVGDGAYTAAGSVI-TK--DVPPGSLAVARGQQRNIEGWV---AR---KRPGSAAAKAAEAVSREADGED------------------------------------------------------
>A4TSJ5.1 RecName: Full=Bifunctional protein GlmU Includes: RecName: Full=UDP-N-acetylglucosamine pyrophosphorylase AltName: Full=N-acetylglucosamine-1-phosphate uridyltransferase Includes: RecName: Full=Glucosamine-1-phosphate N-acetyltransferase Yersinia pestis Pestoides F
-------------MSNSSMSVVILAAGKGTRMYS---DLPKVLHPLAGKPMVQHVIDAAMKLG-AQ----H-VHLVYGHGGELLK----KTL---------ADP----S----------LN---WVLQAEQL---GTGHAMQQ-AA--PHF----AD---D-----E----DI-LMLYGDVPLISVDTLQR------LLA----------AKPE--GG-IGLLTVKLDNPSGYGRIVR----ENGD----VVGIVEHKDA--------SDAQR--EINEINTGILVANGRDLKRWLSL-LDNNNAQGEFYITDIIALAHADGKKIATVHPTRLSEVEGVNNRLQLSALERVFQTEQAEKLLLAGVMLLDPSRFDL--------RGE-LTHGRDITIDTNVIIEG-----------------HVILGDRVRIGTGCVLKNCVIGDDSEISPYTVLED--------ARLDANCTVGPFARLRPGAELAEGAHVGNFVEIKKARLGKGSKAGHLSYLGDAEIGAGVNIGAGTITCNY----------------DGANKFKTIIGDDVFVGSDTQLVAPVTVANGATIGAGTTV-TR--DVAENELVISRVKQVHIQGWK---RP---VKKK------------------------------------------------------------------------
>Q5QZH4.1 RecName: Full=Bifunctional protein GlmU Includes: RecName: Full=UDP-N-acetylglucosamine pyrophosphorylase AltName: Full=N-acetylglucosamine-1-phosphate uridyltransferase Includes: RecName: Full=Glucosamine-1-phosphate N-acetyltransferase Idiomarina loihiensis L2TR
----------------MKLRVVILAAGKGTRMRS---ELPKVLHKVANKPMVEHVIDTARSLK-PD----A-INLIYGHGGDQLK----QAI--------AGDD---------------LT---WVEQREQL---GTGHAVQQ-VI--PHL----KS---S-----E----KV-IILYGDVPLLTESTLIK------LVT----------ASAN--TS-LGLLTMTLAEPTGYGRIVR---NERRS----VTGIVEQKDA--------NAQQL--AINEVNTGIMIADSDKLKSWLEQ-LSNDNAQKEYYLTDIVAMAAREGINIATAQPDNAQEVEGANNRQQLASLERALQQRQAEELMTQGVTLIDPARFDC--------RGK-LSAGSDVTIDINAVFEG-----------------NVVLGDRVVIEPNCVIRNSVIGDDTVIRANSHIED--------AKVAKGCKVGPFARLRPGAELADEAQVGNFVEMKKSRLGKGSKASHLTYLGDTQVGEYANIGAGTITCNY----------------DGVNKALTEIGDGAFIGSNSSLVAPVAIGKNATVGAGSVI-TR--AVADEELAVARGKQRNISGWQ---RP---QSKKGT----------------------------------------------------------------------
>Q7VF00.1 RecName: Full=Bifunctional protein GlmU Includes: RecName: Full=UDP-N-acetylglucosamine pyrophosphorylase AltName: Full=N-acetylglucosamine-1-phosphate uridyltransferase Includes: RecName: Full=Glucosamine-1-phosphate N-acetyltransferase Mycobacterium tuberculosis variant bovis AF2122/97
------------MTFPGDTAVLVLAAGPGTRMRS---DTPKVLHTLAGRSMLSHVLHAIAKLA-PQ----R-LIVVLGHDHQRIA----PLV--GELADTLGRT---------------ID---VALQDRPL---GTGHAVLC-GL--SAL----PD---D---YAG----NV-VVTSGDTPLLDADTLAD------LIA---TH-----RAVS--AA-VTVLTTTLDDPFGYGRILR---TQDHG----VMAIVEQTDA--------TPSQR--EIREVNAGVYAFDIAALRSALSR-LSSNNAQQELYLTDVIAILRSDGQTVHASHVDDSALVAGVNNRVQLAQLASELNRRVVAAHQLAGVTVVDPATTWI--------DVD-VTIGRDTVIHPGTQLLG-----------------RTQIGGRCVVGPDTTLTDVAVGDGASVVR-THGSS--------SSIGDGAAVGPFTYLRPGTALGADGKLGAFVEVKNSTIGTGTKVPHLTYVGDADIGEYSNIGASSVFVNY----------------DGTSKRRTTVGSHVRTGSDTMFVAPVTIGDGAYTGAGTVV-RE--DVPPGALAVSAGPQRNIENWV---QR---KRPGSPAAQASKRASEMACQQPTQPPDADQTP--------------------------------------------
>B7KIE0.1 RecName: Full=Bifunctional protein GlmU Includes: RecName: Full=UDP-N-acetylglucosamine pyrophosphorylase AltName: Full=N-acetylglucosamine-1-phosphate uridyltransferase Includes: RecName: Full=Glucosamine-1-phosphate N-acetyltransferase Gloeothece citriformis PCC 7424
-----------------MVAVAILAAGRGTRMKS---NLPKVLHPLGGRSLVERVLESCQLIN-PE----K-RLIIIGYQAEAVK----QTL---------EPY----EG---------IE---FVEQKEQL---GTGHAIIQ-LI--PYL----QN---F---Q-G----DL-LVLNGDVPLLRSESLHH------LIE---IH-----KTNQ--NS-ATILTAHLPHPKGYGRVFC---DGNNL----VTQIVEERDC--------TDAQR--QNKRVNGGIYCFNWPQLAEVLPK-LKPDNDQQEYYLTDVVKYLNS----VMAVDVEDYLEISGINDRKQLATAYDILQNRIKDYWMRAGVTLIDPDSITI--------DDT-VELQPDVIIEPQTHLRG-----------------QTVIGSGCRIGPGSLIENSKIGENVTVL-YAVITD--------SEVESGCRIGPYAHLRGEAKIKASCRIGNFVEIKKSTVGEKSNVAHLSYLGDATLGDKVNVGAGTITANY----------------DGVKKHPTVIGNNTKTGANSVLVAPVTIGNDVTIAAGSVI-NK--DVPDDSLAIARERQKNISGWR--------MKTDD-----------------------------------------------------------------------
>Q476S2.1 RecName: Full=Bifunctional protein GlmU Includes: RecName: Full=UDP-N-acetylglucosamine pyrophosphorylase AltName: Full=N-acetylglucosamine-1-phosphate uridyltransferase Includes: RecName: Full=Glucosamine-1-phosphate N-acetyltransferase Cupriavidus pinatubonensis JMP134
------------------MNIVILAAGMGKRMHS---DLPKVLHPVAGRPMLAHVIDTARTLS-PS----R-LVVVIGHGAERVR----EAV--------AADD---------------VT---FAEQDQQL---GTGHAVMQ-AL--PQL----DD---N-----Q----PT-LVLYGDVPLTTAATLKA------LVE----------AAGN--TR-FGVLTVEMPDPTGYGRIVR---DAAGS----IVRIVEQKDA--------SEAVR--AIREINTGIIVCPTGHLRRWLAT-LRNDNAQGEYYLTDTVERAATEGIDIVSAQPAALWETLGVNSKVQLAEVERIHQRNLAQRLLETGVTLADPARIDV--------RGE-LTCGRDVSIDIGCVFEG-----------------RVHLGDGVQIGANCVIRNSSIDAGAQVQPFCHIDS--------AKIGADGRIGPYARLRPGTELGEDVHIGNFVEVKNSQVAAHSKANHLAYVGDATVGARVNIGAGTITCNY----------------DGANKFRTVIEDDVFIGSDTQLVAPVTVRRGATIGAGTTL-TK--EAPADKLTLSRAKQMTLDAWQ---RP---VKKAKQ----------------------------------------------------------------------
>A9HWM1.1 RecName: Full=Bifunctional protein GlmU Includes: RecName: Full=UDP-N-acetylglucosamine pyrophosphorylase AltName: Full=N-acetylglucosamine-1-phosphate uridyltransferase Includes: RecName: Full=Glucosamine-1-phosphate N-acetyltransferase Bordetella petrii DSM 12804
-----------------MLNVVILAAGLGKRMQS---DLPKVLHSLAGKPMLEHVLDSASQLE-PG----R-IVVVVGHGADRVR----GAY---------EGR----AG---------LS---FALQQPQQ---GTGHAVQQ-AV--PLL----QE---D---GKD----DVTLVLYGDVPLVQPDTLRR------LLQ-----------ARG--QG-AAVLTELLDDATGYGRIVR---NEQGQ----VQRIVEHKDA--------SEAER--AIREVNTGILAAPTGRLKDWLSR-IDNNNAQGEYYLTDVVGLAVADGVPVGAAQPSAGWETLGVNSRVQQAELERRWQQEQARRQLEAGVTLADPARFDV--------RGT-LTCGRDVFIDVGCVFEG-----------------KVELADGVRVGPHCVLRDVSVGAGTHIDAYSHVQQ--------ATVGRDARIGPYARLRPGASLGDRTHVGNFVEIKNSVLDADSKANHLAYIGDADIGARVNVGAGTITCNY----------------DGANKHRTIIEDDAFIGSDTQLVAPVRVGRGATLGAGTTL-TR--DAPAGQLTVSRARQTTIEGWQ---RP---QKKS------------------------------------------------------------------------
>B8CVU0.1 RecName: Full=Bifunctional protein GlmU Includes: RecName: Full=UDP-N-acetylglucosamine pyrophosphorylase AltName: Full=N-acetylglucosamine-1-phosphate uridyltransferase Includes: RecName: Full=Glucosamine-1-phosphate N-acetyltransferase Shewanella piezotolerans WP3
----------------MALNVVILAAGKGTRMRS---DLPKVLHPIAHKSMVQHVIDTAHEVG-SD----A-IQLVYGYGADKLQ----AKL---------GEQ----Q----------LN---WVLQAEQL---GTGHAVAQ-AN--DNI----SD---D-----D----TV-LILYGDVPLIQASTLES------LLA----------VRDE--NG-LAILTVNLPNPMGYGRIVR----EDNK----VVGIVEQKDA--------NAEQL--AISEINTGIMAAPGKQLKAWLGQ-LSSDNAQGEYYLTDIVAMAHKDGVAITTAQPESAVEVEGANNRVQLAQLERAYQARAAEKLMLEGANLRDPARIDI--------RGD-VSVGMDVMIDVNVVIEG-----------------TVNIGNNVTIGAGAILIDCDIADNAEIKPYSIVEN--------AKVGVKASAGPFARLRPGAELAEDAHIGNFVEMKKALLGKGSKAGHLAYIGDATIGCGVNIGAGTITCNY----------------DGANKFQTIIEDNVFVGSDTQLVAPITIGKGATLGAGSTI-TK--DVAADELVITRVKQRHISGWA---RP---VKKAK-----------------------------------------------------------------------
>Q8Y304.1 RecName: Full=Bifunctional protein GlmU Includes: RecName: Full=UDP-N-acetylglucosamine pyrophosphorylase AltName: Full=N-acetylglucosamine-1-phosphate uridyltransferase Includes: RecName: Full=Glucosamine-1-phosphate N-acetyltransferase Ralstonia pseudosolanacearum GMI1000
------------------MNIVILAAGLGKRMRS---ALPKVLHPLAGKPLLAHVIETARSLS-PT----R-LVVVVGHGGDRVR----DMV--------GAPD---------------VT---FATQDQQL---GTGHAVMQ-AL--DQL----DD---T-----V----PT-LVLYGDVPLTRAETLNA------LVG----------AAGQ--DH-LGVLTVHLDDPTGYGRIVR---DATGR----ITRIVEQKDA--------NETQL--AIHEVNTGILVCPTARLKTWLAT-LRNDNAQGEYYLTDVIERAASEGLPITSAHPLAEWETLGVNSKVQLAELERIHQRNLAQQLLEDGVTLIDPARIDI--------RGR-LTCGRDVVIDIDCIFEG-----------------NVTLGDGVRIGAHAVIRDAAIQAGAEILPFCHIEQ--------ATVGAQSRIGPYARLRPGTELAEDVHIGNFVEVKNSQIAAHSKANHLAYVGDATVGSRVNIGAGTITCNY----------------DGANKFRTIIEDDAFIGSDTQLVAPVRVGRGATLGAGTTL-TK--DAPEGQLTVSRARQTTVNGWQ---RP---VKQKKDA---------------------------------------------------------------------
>B1KQ31.1 RecName: Full=Bifunctional protein GlmU Includes: RecName: Full=UDP-N-acetylglucosamine pyrophosphorylase AltName: Full=N-acetylglucosamine-1-phosphate uridyltransferase Includes: RecName: Full=Glucosamine-1-phosphate N-acetyltransferase Shewanella woodyi ATCC 51908
----------------MALNVVILAAGKGTRMRS---DLPKVLHPIAHKSMVQHVIDTAHNVG-SD----A-IQLVYGYGGEKLQ----SVL---------GEQ----Q----------LN---WVLQAEQL---GTGHAVAQ-AN--SNI----AD---D-----D----TV-LILYGDVPLIQASTLEA------LLA----------AREE--NG-LAILTVNLPNPTGYGRIVR----EANK----VVGIIEQKDA--------NAEQL--AINEINTGIMAAPGKQLKAWLGQ-LSSNNAQGEYYLTDIVAMAHRDGVAITTAQPDSAIEVEGANNRVQLAQLERAYQARAAEKLMLEGANLRDPARIDI--------RGE-VSVGMDVMIDVNVIMQG-----------------KVTIGNNVTIGAGAILIDCEISDNAEIKPYSIVES--------AKVGAEASAGPFARLRPGAELKRDAHIGNFVEMKKAVLGEGSKAGHLAYIGDAQIGSGVNIGAGTITCNY----------------DGANKHLTVIEDNVFVGSDTQLVAPVTIGKGATLGAGSTI-TK--DVAADELVITRVKQRHLTGWP---RP---VKLKK-----------------------------------------------------------------------
>A3QJQ7.1 RecName: Full=Bifunctional protein GlmU Includes: RecName: Full=UDP-N-acetylglucosamine pyrophosphorylase AltName: Full=N-acetylglucosamine-1-phosphate uridyltransferase Includes: RecName: Full=Glucosamine-1-phosphate N-acetyltransferase Shewanella loihica PV-4
----------------MALNVVILAAGKGTRMRS---DLPKVLHPIAHKSMVQHVIDTAHQLG-SE----A-IQLVYGYGADKLQ----ARL---------GEQ----A----------LN---WVLQAEQL---GTGHAVAQ-AN--DNI----GD---D-----D----TV-LILYGDVPLIQVSTLEA------LLA----------ARDA--NG-LAILTVNLHDPTGYGRIVR----EAGK----VVGIVEQKDA--------NEEQL--KINEINTGIMAAPGKQLKAWLGQ-LSSDNAQGEYYLTDIVAMAHSDGVSITTAQPESAIEVEGANNRVQLAQLERAYQARAAEKLMLEGANLRDPARIDV--------RGE-VTVGMDVMIDVNVVFQG-----------------KVTIGNNVTIGAGAILIDCEIGDNAEIKPYSIIEN--------AIVGEAASAGPFARLRPGAELKRDAHIGNFVEMKKAVLGEGSKAGHLAYIGDAQVGAGVNIGAGTITCNY----------------DGANKHLTVIEDDVFVGSDTQLVAPVTIGKGATLGAGSTI-TR--DVAADELVITRVKQRHLTGWT---RP---VKQKK-----------------------------------------------------------------------
>C3PF87.1 RecName: Full=Bifunctional protein GlmU Includes: RecName: Full=UDP-N-acetylglucosamine pyrophosphorylase AltName: Full=N-acetylglucosamine-1-phosphate uridyltransferase Includes: RecName: Full=Glucosamine-1-phosphate N-acetyltransferase Corynebacterium aurimucosum ATCC 700975
------------MAEVTNCAAIVLAAGAGTRMKS---STQKTLHEIGGRSLLGHALHAAAGLN-PE----H-LVVVVGHQRDQVS----PAV---------DAI----SEELDCA----VS---QAVQEEQN---GTGHAVQC-GL--SAL----PE-------FDG----TV-IVTNGDVPLLRPETLRQ------LHE---AH-----TGEA--NA-VTVLSMTLEDPTGYGRVLR---ADDGS----VTAIVEQKDA--------SEEQR--KVREVNSGVFAFDGAVLRDALTK-LNSDNAQGELYITDVLEIAREAGHRVGAHVAADPEELSGVNDRVQLAAAGRLLNRRMVEEAMRGGTTIVDPDTTWI--------GVN-VTIGQDVVIHPNTQLWG-----------------ATTIADGAEVGPDTTLTNIQVGAGASVVR-THGFD--------SVIGSNAQIGPFTYIRPGVIVGEEGKLGGFVEAKKTQIGRGTKVPHLTYIGDATVGDYSNIGASSVFVNY----------------DGVNKHHTTIGSHVRTGSDTMFIAPVTVGDGAYSGAGTVI-KD--DVPPGALAVSGGKQRNIEGWV---QK---KRPGTPAAEAAGKAQDAKANDQTTN---------------------------------------------------
>Q1LS04.1 RecName: Full=Bifunctional protein GlmU Includes: RecName: Full=UDP-N-acetylglucosamine pyrophosphorylase AltName: Full=N-acetylglucosamine-1-phosphate uridyltransferase Includes: RecName: Full=Glucosamine-1-phosphate N-acetyltransferase Cupriavidus metallidurans CH34
------------------MNIVILAAGMGKRMNS---ALPKVLHPVAGQPMLSHVLDTARTLS-PS----R-LVVVVGHGAELVR----KAV--------GADD---------------VA---FAEQAQQL---GTGHAVMQ-AL--PLL----DD---S-----Q----PT-LVLYGDVPLTSVDTLKG------LVQ----------AAGA--ER-LGVLTVEMPDPTGYGRIVR---DAAGN----IVRIVEQKDA--------SEDVR--AIREINTGIIVCPTAHLRQWLAT-LRNDNSQGEYYLTDTIERAVNDGVEVVSAQPAALWETLGVNSKVQLAEIERIHQRNIAQRLLEAGVTLLDPARIDV--------RGE-LTCGRDVTIDVGCVFEG-----------------RVHLEDGVSVGAHCVVRNTTIGAGARIQPFCHFED--------AKVGPDGRIGPYARLRPGTELGQDVHIGNFVEIKNSQIADHSKANHLAYVGDATVGQRVNIGAGTITCNY----------------DGVNKHRTVLEDDVFIGSDTQLVAPVTVRRGATIGAGTTL-TK--EAPADKLTLSRAKQMTLDAWQ---RP---VKQPKK----------------------------------------------------------------------
>A8G1W3.1 RecName: Full=Bifunctional protein GlmU Includes: RecName: Full=UDP-N-acetylglucosamine pyrophosphorylase AltName: Full=N-acetylglucosamine-1-phosphate uridyltransferase Includes: RecName: Full=Glucosamine-1-phosphate N-acetyltransferase Shewanella sediminis HAW-EB3
----------------MALNVVILAAGKGTRMRS---ELPKVLHPIAHKSMVQHVIDTAHSVG-SD----A-IQLVYGYGAEKLQ----SVL---------GEQ----Q----------LN---WVLQAEQL---GTGHAVAQ-AN--DNI----GD---D-----D----TV-LILYGDVPLIQASTLEA------LLA----------ARED--NG-LAILTVNLANPMGYGRIVR----EANK----VVGIVEQKDA--------SAEQL--AINEINTGIMAAPGKQLKAWLGQ-LSSDNAQGEYYLTDIVAMAHKDGVEITTAQPESAIEVEGANNRVQLAQLERAYQARAAEKLMLEGANLRDPARLDI--------RGD-VTVGMDVMIDINVIIQG-----------------KVTIGNNVTIGAGAILIDCEIGDNAEIKPYSIVEN--------AKLGVEASAGPFARLRPGAELKRDAHIGNFVEMKKAVLGEGSKAGHLAYIGDAQIGCGVNIGAGTITCNY----------------DGANKHLTVIEDNVFVGSDTQLVAPVTIGKGATLGAGSTI-TS--NVAEGELVITRVKQRHLTGWA---RP---VKKPKS----------------------------------------------------------------------
>A9KX04.1 RecName: Full=Bifunctional protein GlmU Includes: RecName: Full=UDP-N-acetylglucosamine pyrophosphorylase AltName: Full=N-acetylglucosamine-1-phosphate uridyltransferase Includes: RecName: Full=Glucosamine-1-phosphate N-acetyltransferase Shewanella baltica OS195
----------------MALNVVILAAGKGTRMRS---DLPKVLHPIAHKSMVQHVIDTAHKVG-SD----A-IQLVYGYGADKLK----ASL---------GEQ----Q----------LN---WVLQAEQL---GTGHAVAQ-AS--PHI----AD---N-----D----TV-LILYGDVPLIQQSTLEA------LLA----------ARPE--NG-VAILTVNLANPMGYGRIVR--TPCEGQEQGKVIGIIEQKDA--------TAEQL--LINEINTGIMAVPGKQLKAWLSR-LSNNNAQGEYYLTDIIAMAHADGVAIDTAQPQSAIEVEGANNRVQLAQLERAYQAREAEKLMLAGANLRDPSRIDI--------RGD-VTVGMDVMIDINVIFEG-----------------KVTLGNNVTIGAGAILIDCEIADNAEIKPYSIIEG--------AKLGVAASAGPFARLRPGAELKQDAHIGNFVEVKKAVIGVGSKAGHLAYLGDAIIGDGVNIGAGTITCNY----------------DGANKHLTVIEDNVFVGSDTQLVAPVTIGKGATLGAGSTI-TR--DVGENELVITRVKQKHLTGWQ---RP---VKIKK-----------------------------------------------------------------------
>Q6F6U9.1 RecName: Full=Bifunctional protein GlmU Includes: RecName: Full=UDP-N-acetylglucosamine pyrophosphorylase AltName: Full=N-acetylglucosamine-1-phosphate uridyltransferase Includes: RecName: Full=Glucosamine-1-phosphate N-acetyltransferase Acinetobacter baylyi ADP1
----------------MTTTVIILAAGKGTRMRS---HLPKVLQPLAGRPLLGHVIQTAKQLN-AN----N-IITIFGHGGAQVQ----QQF--------QQEN---------------IQ---WVEQTEQL---GTGHAVQM-TL--PVL----PH---D-----G----LS-LILYGDVPLVRQQTLEK------LLA----------VSST--TG-IGMITLRVEDPTGYGRIIR----ESDK----IQAIVEHKDA--------SEQQR--QIQEINTGIYCVSNQKLHEWLPK-LSNNNAQGEYYLTDIVAMAVADGLEIASIQPDLAFEVEGVNDRLQLAALEREFQLQQAKSLMQQGVTLTDPSRFDL--------RGT-LKIGQDVRIDINVIIEG-----------------NCELGDFVEIGAGCVLKNTKIAAGTKVQPYSIFED--------AVVGENTQIGPFARLRPGAHLAAEVHIGNFVEVKNTSIGVGSKANHFTYLGDAEVGAGSNIGAGTITCNY----------------DGANKHKTVIGDAVFIGSNSSLVAPVSIGDGATVGAGSVI-TR--NVPENTLAFERAQQIEKANYQ---RP---QKLKK-----------------------------------------------------------------------
>Q0AR24.1 RecName: Full=Bifunctional protein GlmU Includes: RecName: Full=UDP-N-acetylglucosamine pyrophosphorylase AltName: Full=N-acetylglucosamine-1-phosphate uridyltransferase Includes: RecName: Full=Glucosamine-1-phosphate N-acetyltransferase Maricaulis maris MCS10
--------------MSRSRSAIILAAGQGTRMKS---KTVKVLHKVAGRPMLDWAVALAGDCG-AS----D-IVTVWGAHSPAVR-DAAEAL---------GTR--------------------TALQDPPK---GTGHAVLA-AR--AAL----AD---L---S-G----DA-IVLYADTPLITAATVAR------VFE---AL------EGG--AS-VAVLGFEPDDPAAYGRLIT---NEAGD----LDRIVEFKDA--------SEAER--AVGLVNSGVLAAPAELLFDLLGE-VGNDNANGEYYLTDVVGLARARDLR-AAVVVADADEVLGVNSRADLAEAEAAFQSRMRQSMMADGVTLIAPETVFF--------AHD-TQIARDVVIEPNVVFGP----------------------------------GVVIEEDVVVHAHSHIAG--------AHLKRGAHAGPFARLRPGAELGEGSKVGNFVEIKKSQLAEGAKVSHLTYIGDASVGANANIGAGTITCNY----------------DGYDKHRTVIGDNAFIGSNTCLVAPVTVGDGAFTATGTIV-TQ--DVPADALALARTPQTHKPGWA---AR---FNAAKQARKARK---DSQT---------------------------------------------------------
>Q9X1W4.1 RecName: Full=Bifunctional protein GlmU Includes: RecName: Full=UDP-N-acetylglucosamine pyrophosphorylase AltName: Full=N-acetylglucosamine-1-phosphate uridyltransferase Includes: RecName: Full=Glucosamine-1-phosphate N-acetyltransferase Thermotoga maritima MSB8
------------------MRALVLAAGKGTRMKS---KIPKVLHPLSGRPMIEWVIETAGKVA-QK------VGVVLGFEAELVR----KAL---------PEW---------------VD---VFVQGEQL---GTAHAVMC-AK--DFI----EP---G-----D----DV-LILYGDVPLISENTLKR------MIE---EH------RKG--AD-VTILVADLEDPSGYGRVIQ-----DGD----KYRIIEDTDL--------PEELK--SVTTINTGFYVFSGDFLLRALPE-IKNENAKGEYYLTDAVNFAE----KVRVVRTDDLLEITGVNTRKTLVWLEEQLRMRKIEELLENGVTILDPATTYI--------HYS-VEIGMDTVIYPMTFIEG-----------------KSRVGENCEIGPMTRIVDCEIGNNVKITR-SECFK--------SVIEDDVSVGPFARLREGTILKKSSKIGNFVEIKKSTIGEGTKAQHLSYIGDAFVGKNVNVGAGTITCNY----------------DGKKKNPTFIEDGAFIGSNSSLVAPVRIGKGALIGAGSVI-TE--DVPPYSLGLGRARQVVKEGWV---LK---KRKEE-----------------------------------------------------------------------
>Q5SLA8.2 RecName: Full=Bifunctional protein GlmU Includes: RecName: Full=UDP-N-acetylglucosamine pyrophosphorylase AltName: Full=N-acetylglucosamine-1-phosphate uridyltransferase Includes: RecName: Full=Glucosamine-1-phosphate N-acetyltransferase Thermus thermophilus HB8
-----------------MHAHVILAAGQGTRMRS---RLPKVLHPLLGKPMLLYALEAALALK-PE----R-LVVVVGHGGEKVV----EAL---------EGY----P----------VE---VAWQKEQL---GTAHALLQ-AE--GLL----RD-------FPG----PF-LVTQGDTPLLSPRTLEA------LLR---------RVREG--AG-MALLTAELPDPTGYGRILR----EGEE----VLGNVEEKDA--------PPEVR--AIREVNAGAYAFDG-FLFQALKE-VRNENAAREYYLPDLIAIYRAHGRRVLAVRGVA-EEALGVNTREELARVEGVLLRRLRAEWMGKGVRMILPETIYL--------EPS-VELAPDVTLWPGAVLKG-----------------KTRIGEGCEVGPYAVLEDTVLEPGAKVLAHTVAQG--------AHLHPGASAGPFARLRPGAVLMEEVHVGNFVEVKNSLLHKGVKAGHLAYLGDAEVGEGTNIGAGVITANY----------------DGKRKHKTEIGKKAFIGSNSVLVAPVRVGDRALVGAGSVI-TQ--DVPEGALAVARERQKNLEGYA--------LRKLGEG---------------------------------------------------------------------
>Q15P09.1 RecName: Full=Bifunctional protein GlmU Includes: RecName: Full=UDP-N-acetylglucosamine pyrophosphorylase AltName: Full=N-acetylglucosamine-1-phosphate uridyltransferase Includes: RecName: Full=Glucosamine-1-phosphate N-acetyltransferase Paraglaciecola sp. T6c
----------------MAFSVVILAAGKGTRMKS---SMPKVLHPIGAKPMVQRIIDTVHQLG-AA----S-INLVYGHQAEQLQ----QAL---------GHN----A----------LN---WCLQAEQL---GTGHAVQQ-AV--PHI----SD---D-----E----DV-LILVGDAPLIKANTLHN------LLQ----------VKNN--AD-VALLTVNVADPTGMGRIIR----QGDN----VTAIVEHKDA--------SDAQR--QICEINTGMMVLNGKDLKRWLAN-LNSNNAQGEFYLTDVIEMAANEGKVIKAAQPNSEIEVEGINNRKQLAAIERAFQFEQAQELMMQGVSLLDPHRFDL--------RGD-IIVGQDISIDVNVVIEG-----------------TVKIGSNVTIGPNCILKDCEIADGATIEANSMLDQ--------AIVGENCSVGPYARLRPGAVMHENARVGNFVEMKKTTLGKGSKANHLTYLGDTTVGIGANIGAGTITCNY----------------DGVNKSKTIIGDGAFIGSNSALVAPVQIGNMATVGAGSVV-TK--TVADQELAIARAKQRNVSGWQ---RP---TKPE------------------------------------------------------------------------
>Q7NNG8.1 RecName: Full=Bifunctional protein GlmU Includes: RecName: Full=UDP-N-acetylglucosamine pyrophosphorylase AltName: Full=N-acetylglucosamine-1-phosphate uridyltransferase Includes: RecName: Full=Glucosamine-1-phosphate N-acetyltransferase Gloeobacter violaceus PCC 7421
--------------MSARLAAIVLAAGKGTRMRS---TLPKVLHPLAGSTILERVLAALGELA-LA----E-CFIVVGQGAELVR----GRI---------ARP----G----------VQ---FVEQTEQR---GTGHAVQQ-VI--PHL----EG---F---E-G----EV-LVLNGDAPLLRPSTVAH------LVE---KH-----RSFA--AD-ATILAARIADPGGYGRVFL---DADGR----VRQVIEDRDC--------TEEQR--RNDLINGGVYCFRWPALMTVLPA-LSADNDQGELYLPDALPMLTH----VRAVAVEDPQEIFGINDRLQLSQASRILNERTLVGLMLSGVTIVDPLRVTI--------DET-VEIEPDVVIEPETHLRG-----------------ATRIAGGCRIGPGTLLEDTVVGAGTEIL-YSVLRR--------SRVGAHSTIGPYSHLRPGADVGSHCRVGNYVEIKNATIGDHTNAAHLSYVGDASVGERVNFGAGTIVVNY----------------DGKHKHRTEIGDGVRTGANSCLVAPLKLGDGVTVAAGSTV-TE--DVPCG-LVIARSRQVVKPDWK---AP---YERTEDG---------------------------------------------------------------------
>B3PIS4.1 RecName: Full=Bifunctional protein GlmU Includes: RecName: Full=UDP-N-acetylglucosamine pyrophosphorylase AltName: Full=N-acetylglucosamine-1-phosphate uridyltransferase Includes: RecName: Full=Glucosamine-1-phosphate N-acetyltransferase Cellvibrio japonicus Ueda107
-----------------MLDILILAAGKGTRMRS---DLPKVLHPIGGKPLVQHVVDTARQVG-GE----Q-LLLIVGHGAEQVE----QRM---------AAP----D----------VK---FVVQAQQL---GTGHAVQQ-AL--PHL----RP---E-----A----TV-LILYGDVPLTRAATLQK------LVA----------GVTD--QQ-MALLTVDLPDPSGYGRIVR---DTSGA----VVAIVEHKDA--------SDEQR--LICEINTGIMAVKARHLQQWLPR-LGNNNAQGEYYLTDIIAMAKADGVAIHVEQPGAIQEVEGINNRQQQATLERYYQQQQARALMDAGVTLLDPARFDC--------RGN-LSAGRDVVIDINCVIEG-----------------EVVLGDGVVIEPNCIIINSKIGNNTHIKAFSHIED--------AVIAADCDIGPYARLRPGTNLADAVKIGNFVETKKAVIAKGSKVNHLSYIGDARVGSGVNVGAGTITCNY----------------DGVNKFKTEIGDNAFIGSNSALVAPVNIGAGATVGAGSVI-TR--DVDAAELAVARGKQRNIQGWE---RP---TRKS------------------------------------------------------------------------
>A6VLS5.1 RecName: Full=Bifunctional protein GlmU Includes: RecName: Full=UDP-N-acetylglucosamine pyrophosphorylase AltName: Full=N-acetylglucosamine-1-phosphate uridyltransferase Includes: RecName: Full=Glucosamine-1-phosphate N-acetyltransferase Actinobacillus succinogenes 130Z
---------------MSKLSVVILAAGKGTRMYS---DLPKVLHKVAGKPMVKHVIDTAKQLS-AE----Q-IHLIYGHGADLLK----ERL---------ADE----P----------VN---WVFQAEQL---GTGHAMQQ-AA--PFF----KD---D-----E----NI-VMLYGDAPLITKETLER------LVA----------AKPE--NG-IALLTVELENPTGYGRIIR----ENGS----VVAIVEQKDA--------TPEQL--KITEVNTGVMVSDGASFKKWLAR-LDNDNAQGEYYMTDVIGLANQDGFKVAAVTADDMMEVEGANNRLQLAALERYFQRKQATALLLAGVSLADPERFDL--------RGE-LEHGKDVEIDVNVIIEG-----------------KVKLGNGVKIGAGCVLKNAIIGDNTEIKPYSVLED--------SSVGEQAAIGPFSRLRPGAELAAETHVGNFVEIKKAVVGKGTKVNHLTYVGDAEIGSGCNIGAGVITCNY----------------DGANKFKTLIGDNVFVGSDVQLVAPVKVNNGATIGAGSTI-TK--DVAAGELVTTRVPQRHTADWE---RP---SKKK------------------------------------------------------------------------
>Q7MBG1.1 RecName: Full=Bifunctional protein GlmU Includes: RecName: Full=UDP-N-acetylglucosamine pyrophosphorylase AltName: Full=N-acetylglucosamine-1-phosphate uridyltransferase Includes: RecName: Full=Glucosamine-1-phosphate N-acetyltransferase Chromobacterium violaceum ATCC 12472
---------------MDSLSIVILAAGKGKRMYS---SLPKVLHPIGGEPMLARVIRTARALN-PS----R-LVVVYGHGGEQVR----ARI---------QDA----D----------IV---WAEQAEQL---GTGHALKM-AL--PHL----PQ---D-----G----KT-LVLYGDVPLTKASTLQR------LEQ-----------AAA--GG-MAVLTDVLADASGYGRMVR---GADGK----LQAIVEHKDC--------TPEQL--AIREINTGMMALPNARLADWLSA-LNNGNAQGEYYLTDVLELAVKDGVAVESASVDASWEAAGVNNKVQLAELERILQANQARALLEAGVTLADPARIDI--------RGE-LKHGMDVSIDIGCVFEG-----------------AVELGDQVEIGAHCVLKNVKIASGTRIAPFSHLED--------AVVGAECRIGPYARLRPGAELAGHVHIGNFVEVKKSKIGEGSKVNHLSYVGDAEIGRKVNVGAGSVTCNY----------------DGVNKFKTIIGDNVFVGSGTLMVAPVKLERDSTIGAGSVI-SK--DTPAGELTVARARQVTVPGWK---RP---QKKSG-----------------------------------------------------------------------
>Q7MGI2.1 RecName: Full=Bifunctional protein GlmU Includes: RecName: Full=UDP-N-acetylglucosamine pyrophosphorylase AltName: Full=N-acetylglucosamine-1-phosphate uridyltransferase Includes: RecName: Full=Glucosamine-1-phosphate N-acetyltransferase Vibrio vulnificus YJ016
----------------MKFSAVILAAGKGTRMYS---NMPKVLHTLAGKPMVKHVIDTCTGLG-AQ----N-IHLVYGHGGDQMQ----AAL---------AEE----P----------VN---WVLQAEQL---GTGHAVDQ-AS--PQF----ED---D-----E----KI-LVLYGDVPLISSETIES------LLD----------AQPK--GG-IALLTVVLDNPTGYGRIVR----KNGP----VVAIVEQKDA--------NEEQK--LIKEINTGVMVATGGDLKRWLAG-LNNDNAQGEYYLTDVIAAAHDEGNAVEAVHPVSPIEVEGVNDRAQLARLERAFQAAQAKKLLEQGVMLRDPARFDL--------RGE-LQCGLDVEIDVNVIIEG-----------------NVSLGDNVVIGAGCVLKDCEIDDNTIVRPYSVIEG--------ATVGEQCTVGPFTRLRPGAEMRNDSHVGNFVEVKNACIGEGSKANHLTYLGDAEIGQRTNIGAGTITCNY----------------DGANKFKTIIGNDVFVGSDSQLVAPVTIADGATIGAGTTL-TK--DVAEGELVITRAKERKITGWQ---RP---VKKK------------------------------------------------------------------------
>B1XLT6.1 RecName: Full=Bifunctional protein GlmU Includes: RecName: Full=UDP-N-acetylglucosamine pyrophosphorylase AltName: Full=N-acetylglucosamine-1-phosphate uridyltransferase Includes: RecName: Full=Glucosamine-1-phosphate N-acetyltransferase Picosynechococcus sp. PCC 7002
-----------------MVAVAILAAGKGTRMKS---DLPKVLHPLGGRSLVERVIESCALIK-PE----R-ICTIVGYRAAEVK----MAL-------AHLPH---------------LE---FVEQTEQL---GTGHAVQQ-LL--EPL----KD---F---V-G----DV-VILNGDVPLLRPETIAD------LVS---TH-----QKNN--ND-ATLLTAQLPNPTGYGRVFC---DGDNL----VTQIVEHRDC--------NDAQR--KNNRINAGVYCFKWGVLAEALPK-LTTNNDQQEYYLTDVILHCD----KVMAMDVADFQEISGINDRFQLSAAYEILQDRIKEKWMKAGVMIHQPDTVTI--------DDT-VQLEPDVMIEPQTHLRG-----------------NSLIKTGCRLGPGSLIENSVIEANTTIL-YSVVSD--------SQVGENAQIGPYTHIRGQAKVGEQCRIGNFVEVKKSTIGNNTNMAHLSYIGDATLGAKVNIGAGTITANY----------------DGVNKHQTVIGDRSKTGANSVLVAPITIGEDVTIAAGSTI-TK--DVDNDCLVVARARQKEIKGWR--------LQS-------------------------------------------------------------------------
>Q47JK2.1 RecName: Full=Bifunctional protein GlmU Includes: RecName: Full=UDP-N-acetylglucosamine pyrophosphorylase AltName: Full=N-acetylglucosamine-1-phosphate uridyltransferase Includes: RecName: Full=Glucosamine-1-phosphate N-acetyltransferase Dechloromonas aromatica RCB
------------------MNIVILAAGQGKRMHS---NLPKVLHPIAGKPLAQHVIDTARQLS-PE----K-LIVVYGHGGEVVR----STL---------AAP----D----------LS---WAEQAQQL---GTGHAVAQ-AL--SEL----GS---A-----A----QT-LVLYGDVPLTTVATLKR------LLQ-----------AGK--DA-LSVLTVDLANPSGYGRIVR---DGAGN----MISIVEEKDA--------SAEQK--AIREVNTGIMAVPTARLADWLGK-LKNDNAQGEYYLTDIIALAVAEGMPVRTAQPEGEWEVLGVNSKVQLAELERQHQLNLAGELLVAGVRLADPARIDI--------RGE-LTHGRDVAIDVGCVFEG-----------------KVELADAVEVGPYCVLKNVKVGAGTRIAAFCHFED--------AVIGPDGVLGPYARLRPGTELGPEVHIGNFVEVKKSIIGAQSKANHLAYIGDAEIGQRVNVGAGTITCNY----------------DGANKFKTVIEDDVFIGSDTQLVAPVTVGRGATLGAGTTL-TK--DAPPDALTFSRPRQMTLPGWE---RP---KKVKK-----------------------------------------------------------------------
>A6X546.1 RecName: Full=Bifunctional protein GlmU Includes: RecName: Full=UDP-N-acetylglucosamine pyrophosphorylase AltName: Full=N-acetylglucosamine-1-phosphate uridyltransferase Includes: RecName: Full=Glucosamine-1-phosphate N-acetyltransferase Brucella anthropi ATCC 49188
-------------MTDRTCLSIVLAAGEGTRMKS---NLPKVLHQVAGLPLVSHVVTAVQGTG-KS----D-IALVVGRGADDVR----AAV------EKNAGP---------------VS---AFEQKERL---GTAHAVLA-AR--EAI----ER---G---Y-D----DL-LIVFGDTPLIEAQSLQK------ARE---RL------AEG--AD-VVVIGFRPDNPHGYGRLIE----KGDK----LVAIIEEKEA--------TEEQK--QIGFCNGGLMAVRGQHALALLDA-VGNDNAKGEYYLTDIVAIAHSKGMNVTAIEVP-VDNVIGINNRVELAEAEAIWQQRKRREMMLAGVTLIAPETVFF--------SHD-TLIEADVIVEPNVFFGP----------------------------------RVHVATGALIHSFSHMEG--------AYVGPKAEIGPFARLRPGANLGEKTKVGNFCEVKNATVHKGAKINHLTYIGDATVGASSNIGAGTITCNY----------------DGYNKYKTVIGENAFIGSNSSLVAPVEIGDNAYIASGSTI-TD--NVPADALAFGRARQETKEGRA---KI---LREKYAAIKAAKTATK------------------------------------------------------------
>Q3IK30.1 RecName: Full=Bifunctional protein GlmU Includes: RecName: Full=UDP-N-acetylglucosamine pyrophosphorylase AltName: Full=N-acetylglucosamine-1-phosphate uridyltransferase Includes: RecName: Full=Glucosamine-1-phosphate N-acetyltransferase Pseudoalteromonas translucida TAC125
----------------MSLTTVILAAGKGTRMRS---ALPKVLHKVAGKTMVQHVIDNAKALG-AT----T-TNLVYGHGGELLQ----QQL---------ANN----N----------VN---WVLQAEQL---GTGHAVAQ-AN--SHV----ND---D-----D----TV-LILYGDVPLTKQSTLER------LLA----------ATPK--HG-LAVLTVNLANPNGYGRMLR----VDGK----LVGIVEQKDA--------SPEQL--LISEVNTGIMAVNGRLLKSWLGN-LSNNNAQGEYYLTDIVAMAHSEGVEITSAQPDHPMEVEGANNRIQLAGLERAYQAWQAQELMLNGATLADPARIDV--------RGT-VTTGEDVLIDINVIFEG-----------------KVTIGHNVEIGPNCVLKNCSIGDNVIIKANTLIED--------ATVAAKCTLGPYARLRPGAIMEEDSHVGNFVEMKKTRLGKGSKANHLSYLGDAEIGEKVNIGAGTITCNY----------------DGVNKAKTIIGNNAFIGSNSSLVAPVNIGAMATIGAGSVI-TN--TVADEQLAIARGKQRNLDGWK---RP---VKK-------------------------------------------------------------------------
>Q1AXL7.1 RecName: Full=Bifunctional protein GlmU Includes: RecName: Full=UDP-N-acetylglucosamine pyrophosphorylase AltName: Full=N-acetylglucosamine-1-phosphate uridyltransferase Includes: RecName: Full=Glucosamine-1-phosphate N-acetyltransferase Rubrobacter xylanophilus DSM 9941
---------MAQAGSASPLFAVVLAAGKGTRMKS---NRAKVLHTLCGVPMVNYVIGAIRPLV-PE----R-LLVVVGHQAEQVR----AVL---------PED---------------AE---PVLQPEQR---GTGDAVRV-AL--EAI----PE---E---E-G----VL-LVVNGDGPLISDRTLGE------LLE---RH-----RSAG--VG-ATVLVAELPDPSGLGRVRE-----DAG----VVRITEERDA--------TEAER--RNRLCNLGLYAFELPELRRAIRE-ISSGAGRGELYLTDVLEIIGRRSRAV-TYRLKDLEEANLVNDRSQLARAEEILRRRILDAHMKEGVTVRDPVSTHI--------EAS-VEIGRDTVILPGTFLRG-----------------RTRIGSDCVIGPSTDLVDTVVEDGATVEH-SVGRG--------ARVGRGAAVGPYAYLRPGTVLEEGSKVGAFCEVKNTRVGARSKVPHLSYVGDAEIGEDANLGAGTITANY----------------DGAKKHRTVIEDGAFTGINTNLIAPVTIGQGAYLGAGSVV-NK--DIPPGKLAVGAPARVIRDAPG---AR---SSSGDRRRARTEG---------------------------------------------------------------
>A6W6V0.1 RecName: Full=Bifunctional protein GlmU Includes: RecName: Full=UDP-N-acetylglucosamine pyrophosphorylase AltName: Full=N-acetylglucosamine-1-phosphate uridyltransferase Includes: RecName: Full=Glucosamine-1-phosphate N-acetyltransferase Kineococcus radiotolerans SRS30216 = ATCC BAA-149
----------MTTQPAVPAAVIVLAAGEGTRMRS---ATPKVLHPLGGRPLVGHALRAARGTA-PE----H-LVVVLRHQADRVR----EAL---------AGD----FPS--------VL---VALQDDVP---GTGRAVQC-AL--EAL----PA---D---LSG----TV-LVTYGDVPLLSSATLQR------LAG---AH-----AAGG--NA-VTVLTALLADPTGYGRVLR---DGTG-----VTGIVEQKDA--------TAEQL--AVREVNSGVYAFEAAALRESLGR-VGRDNAAGEVYLTDVLSLVRAAGGRVEALALEDEWEIRGVNDRAQLADLAAEANRRTLRRWMLAGVTIADPATTWI--------DAD-VELAPDVTIRPGVQLHG-----------------TTRVATGAVVGPDSTLTDVEVGAGALVER-THGSS--------AVVGEGAQVGPFAFLRPGTRLGAEGKIGTFVETKNATIGRGSKVPHLSYVGDATIGEHSNIGAASVFVNY----------------DGVNKARTTVGDHVRMGSDNMYVAPVTVGDGAYSGAGTVI-RK--DVPAGALAINVAPQRNLEGWT---LA---KRPGTPAAEAAQRA---NDESTGTTASTDREIQP------------------------------------------
>A1JTC3.1 RecName: Full=Bifunctional protein GlmU Includes: RecName: Full=UDP-N-acetylglucosamine pyrophosphorylase AltName: Full=N-acetylglucosamine-1-phosphate uridyltransferase Includes: RecName: Full=Glucosamine-1-phosphate N-acetyltransferase Yersinia enterocolitica subsp. enterocolitica 8081
-------------MSNSSMSVVILAAGKGTRMYS---DLPKVLHPLAGKPMVQHVIDAAMKLG-AQ----Q-VHLVYGHGGELLQ----KTL---------TDP----A----------LN---WVLQAEQL---GTGHAMQQ-AA--PHF----AD---D-----E----DV-LMLYGDVPLISVDTLQR------LLA----------AKPQ--GG-IGLLTVKLDNPSGYGRIVR----ENGD----VVGIVEHKDA--------SDTQR--EINEINTGILVANGRDLKRWLSL-LNNNNAQGEFYITDIIALAHADGKKIATVHPARLSEVEGVNNRLQLAALERVYQSEQAEKLLLAGVMLLDPARFDL--------RGE-LTHGRDITIDTNVIIEG-----------------HVTLGDRVRIGTGCVLKNCVIGDDSEISPYSVLED--------SRLDAGCTVGPFARLRPGAELAEGAHVGNFVEIKKARLGKGSKAGHLSYLGDAEIGSGVNIGAGTITCNY----------------DGANKFKTIIGDDVFVGSDTQLVAPVTVANGATIAAGTTV-TR--DIAENELVLSRVKQVHVQGWQ---RP---IKKK------------------------------------------------------------------------
>Q1IQY5.1 RecName: Full=Bifunctional protein GlmU Includes: RecName: Full=UDP-N-acetylglucosamine pyrophosphorylase AltName: Full=N-acetylglucosamine-1-phosphate uridyltransferase Includes: RecName: Full=Glucosamine-1-phosphate N-acetyltransferase Candidatus Koribacter versatilis Ellin345
------------MTTNRKFAIAILAAGKGTRLKS---KHPKVLHEIAGKPLLDHVVAAAAKVVPPS----Q-IFAIIGHEADRVR----EAM---------QAS----G----------IQ---FVEQKEQR---GTGHAILQ-TR--DAL----KD---F-----D----DV-LVLSGDVPLIRTDTVER------LFA---FH-----REHA--AA-MTILTTEPPDPFGYGRVFR-K--HAGQSD-EVDRIVEQKQL--------TPEQA--RNREINSGIYAFRVQPLFANLDK-LTTDNPHGEYYLTDMAAILGGASEKVVAIRADDSHEVLGVNTRQDLASLDAHLRLQKCQQLMSAGVSIFKPETCMI--------DSD-VEVGPDTIIEPFVQLLG-----------------NTKIGADCHIKSYTVISNSTIGDGVLLRHGCIVDS--------SKVAARALLGPYCHLRPASDIGEEAHIGNFVETKKTRVGKGSKANHLTYLGDTEIGTGVNIGAGTITCNY----------------DGVNKFGTIIGDNVFVGSDTTLVAPIELGKGSYIGAGSCI-TE--NVPDDALAIGRGRQVVKEGWA---TK---KRAEQKKKK-------------------------------------------------------------------
>Q87KB0.1 RecName: Full=Bifunctional protein GlmU Includes: RecName: Full=UDP-N-acetylglucosamine pyrophosphorylase AltName: Full=N-acetylglucosamine-1-phosphate uridyltransferase Includes: RecName: Full=Glucosamine-1-phosphate N-acetyltransferase Vibrio parahaemolyticus RIMD 2210633
----------------MKFSAVILAAGKGTRMHS---NMPKVLHTLAGKPMVKHVIDTCTGLG-AQ----N-IHLVFGHGGDQMQ----TTL---------ADE----T----------VN---WILQADQL---GTGHAVDQ-AS--PRF----ED---D-----E----KI-LVLYGDVPLISPETIEN------LLD----------AQPT--GG-IALLTVMLDNPTGYGRIIR----KNGP----VVAIVEQKDA--------SEEQK--QIKEINTGVMVATGGDLKRWLSG-LNNNNAQGEYYLTDVIAAAHDEGRAVEAVHPVNAIEVEGVNDRAQLARLERAFQSMQAQKLLEQGVMLRDPARFDL--------RGE-LQCGMDCEIDANVIIEG-----------------NVSLGDNVIIGTGCVLKDCEIDDNTIVRPYSVIEG--------ATVGEECTVGPFTRLRPGAELRNDAHVGNFVEVKNARIGEGSKANHLTYLGDAEIGQRTNIGAGTITCNY----------------DGANKFKTIIGNDVFVGSDSQLVAPVTIADGATIGAGTTL-TK--DVEEGELVITRVKERKITGWQ---RP---VKQK------------------------------------------------------------------------
>B0C3K5.1 RecName: Full=Bifunctional protein GlmU Includes: RecName: Full=UDP-N-acetylglucosamine pyrophosphorylase AltName: Full=N-acetylglucosamine-1-phosphate uridyltransferase Includes: RecName: Full=Glucosamine-1-phosphate N-acetyltransferase Acaryochloris marina MBIC11017
-----------------MIAVAILAAGKGTRMRS---NLPKVLHQLGGKSLIERVLSSTQNLS-PS----R-QIVIVGYSADQVR----TEM---------QGW----PN---------LE---FVEQTEQL---GTGHAVQQ-VL--PVM----EG---F---E-G----DL-LVLNGDVPLLRPGTLQK------MLA---TH-----QEHQ--NA-ATILTAQLPNPKGYGRVFC---DAQMH----LQEIIEDRDC--------TPAQR--QNQRINAGVYCFRWSALAKVLPN-LKAENDQKEYYLTDAVNYLD----PVMVLDVDDYQEILGINDRKQLATAYKILQDRIKDDWLVAGVTIMDPDSITI--------DET-VELGTDVIIEPQTHLRG-----------------DTKIDTGSRIGPGSLIENSHIGTNVQVL-YSVISD--------SRVGDNSRIGPYTHLRGNVQIGEKCRVGNFVEMKKTTIGDRTNVAHLSYLGDATLGTQVNIGAGTITANY----------------DGVNKHPTQIGDRTKTGANSVLVAPITLGANVTVAAGSTI-TK--NVDDDVLVVARQRQSVLPGW----RP---ISSKQTEK--------------------------------------------------------------------
>Q60CR2.1 RecName: Full=Bifunctional protein GlmU Includes: RecName: Full=UDP-N-acetylglucosamine pyrophosphorylase AltName: Full=N-acetylglucosamine-1-phosphate uridyltransferase Includes: RecName: Full=Glucosamine-1-phosphate N-acetyltransferase Methylococcus capsulatus str. Bath
----------------MEVIALILAAGQGTRMRS---GLPKVLHRIGGLCLLEHVYRLAAALE-VR----E-TVIVYGHGGEQAL----SAL---------GHL----P----------AT---WIEQKKRR---GTGHAVMQ-AV--DRI----GD---D-----S----TV-LVLYGDVPLLRRETVET------LLH----------HAGE--SS-LGLLTVELDNPTGYGRIIR---DASGR----VLRIVEEKDA--------TPEER--AVREVNTGILAVEGAPLKRWLKA-LRNDNAQGEYYLTDIVAMAVAEGYFIDATHPTSPDEVLGVNDRRQLAELERIYQVHQARALMERGVTLRDPARFDL--------RGEIVELGRDVEIDVNVILEG-----------------RIALGDEVRIGPNVYLKDTVIGPGVAVLANSVIEG--------AVIGAGSRVGPFARLRPESVLAEGVHIGNFVEVKQSDIAVGSKVNHLSYIGDASIGRGVNVGAGTITCNY----------------DGVAKHRTIIEDGAFIGSDTQLVAPVRVGRNATIGAGSTI-TR--DTPEDCLTLSRARQLSVEGWK---RP---EKARKESCAE------------------------------------------------------------------
>A0QBW9.1 RecName: Full=Bifunctional protein GlmU Includes: RecName: Full=UDP-N-acetylglucosamine pyrophosphorylase AltName: Full=N-acetylglucosamine-1-phosphate uridyltransferase Includes: RecName: Full=Glucosamine-1-phosphate N-acetyltransferase Mycobacterium avium 104
------------MSSPGDTAVLVLAAGPGTRMRS---DTPKVLHTLGGRSMLSHLLHAIAKVA-PQ----H-LAVVLGHDHERIA----PLI---------ADW----ADDLGRP----ID---VALQERPR---GTGDAVRC-GL--SAL----PD---D---YAG----VL-VVTSGDTPLLDADTVAD------LIA---GH-----TATR--AA-VTVLTTTLSDPSGYGRILR---TQDNE----VTAIVEHADA--------TESQR--EIREVNAGVYAFDTAALRSALNR-LSADNAQQELYLTDVIAILRGDGLPIRARHVDDSALVAGVNNRVQLAQLGAELNRRIVAAHQLAGVTVVDPATTWI--------DVD-VTIGRDTVIHPGTQLLG-----------------RTQIGGHCVVGPDTTLTDVSVGDGASVVR-THGTG--------SSVGAGATVGPFAYLRPGTVLGDDGKLGAFVETKNATIGTGTKVPHLTYVGDADIGEHSNIGASSVFVNY----------------DGESKRRTTVGSHVRTGSDTMFVAPVTVGDGAYTGAGTVV-RE--DVPPGALAVSAGPQRNIEGWV---RR---KRPGSAAARAAEAAEKAAGGRPAGEAE-------------------------------------------------
>A5VF26.1 RecName: Full=Bifunctional protein GlmU Includes: RecName: Full=UDP-N-acetylglucosamine pyrophosphorylase AltName: Full=N-acetylglucosamine-1-phosphate uridyltransferase Includes: RecName: Full=Glucosamine-1-phosphate N-acetyltransferase Rhizorhabdus wittichii RW1
-------------MTDRPFAALILAAGKGTRMKS---DLHKVLHPIAGKPMLGHLIAAVDRLG-AA----R-KLVVTGAGREQVE----AFV---------APL----G----------VE---VATQEPQL---GTAHAVQQ-GE--AAL----AD---F---D-G----DV-LILYGDVPLVPAETIRR------MLD---RL----QGEDA--PV-AVVLGFRPDDALAYGRILA---RGDGA----IDDMVEYKDA--------TTEQR--AIDLCNSGLMAVRGRDLWRLLAQ-VGNDNAAGEYYLPDIVRIARAEGGRSVVVEAEA-WEVAGVNSRAELAAVEAEWQRRRRLAAMADGATLIAPETVWF--------SHD-TMVGRDVVIEPHVVFGP----------------------------------GVTIEDGVAIHGFSHVEG--------ATVRTGAEIGPYARLRPGADIGEGAKIGNFVEVKNGRFGKGAKANHLSYIGDADVGAKANIGAGTITCNY----------------DGFLKYRTVIGEGAFIGSNSALVAPVTIGDGAIVGAGSTV-TR--DVEADALAVARGKQESRTGWA---AR---FREAMKIKKAARK---------------------------------------------------------------
>B8F3K4.1 RecName: Full=Bifunctional protein GlmU Includes: RecName: Full=UDP-N-acetylglucosamine pyrophosphorylase AltName: Full=N-acetylglucosamine-1-phosphate uridyltransferase Includes: RecName: Full=Glucosamine-1-phosphate N-acetyltransferase Glaesserella parasuis SH0165
---------------MTQLSVVILAAGKGTRMYS---DLPKVLHPIAGKPMVKHVIDTAKQLS-AK----Q-IHLIYGHGGDLLQ----QRL--------SAEP---------------VN---WVLQAEQL---GTGHAMQQ-AA--PFF----AD---D-----E----NI-LMLYGDAPLITATTLEK------LIA----------AKPE--NG-IALLTVVLDNPTGYGRIIR----ENGS----VVAIVEQKDA--------NPEQL--KIQEINTGVMVASGASFKKWLSQ-LDNNNAQGEYYITDVIAMANRDGYKVEAVQATNLMEVEGANNRLQLAALERYYQKIQAEKLLLAGVTIIDPARFDL--------RGT-VTHGKDVVIDVNVILEG-----------------SIQLGNNVKIGAGSVLKNVVLGDNVEIKPYSVLED--------SVIGESADVGPFARLRPGTELAAKAHVGNFVEIKKSTIGEGSKVGHLTYIGDSEIGANVNIGAGTITCNY----------------DGANKFKTIIGDNVFVGSDTQLVAPVTVASGATIGAGSTI-TK--DVAADELVITRVPQRHIQGWQ---RP---TKK-------------------------------------------------------------------------
>Q2G929.2 RecName: Full=Bifunctional protein GlmU Includes: RecName: Full=UDP-N-acetylglucosamine pyrophosphorylase AltName: Full=N-acetylglucosamine-1-phosphate uridyltransferase Includes: RecName: Full=Glucosamine-1-phosphate N-acetyltransferase Novosphingobium aromaticivorans DSM 12444
--------------MDSPLAIIVLAAGKGTRMKS---DLHKVLHPIAGRPMLMHLMASAAELS-PA----R-QVVVAGHGREQLE----KAL---------GGS---------------AD---IAVQDPQL---GTAHAVQQ-AQ--GAL----SG---F---E-G----DV-LILYGDVPFVRASTMRA------MIE---RL----HGADE--PA-AVVLGFAPADTLQYGRVIA----DDGR----IVKMVEHKDA--------SEAER--ACRVCNSGLMAVRSADLFGLLAR-VGNDNAQGEYYLPDVVNIAIADGRTCAVVVTDDADEVAGINSRGELAEAEGRWQQRRRAAAMADGASLIAPETVWF--------AWD-TVLGRDVTIEPNVFFGP----------------------------------GVTVGDNVTIHAFSHLEG--------ASLAQGVEVGPYARLRPGARLEEKVKVGNFVEVKNAVLHKGAKANHLTYLGDADVGAGANIGAGTITCNY----------------DGYFKHRTVIGERAFIGSNSALIAPVRIGADAIVAAGSAV-SR--DVADGELRMVRAEQLVKPGWA---DR---FHDAMKKKK-AEKKS-------------------------------------------------------------
>B6EHG2.1 RecName: Full=Bifunctional protein GlmU Includes: RecName: Full=UDP-N-acetylglucosamine pyrophosphorylase AltName: Full=N-acetylglucosamine-1-phosphate uridyltransferase Includes: RecName: Full=Glucosamine-1-phosphate N-acetyltransferase Aliivibrio salmonicida LFI1238
----------------MNFSAVILAAGKGTRMYS---NKPKVLHTLAGKPMAKHVIDTCEGLG-AK----N-IHLVYGHGGDQMQ----AEL---------GQE----R----------VT---WVLQAEQL---GTGHAVNQ-AS--PEF----SD---D-----E----KV-LILYGDVPLISTATVEN------LLD----------AQPT--GG-IALLTVVLDNPMGYGRIIR----RNGP----VIAIVEQKDA--------TEEQK--LIKEINTGVMVATGGDLKRWLAA-LKNENAQGEYYLTDIIAAAHDEGRAVEAVHPVSPIEVEGVNDRAQLARLERAYQAAQAQKLLEQGVMLRDPSRFDL--------RGS-LQCGMDIEIDVNVIIEG-----------------NVTLGDNVVIGAGCVLKDCEIDDNTIIRPYSVIEG--------ATVGEKCTVGPFTRLRPGAELCNDAHVGNFVEVKNVRLGEGSKANHLTYLGDAEIGKRVNVGAGVITCNY----------------DGANKFKTIIGDDVFVGSDSQLIAPVTIGNGATIGAGSTV-TK--DVAENELMISRAKERRIEHWQ---RP---TKK-------------------------------------------------------------------------
>A8G7N0.1 RecName: Full=Bifunctional protein GlmU Includes: RecName: Full=UDP-N-acetylglucosamine pyrophosphorylase AltName: Full=N-acetylglucosamine-1-phosphate uridyltransferase Includes: RecName: Full=Glucosamine-1-phosphate N-acetyltransferase Serratia proteamaculans 568
-------------MSNSAMSVVILAAGKGTRMYS---DLPKVLHPLAGKPMVQHVIDAAMKLG-AK----N-VHLVYGHGGDLLK----NTL---------TDG----A----------LN---WVLQAEQL---GTGHAMQQ-AA--PHF----AD---D-----E----DV-LMLYGDVPLISVDTLQR------LMA----------AKPQ--GG-IGLLTVKLADPSGYGRIVR----ENDQ----VVGIVEHKDA--------NEAQR--QINEINTGILVANGRDLKRWLGM-LNNDNAQGEFYITDIIALAHADGKKIEAVHPSRLSEVEGVNNRLQLSRLERIYQAEQSEKLLLAGVMLLDPARFDL--------RGE-LVHGRDISIDANVIIEG-----------------TVKLGDRVKIGAGCVLKNCVIGDDCEISPYSVLED--------AVLAAECTVGPFARLRPGAELAVGAHVGNFVEMKKARLGKGSKAGHLSYLGDAEIGDDVNIGAGTITCNY----------------DGANKHKTIIGDGVFVGSDTQLVAPVSVGKGSTIAAGTTV-TR--DIGEDELVLSRVKQVHIQGWQ---RP---VKKK------------------------------------------------------------------------
>A2SD80.1 RecName: Full=Bifunctional protein GlmU Includes: RecName: Full=UDP-N-acetylglucosamine pyrophosphorylase AltName: Full=N-acetylglucosamine-1-phosphate uridyltransferase Includes: RecName: Full=Glucosamine-1-phosphate N-acetyltransferase Methylibium petroleiphilum PM1
-----------------MLDIVIMAAGKGTRMKS---SRPKVLHTLAGRALLQHVLATAAGLG-AQ----R-LITITGHGAEQVE----AAM---------RSA----FPAAP------LA---FVRQEPQL---GTGHAVQQ-AV--PLL----DD---A-----G----TT-LILNGDTPLIEASTARA------LVD----------ACDG--TR-LALLTIDLADPTGYGRILR---DGDGRGEK-LLGIVEHKDA--------SAEQR--AVREVYTGMMAAPTALLKRWLAC-LSNDNAQREYYLTDVVAMAVADGVAVVAAQPASETEVLGVNSPLQLADLERRLQRKQAEALLEAGVRLADPARFDL--------RGT-LGCGSDVEIDVNCVFEG-----------------RVELGDGVRIGAHCVIRDARIAAGAVIHPFTHIDG--------AEVGAGALVGPFARLRPGAELGAEVHIGNFVEVKNSTLARGAKANHLAYLGDATVGERVNYGAGSITANY----------------DGANKHRTVIGDDVHVGSNCVLVAPVTLGAGATIGGGSTI-SK--DVPAGQLGVARARQTVIAGWQ---RP---QKKR------------------------------------------------------------------------
>B7JVE8.1 RecName: Full=Bifunctional protein GlmU Includes: RecName: Full=UDP-N-acetylglucosamine pyrophosphorylase AltName: Full=N-acetylglucosamine-1-phosphate uridyltransferase Includes: RecName: Full=Glucosamine-1-phosphate N-acetyltransferase Rippkaea orientalis PCC 8801
-----------------MVAVAILAAGRGTRMKS---NLPKVLHRLGGYSLVERVLNSCQLLN-PS----R-QLVIIGYEGEQVR----DSL-------QQLDS---------------LE---FVEQKEQL---GTGHAIQQ-LL--PHL----EG---F---Q-G----DL-LVLNGDVPLLRPQTLEN------LLN---IH-----KTHR--NA-ATLLTAHLPNPKGYGRVFC-DNNNL------VTQIVEDRDC--------NAAQK--QNHRINGGIYCFNWQQLAAVLPK-LSADNDQKEYYLTDVVKFLA----PVMAVDVEDYLEITGINDRKQLAMANGILQNRVKDHWMAQGVTLIDPDSITI--------DDT-VELQTDVIIEPQTHLRG-----------------KTSIGKGSRLGPGSLIENSHIGDNVTVL-YSVITE--------SQVASGCRVGPYSHLRGQAQIGESCRIGNFVEIKKSVIEQKSNVAHLSYLGDATLGEQVNVGAGTITANY----------------DGVQKHRTIIGKGTKTGANSVFVAPVTLGEEVTVAAGSVV-TH--DVPDRALVIARQRQRIIEEWK---KT---IESKK-----------------------------------------------------------------------
>B2UD47.1 RecName: Full=Bifunctional protein GlmU Includes: RecName: Full=UDP-N-acetylglucosamine pyrophosphorylase AltName: Full=N-acetylglucosamine-1-phosphate uridyltransferase Includes: RecName: Full=Glucosamine-1-phosphate N-acetyltransferase Ralstonia pickettii 12J
------------------MNIVILAAGMGKRMRS---ALPKVLHPLTGKPLLAHVIETARTMS-PT----R-LVVVVGHGGDRVR----EMV---------GAP----D----------IA---FATQDKQL---GTGHAVMQ-AV--DQL----DE---S-----V----PT-LVLYGDVPLTRAETLSA------LVG----------AAGN--DH-LGVLTVHLGDPTGYGRIVR---DAAGR----ITRIVEQKDA--------NETQL--AIHEVNTGILVCPTAKLKSWLAT-LSNDNAQGEYYLTDVIERAASEGVPITSAHPLAEWETLGVNSKVQLAELERIHQRNLAQQLLEDGVTLIDPARIDV--------RGK-LTCGRDVVIDVNCIFEG-----------------DVTLADGVRIGAHTVIRDAAIEAGAEILPFCHIER--------AKVGADSRIGPYARLRPGTELAEDVHIGNFVEVKNSQIAAHSKANHLAYVGDATVGSRVNIGAGTITCNY----------------DGANKFRTVIEDDAFIGSDTQLVAPVRVGKGATLGAGTTL-TK--DAPEGKLTVSRARQVTIDSWQ---RP---VKQKKEG---------------------------------------------------------------------
>C0RLA4.1 RecName: Full=Bifunctional protein GlmU Includes: RecName: Full=UDP-N-acetylglucosamine pyrophosphorylase AltName: Full=N-acetylglucosamine-1-phosphate uridyltransferase Includes: RecName: Full=Glucosamine-1-phosphate N-acetyltransferase Brucella melitensis ATCC 23457
-------------MTDRTCLSIVLAAGEGTRMKS---NLPKVLHRVAGLPLVCHVVNAVRGTG-KS----D-VALVVGRGAEDVR-SAVEKI---------AGP---------------VS---AFEQKERL---GTAHAVLA-AR--EAI----AR---G---Y-D----DL-LIVFGDTPLIEAQSLLA------ARE---RL------AQG--AD-LVVIGFRPASPHGYGRLIE----EGGQ----LVAIIEEKEA--------TDEQK--KIGFCNGGLMALRGQHALALLDA-VGNDNAKGEYYLTDIVAIAHGKGLNVTAIEVP-VDNVIGINNRAELAEAETIWQNRKRRELMLSGVTLIAPETVFF--------SYD-TVIEPDVVIEPNVFFGP----------------------------------SVHVASGALIHSFSHLEG--------AQVGEKAEIGPFARLRPGADLAEKSKVGNFCEVKNAKVGKGAKINHLAYIGDAVIGASSNIGAGTITCNY----------------DGYNKFKTIIGDNAFIGSNSSLVAPVEIGDNAYIASGSVI-TA--DVPADALALGRARQETKEGRA---KI---LREKYAAIKAAKSVSK------------------------------------------------------------
>A9MBM3.1 RecName: Full=Bifunctional protein GlmU Includes: RecName: Full=UDP-N-acetylglucosamine pyrophosphorylase AltName: Full=N-acetylglucosamine-1-phosphate uridyltransferase Includes: RecName: Full=Glucosamine-1-phosphate N-acetyltransferase Brucella canis ATCC 23365
-------------MTDRTCLSIVLAAGEGTRMKS---NLPKVLHRVAGLPLVCHVVNAVRGTG-KS----D-VALVVGRGAEDVR-SAVEKI---------AGP---------------VS---AFEQKERL---GTAHAVLA-AR--EAI----AR---G---Y-D----DL-LIVFGDTPLIEAQSLLA------ARE----R-----LAQG--AD-LVVIGFRPASPHGYGRLIE----EGGQ----LVAIIEEKEA--------TDEQK--KIGFCNGGLMALRGQHALALLDA-VGNDNAKGEYYLTDIVAIAHGKGLNVTAIEVP-VDNVIGINNRAELAEAETIWQNRKRRELMLSGVTLIAPETVFF--------SYD-TVIEPDVVIEPNVFFGP----------------------------------SVHVASGALIHSFSHLEG--------AQVGEKAEIGPFARLRPGADLAEKSKVGNFCEVKNAKVGKGAKINHLTYIGDAVIGASSNIGAGTITCNY----------------DGYNKFKTIIGDNAFIGSNSSLVAPVEIGDNAYIASGSVI-TA--DVPADALALGRARQETKEGRA---KI---LREKYAAIKAAKSVSK------------------------------------------------------------
>Q3YVN4.1 RecName: Full=Bifunctional protein GlmU Includes: RecName: Full=UDP-N-acetylglucosamine pyrophosphorylase AltName: Full=N-acetylglucosamine-1-phosphate uridyltransferase Includes: RecName: Full=Glucosamine-1-phosphate N-acetyltransferase Shigella sonnei Ss046
-------------MLNNAMSVVILAAGKGTRMYS---DLPKVLHTLAGKAMVQHVIDAANELG-AA----H-VHLVYGHGGDLLK----QAL--------KDDN---------------LN---WVLQAEQL---GTGHAMQQ-AA--PFF----AD---D-----E----DI-LMLYGDVPLISVETLQR------LRD----------AKPQ--GG-IGLLTVKLDDPTGYGRITR----ENGK----VTGIVEHKDA--------TDEQR--QIQEINTGILIANGADMKRWLAK-LTNNNAQGEYYITDIIALAYQEGREIVAVHPQRLSEVEGVNNRLQLSRLERVYQSEQAEKLLLAGVMLRDPARFDL--------RGT-LTHGRDVEIDTNVIIEG-----------------NVTLGHRVKIGTGCVIKNSVIGDDCEISPYTVVED--------ANLAAACTIGPFARLRPGAELLEGAHVGNFVEMKKARLGKGSKVGHLTYLGDAEIGDNVNIGAGTITCNY----------------DGANKFKTIIGDDVFVGSDTQLVAPVTVGKGATIAAGTTV-TR--NVGENALAISRVPQTQKEGWR---RP---VKKK------------------------------------------------------------------------
>Q21DL5.1 RecName: Full=Bifunctional protein GlmU Includes: RecName: Full=UDP-N-acetylglucosamine pyrophosphorylase AltName: Full=N-acetylglucosamine-1-phosphate uridyltransferase Includes: RecName: Full=Glucosamine-1-phosphate N-acetyltransferase Saccharophagus degradans 2-40
-----------------MLEIIILAAGKGTRMRS---DKPKVLHTLAGKPFLEHVLDRSAELN-AD----K-VHVIIGHGADMVR----EAL---------AGR----D----------VN---FVEQTEQL---GTGHAVLQ-VL--PHL----NP---E-----S----DT-LILYGDVPLTKTDTLAE------LRA----------KVSD--SS-MGLLTVNLADPNGYGRIVR----TNGS----VTAIVEQKDA--------NPEQL--KIDEVNTGVMAVKSAHLAKWLPA-LSNDNAQGEYYLTDIIAMSSADDIAIETAQPKDEYEVLGVNNRLQQAELERIFQRQVAEELMVAGATLLDPARLDC--------RGS-IEVGRDCVIDVNCVFEG-----------------KVVLGNNVHIGPNCVISDSTIGDGTVILANSILEE--------STLAENCNIGPFARLRPGSQLASKAKIGNFVETKKAVIGEGSKVNHLSYVGDAEIGAGVNIGAGTITCNY----------------DGVNKSKTTIEDGAFIGSNSALVAPVTVGKNATVGAGSIV-TK--NSEEGDLIIARAKQSNIKGWA---RP---VKK-------------------------------------------------------------------------
>Q5E1N9.1 RecName: Full=Bifunctional protein GlmU Includes: RecName: Full=UDP-N-acetylglucosamine pyrophosphorylase AltName: Full=N-acetylglucosamine-1-phosphate uridyltransferase Includes: RecName: Full=Glucosamine-1-phosphate N-acetyltransferase Aliivibrio fischeri ES114
----------------MNFSAVILAAGKGTRMYS---NKPKVLHTLAGKPMAKHVIDTCEGLG-AQ----N-IHLVYGHGGDQMK----AEL---------GEE----R----------VQ---WVLQAEQL---GTGHAVNQ-AA--PEF----AD---D-----E----KV-LVLYGDVPLISAETVEN------LLD----------AQPT--GG-IALLTVVLDNPMGYGRIIR----RNGP----VIAIVEQKDA--------TEEQK--LIKEINTGVMVATGGDLKRWLAA-LKNENAQGEYYLTDIIAAAHDEGRAVEAVHPVSPIEVEGVNDRAQLARLERAYQAAQAQKLLEQGVMLRDPSRFDL--------RGT-LQCGMDIEIDANVIIEG-----------------NVTLGDNVIIGAGCVLKDCEIDDNTVIRPYSVIEG--------ATVGEECTVGPFTRLRPGAELCNDAHVGNFVEVKNVRLGEGSKANHLTYLGDAEIGKRVNVGAGVITCNY----------------DGANKFKTIIGDDVFVGSDSQLIAPVTVANGATVGAGSTV-TK--DVNENELYISRAKERRIANWQ---RP---TKK-------------------------------------------------------------------------
>Q9CK29.1 RecName: Full=Bifunctional protein GlmU Includes: RecName: Full=UDP-N-acetylglucosamine pyrophosphorylase AltName: Full=N-acetylglucosamine-1-phosphate uridyltransferase Includes: RecName: Full=Glucosamine-1-phosphate N-acetyltransferase Pasteurella multocida subsp. multocida str. Pm70
-------------MKEKALSIVILAAGKGTRMYS---DLPKVLHKIAGKPMVKHVIDTVKSIH-AK----N-IHLVYGHGGEVMQ----TRL---------QDE----P----------VN---WVLQAEQL---GTGHAMQQ-AA--PFF----AD---D-----E----NI-LMLYGDGPLITAETLQT------LIA----------AKPE--HG-IALLTVVLDDPTGYGRIVR----ENGN----VVAIVEQKDA--------NAEQL--KIQEINTGLLVADGKSLKKWLSQ-LTNNNAQGEYYITDVIALANQDGCQVVAVQASDFMEVEGVNNRQQLARLERYYQRKQADNLLLAGVALADPERFDL--------RGE-LSHGKDVEIDVNVIIEG-----------------KVSLGHRVKIGAGCVLKNCQIGDDVEIKPYSVLEE--------AIVGQAAQIGPFSRLRPGTALADNTHIGNFVEIKKAHIGTGSKVNHLSYVGDAEVGMQCNIGAGVITCNY----------------DGANKFKTIIGDNVFVGSDVQLVAPVTIETGATIGAGTTV-TK--DVACDELVISRVPQRHIQGWQ---RP---TKQTKK----------------------------------------------------------------------
>Q0TAX9.1 RecName: Full=Bifunctional protein GlmU Includes: RecName: Full=UDP-N-acetylglucosamine pyrophosphorylase AltName: Full=N-acetylglucosamine-1-phosphate uridyltransferase Includes: RecName: Full=Glucosamine-1-phosphate N-acetyltransferase Escherichia coli 536
-------------MLNNAMSVVILAAGKGTRMYS---DLPKVLHTLAGKAMVQHVIDAANELG-AA----H-VHLVYGHGGDLLK----QAL--------KDDN---------------LN---WVLQAEQL---GTGHAMQQ-AA--PFF----AD---D-----E----DI-LMLYGDVPLISVETLQH------LRD----------AKPQ--GG-IGLLTVKLDDPTGYGRITR----ENGK----VTGIVEHKDA--------TDEQR--QIQEINTGILIANGADMKRWLAK-LTNNNAQGEYYITDIIALAYQEGREIVAVHPQRLSEVEGVNNRLQLSRLERVYQSEQAEKLLLAGVMLRDPARFDL--------RGT-LTHGRDVEIDTNVIIEG-----------------NVTLGHRVKIGTGCVIKNSVIGDDCEISPYTVVED--------ANLAAACTIGPFARLRPGAELLEGAHVGNFVEMKKARLGKGSKAGHLTYLGDAEIGDNVNIGAGTITCNY----------------DGANKFKTIIGDDVFVGSDTQLVAPVTVGKGATIAAGTTV-TR--NVGENALAISRVPQTQKEGWR---RP---VKKK------------------------------------------------------------------------
>Q2KTX5.1 RecName: Full=Bifunctional protein GlmU Includes: RecName: Full=UDP-N-acetylglucosamine pyrophosphorylase AltName: Full=N-acetylglucosamine-1-phosphate uridyltransferase Includes: RecName: Full=Glucosamine-1-phosphate N-acetyltransferase Bordetella avium 197N
-----------------MLNVVILAAGLGKRMQS---DLPKVLHTLAGQPMLGHVLESARDLQ-PG----R-IVVVVGHGAERVE----AAY---------AGQ----AG---------LS---FALQRPQH---GTGHAVQQ-AV--PQLMEGDGA---E-----D----AT-LVLYGDVPLVQPETLRR------LMA-----------ARG--QG-VAVLTEVLPDATGYGRIVR---DAQGQ----VTRIVEHKDA--------NEQER--AIKEVNTGILVAPTAKLKDWLTR-IDNNNAQGEYYLTDIIALAVADGVTVSAAQPAASWETLGVNSRAQQAELERRWQAELARRQLEAGVTLADPARFDQ--------RGT-LECGRDVYIDVGCVFEG-----------------RVKLGDGVRVGPHCVLRDVEVGAGTQIEAYSHLQQ--------ARVGDEARVGPYARLRPGADLGNQAHVGNFVEIKNAVLGEASKANHLAYIGDADIGARVNVGAGTITCNY----------------DGVNKHRTIIEDDAFIGSDTQLVAPVRVGRGATLAAGTTL-TR--DAPADSLTLSRIRQSTVPGWK---RP---VKKS------------------------------------------------------------------------
>A7N0Z7.1 RecName: Full=Bifunctional protein GlmU Includes: RecName: Full=UDP-N-acetylglucosamine pyrophosphorylase AltName: Full=N-acetylglucosamine-1-phosphate uridyltransferase Includes: RecName: Full=Glucosamine-1-phosphate N-acetyltransferase Vibrio campbellii ATCC BAA-1116
----------------MKFSAVILAAGKGTRMYS---NMPKVLHTLAGKPMAKHVIDTCTGLG-AQ----N-IHLVYGHGGDQMQ----QTL---------AEE----P----------VN---WVLQAEQL---GTGHAVDQ-AS--PKF----ED---D-----E----KV-LVLYGDVPLISAETIEN------LLD----------AQPT--GG-IALLTVMLDNPMGYGRIIR----KNGP----VVAIVEQKEA--------TEEQK--LIKECNTGVLVATGGDLKRWLAG-LNNENAQGEYYLTDVIAAAHDEGRAVEAVHPVNAIEVEGVNDRAQLARLERAFQSMQAQKLLEQGVMLRDPARFDL--------RGE-LQCGMDCEIDANVVIEG-----------------KVSLGDNVVIGAGCVLKDCEIDDNTVVRPYSVIEG--------ATVGEECTVGPFTRLRPGAEMRNDSHVGNFVEVKNACIGEGSKANHLTYLGDAEIGQRTNIGAGTITCNY----------------DGANKFKTVIGNDVFVGSDSQLVAPVTIADGATIGAGTTL-TK--DVAEGELVITRVKERKITGWQ---RP---VKQK------------------------------------------------------------------------
>B4TN27.1 RecName: Full=Bifunctional protein GlmU Includes: RecName: Full=UDP-N-acetylglucosamine pyrophosphorylase AltName: Full=N-acetylglucosamine-1-phosphate uridyltransferase Includes: RecName: Full=Glucosamine-1-phosphate N-acetyltransferase Salmonella enterica subsp. enterica serovar Schwarzengrund str. CVM19633
-------------MLNSAMSVVILAAGKGTRMYS---DIPKVLHTLAGKPMVQHVIDAATKLG-AA----Q-VHLVYGHGGELLK----QTL--------KDDK---------------LN---WVLQAEQL---GTGHAMQQ-AA--PFF----SD---D-----E----DI-LMLYGDVPLISVETLQR------LRD----------AKPQ--GG-IGLLTVKLDDPSGYGRITR----ENGK----VTGIVEHKDA--------TDEQR--QIQEINTGILIANGADLKRWLSK-LTNNNAQGEYYITDIIALAYHEGREIAAVHPARISETDGVNNRLQLSRLERIYQAEQAEKLLLSGVMLRDPARFDL--------RGN-LAHGRDVEIDANVIIEG-----------------NVTLGHRVKIGAGCIIKNSVIGDDCEISPYSVVED--------AHLEAACTIGPFARLRPGAELLAGAHVGNFVEMKKARLGKGSKAGHLTYLGDAEIGDNVNIGAGTITCNY----------------DGANKFKTVIGDDVFVGSDTQLVAPVTVGKGATIAAGTTV-TR--NVADNELVLSRVPQVHKQGWQ---RP---VKKK------------------------------------------------------------------------
>B2SB72.1 RecName: Full=Bifunctional protein GlmU Includes: RecName: Full=UDP-N-acetylglucosamine pyrophosphorylase AltName: Full=N-acetylglucosamine-1-phosphate uridyltransferase Includes: RecName: Full=Glucosamine-1-phosphate N-acetyltransferase Brucella abortus S19
-------------MTDRTCLSIVLAAGEGTRMKS---NLPKVLHRVAGLPLVCHVVNAVRGTG-KS----D-VALVVGRGAEDVR-SAVEKI---------AGP---------------VS---AFEQKERL---GTAHAVLA-AH--EAI----AR---G---Y-D----DL-LIVFGDTPLIEAQSLLA------ARE---RL------AQG--AD-LVVIGFRPASPHGYGRLIE----EGGQ----LVAIIEEKEA--------TDEQK--KIGFCNGGLMALRGQHALALLDA-VGNDNAKGEYYLTDIVAIAHGKGLNVTAIEVP-VDNVIGINNRAELAEAETIWQNRKRRELMLSGVTLIAPETVFF--------SYD-TVIEPDVVIEPNVFFGP----------------------------------SVHVASGALIHSFSHLEG--------AQVGEKAEIGPFARLRPGADLAEKSKVGNFCEVKNAKVGKGAKINHLAYIGDAVIGASSNIGAGTITCNY----------------DGYNKFKTIIGDNAFIGSNSSLVAPVEIGDNAYIASGSVI-TA--DVPADALALGRARQETKEGRA---KI---LREKYAAIKAAKSVSK------------------------------------------------------------
>Q65R54.2 RecName: Full=Bifunctional protein GlmU Includes: RecName: Full=UDP-N-acetylglucosamine pyrophosphorylase AltName: Full=N-acetylglucosamine-1-phosphate uridyltransferase Includes: RecName: Full=Glucosamine-1-phosphate N-acetyltransferase Mannheimia succiniciproducens MBEL55E
---------------MKKLSVVILAAGKGTRMYS---DLPKVLHKIAGKPMVKHVIDTAKQLS-AD----Q-IHLIYGHGADLLK----SHL---------ADE----P----------VN---WVFQAEQL---GTGHAMQQ-AA--PFF----AD---D-----E----NI-LMLYGDSPLISKETLEK------LIA----------AKPE--NG-IALLTVNLDNPTGYGRIIR----EKGS----VVAIVEQKDA--------DAEQL--KITEVNTGVMVSDGASFKKWLGR-LNNNNAQGEYYMTDVIGLANQDGFQVAAVSATDKMEVEGANNRLQLAALERYYQHKQAERLLLEGVMLIDPARFDL--------RGT-LEHGKDCEIDVNVIIEG-----------------SVKLGDRVKIGAGCVIKNCEIGDDVEIKPYSVFED--------STIGARASIGPFSRLRPGAELAEETHIGNFVEIKKATVGKGSKVNHLTYVGDAQVGTDCNLGAGVITCNY----------------DGANKFKTVIGDNVFVGSDVQLVAPVNVANGATIGAGTTV-TK--DIGENELVISRVPQRHIAGWQ---RP---TKKK------------------------------------------------------------------------
>Q0SYU6.1 RecName: Full=Bifunctional protein GlmU Includes: RecName: Full=UDP-N-acetylglucosamine pyrophosphorylase AltName: Full=N-acetylglucosamine-1-phosphate uridyltransferase Includes: RecName: Full=Glucosamine-1-phosphate N-acetyltransferase Shigella flexneri 5 str. 8401
-------------MLNNAMSVVILAAGKGTRMYS---DLPKVLHTLAGKAMVQHVIDAANELG-AA----H-VHLVYGHGGDLLK----QAL--------KDDN---------------LN---WVLQAEQL---GTGHAMQQ-AA--PFF----AD---D-----E----DI-LMLYGDVPLISVETLQR------LRD----------AKPQ--GG-IGLLTVKLDDPTGYGRITR----ENGK----VTGIVEHKDA--------TDEQR--QIQEINTGILIANGADMKRWLAK-LTNNNAQGEYYITDIIALAYQEGREIVAVHPQRLSEVEGVNNRLQLSRLERVYQSEQAEKLLLAGVMLRDPARFDL--------RGT-LTHGRDVEIDTNVIIEG-----------------NVTLGHRVKIGTGCVIKNSVIGDDCEISPYTVVED--------ANLAAACTIGPFARLRPGAELLEGAHVGNFVEMKKARLGKGTKAGHLTYLGDAEIGDNVNIGAGTITCNY----------------DGANKFKTIIGDDVFVGSDTQLVAPVTVGKGATIAAGTTV-TR--NVGENALAISRVPQTQKEGWR---RP---VKKK------------------------------------------------------------------------
>Q329R9.1 RecName: Full=Bifunctional protein GlmU Includes: RecName: Full=UDP-N-acetylglucosamine pyrophosphorylase AltName: Full=N-acetylglucosamine-1-phosphate uridyltransferase Includes: RecName: Full=Glucosamine-1-phosphate N-acetyltransferase Shigella dysenteriae Sd197
-------------MLNNAMSVVILAAGKGTRMYS---DLPKVLHTLAGKAMVQHVIDAANELG-AA----H-VHLVYGHGGDLLK----QAL--------KDDN---------------LN---WVLQAEQL---GTGHAMQQ-AA--PFF----AD---D-----E----DI-LMLYGDVPLISVETLQR------LRD----------ARPQ--GG-IGLLTVKLDDPTGYGRITR----ENGK----VTGIVEHKDA--------TDEQR--QIQEINTGILIANGADMKRWLAK-LTNNNAQGEYYITDIIALAYQEGREIVAVHPQRLSEVEGVNNRLQLSRLERVYQSEQAEKLLLAGVMLRDPARFDL--------RGT-LTHGRDVEIDTNVIIEG-----------------NVTLGHRVKIGTGCVIKNSVIGDDCEISPYTVVED--------ANLAAACTIGPFARLRPGAELLEGAHVGNFVEMKKARLGKGSKAGHLTYLGDAEIGDNVNIGAGTITCNY----------------DGANKFKTIIGDDVFVGSDTQLVAPVTVGKGATIAAGTTV-TR--NVGENALAISRVPQTQKEGWR---RP---VKKK------------------------------------------------------------------------
>P43889.1 RecName: Full=Bifunctional protein GlmU Includes: RecName: Full=UDP-N-acetylglucosamine pyrophosphorylase AltName: Full=N-acetylglucosamine-1-phosphate uridyltransferase Includes: RecName: Full=Glucosamine-1-phosphate N-acetyltransferase Haemophilus influenzae Rd KW20
-------------MTKKALSAVILAAGKGTRMYS---DLPKVLHTIAGKPMVKHVIDTAHQLG-SE----N-IHLIYGHGGDLMR----THL--------ANEQ---------------VN---WVLQTEQL---GTAHAVQQ-AA--PFF----KD---N-----E----NI-VVLYGDAPLITKETLEK------LIE----------AKPE--NG-IALLTVNLDNPTGYGRIIR----ENGN----VVAIVEQKDA--------NAEQL--NIKEVNTGVMVSDGASFKKWLAR-VGNNNAQGEYYLTDLIALANQDNCQVVAVQATDVMEVEGANNRLQLAALERYFQNKQASKLLLEGVMIYDPARFDL--------RGT-LEHGKDVEIDVNVIIEG-----------------NVKLGDRVKIGTGCVLKNVVIGNDVEIKPYSVLED--------SIVGEKAAIGPFSRLRPGAELAAETHVGNFVEIKKSTVGKGSKVNHLTYVGDSEIGSNCNIGAGVITCNY----------------DGANKFKTIIGDDVFVGSDTQLVAPVKVANGATIGAGTTI-TR--DVGENELVITRVAQRHIQGWQ---RP---IKKK------------------------------------------------------------------------
>A8ACN3.1 RecName: Full=Bifunctional protein GlmU Includes: RecName: Full=UDP-N-acetylglucosamine pyrophosphorylase AltName: Full=N-acetylglucosamine-1-phosphate uridyltransferase Includes: RecName: Full=Glucosamine-1-phosphate N-acetyltransferase Citrobacter koseri ATCC BAA-895
-------------MLNSAMSVVILAAGKGTRMYS---DLPKVLHTLAGKAMVQHVIDAANELG-AS----Q-VHLVYGHGGDLLK----NTL--------KNDN---------------LN---WVLQAEQL---GTGHAMQQ-AA--PFF----SD---D-----E----DI-LMLYGDVPLISVETLQR------LRD----------AKPQ--GG-IGLLTVKLDDPSGYGRITR----ENGK----VTGIVEHKDA--------TDEQR--QIQEINTGILIANGADMKRWLAK-LTNNNAQGEYYITDIIALAYQEGREIAAVHPDRLSEVEGVNNRLQLSRLERVYQSEQAEKLLLAGVMLRDPARFDL--------RGA-LTHGRDVEIDTNVIIKG-----------------NVTLGHRVKIGAGCVIKNSVIGDDCDISPYSVVED--------AHLEAACTIGPFARLRPGAELREGAHVGNFVEMKKARLGKGSKAGHLSYLGDAEIGDNVNIGAGTITCNY----------------DGANKFKTIIGDDVFVGSDTQLVAPVTVGKGATIAAGTTV-TR--DVADNELVLSRVPQVHKQGWQ---RP---AKKK------------------------------------------------------------------------
>B0JJ82.2 RecName: Full=Bifunctional protein GlmU Includes: RecName: Full=UDP-N-acetylglucosamine pyrophosphorylase AltName: Full=N-acetylglucosamine-1-phosphate uridyltransferase Includes: RecName: Full=Glucosamine-1-phosphate N-acetyltransferase Microcystis aeruginosa NIES-843
-----------------MVAVAILAAGKGTRMKS---SLPKVLHPLGSRSLVERVLNVSESLH-PQ----R-KLVIIGYQGQQVR----NTL-------QHLDD---------------IE---FVEQKEQL---GTGHAIQQ-LI--PHL----ED---F---Q-G----DL-LVLNGDVPLLRPETLQN------LLQ---IH-----QDHG--NA-ATLLTANLPNPKGYGRVFC---DGNNL----VKQIVEERDC--------TDAQR--QNHRINGGIYCFNWSKLAAILPN-LTPNNDQGEYYLTDVVNFLD----PVMAVDVEDFLEITGINDRKQLAAAYDILQTRVKDDWMAAGVTIIDPDSVTI--------EDT-VTLSADVIIEPQTHLRG-----------------ETIIASGCRIGPGSLIENSRIGSDVTVL-FSVISD--------SQVDSGCRIGPYAHLRGEAKIGANCRVGNFVEIKKSSIGNKTNIAHLSYLGDATLGEKVNVGAGTITANY----------------DGVKKHQTMIGSGTKTGANSVLVAPLKLGKNVTVAAGSTI-TK--NVPDNALVIARESQRVIENWA---DQ---FQ--------------------------------------------------------------------------
>Q118R6.1 RecName: Full=Bifunctional protein GlmU Includes: RecName: Full=UDP-N-acetylglucosamine pyrophosphorylase AltName: Full=N-acetylglucosamine-1-phosphate uridyltransferase Includes: RecName: Full=Glucosamine-1-phosphate N-acetyltransferase Trichodesmium erythraeum IMS101
-----------------MVAVAILAAGRGTRMKS---DLPKVLHQLGSCTLVKRVIKSCVSIQ-PS----K-IMVIVGYRGGLVQ----KSL---------LDN----NNNIDNDNTPTLE---FVEQTEQL---GTGHAIQQ-LL--PYL----KD---F---S-E----EL-LVLNGDVPLLRPETIKQ------LID---TH-----QQNK--NS-ATILTANLPNPKGYGRIFC---NTNNF----VTQIVEERDC--------TAAQT--KNHRVNAGVYCFNWPALANILPK-LKADNDQQEYYLTDVVPLLD----PVMAVDVNDYQEIFGINNRKHLAKAHEILQVRVKDDWMEAGVTLIDPDSITI--------DDT-VLLQQDVIVEPQTHIRG-----------------SSIIGSGSRIGPGSLIENSHIGKNTSVL-YSVISD--------SMVADNTRIGPYAHLRGDSQVGSHCRIGNFVELKKATVGDRSNAAHLSYLGDATLGEKVNIGAGTITANY----------------DGVKKHKTKIGDRSKTGSNSVLVAPVTLGEDVTVAAGSVV-TK--NVEDDSLVIGRARQAVKKGWR---LK---QSDESKKEENKSSP--------------------------------------------------------------
>Q7VT27.1 RecName: Full=Bifunctional protein GlmU Includes: RecName: Full=UDP-N-acetylglucosamine pyrophosphorylase AltName: Full=N-acetylglucosamine-1-phosphate uridyltransferase Includes: RecName: Full=Glucosamine-1-phosphate N-acetyltransferase Bordetella pertussis Tohama I
-----------------MLNVVILAAGLGKRMQS---DLPKVLHTLAGRPMLDHVIGSARQLQ-PA----R-IIVVVGHGADRVK----AAF-------EGQPG---------------LQ---FALQQPQH---GTGHAVQQ-AV--PQLLEGDGE---D-----D----VT-LVLYGDVPLVQPATLQN------LLQ-----------ARG--RG-VAVLTEVLADSTGYGRIVR---DAQGQ----VCRIVEHKDA--------SEAER--AIKEVNTGILAAPTARLKDWLGR-ITNDNAQGEYYLTDVIGLAVGDGVPVGAAQPGASWETLGVNSRVQQAQLERAWQSELARRQLEAGVTLADPARFDV--------RGT-LSCGRDVFIDVGCVFEG-----------------TVTLGDGVRVGPHCVLRDVAVQAGARIEAYSHLQQ--------AKVGQEAVVGPYARLRPGADLGERSHVGNFVEIKNSVLQADSKANHLAYIGDADIGARVNVGAGTITCNY----------------DGVNKHRTVIEDDAFIGSDTQLVAPVRVGKGATLGAGTTL-TK--DAPAGQLTISRARQSTIEGWK---RP---VKKS------------------------------------------------------------------------
>B7LK74.1 RecName: Full=Bifunctional protein GlmU Includes: RecName: Full=UDP-N-acetylglucosamine pyrophosphorylase AltName: Full=N-acetylglucosamine-1-phosphate uridyltransferase Includes: RecName: Full=Glucosamine-1-phosphate N-acetyltransferase Escherichia fergusonii ATCC 35469
-------------MLNNAMSVVILAAGKGTRMYS---DLPKVLHTLAGKAMVQHVIDAANELG-AA----H-VHLVYGHGGDLLK----QAL--------KDDN---------------LN---WVLQAEQL---GTGHAMQQ-AA--PFF----AD---D------E---DI-LMLYGDVPLISVETLQR------LRD----------AKPQ--GG-IGLLTVKLDDPTGYGRITR----ENGK----VTGIVEHKDA--------TDEQR--QIQEINTGILIANGADMKRWLAK-LTNNNAQGEYYITDIIALAYQEGREIVAVHPQRLSEVEGVNNRLQLSRLERVYQSEQAEKLLLAGVMLRDPARFDL--------RGT-LTHGRDVEIDTNVIIEG-----------------NVTLGHRVKIGTGCVIKNSVIGDDCEISPYTVVED--------AHLAAACTIGPFARLRPGAELLEGAHVGNFVEMKKARLGKGSKAGHLTYLGDAEIGDNVNIGAGTITCNY----------------DGANKFKTIIGDDVFVGSDTQLVAPVTVGKGATIAAGTTV-TR--NVGENALAISRVPQTQKEGWR---RP---VKKK------------------------------------------------------------------------
>Q3SF69.1 RecName: Full=Bifunctional protein GlmU Includes: RecName: Full=UDP-N-acetylglucosamine pyrophosphorylase AltName: Full=N-acetylglucosamine-1-phosphate uridyltransferase Includes: RecName: Full=Glucosamine-1-phosphate N-acetyltransferase Thiobacillus denitrificans ATCC 25259
--------------MHPKLDILILAAGKGTRMRS---DLPKVLHQLAGRPLLGHVVATAQALG-AA----R-TCVVYGFGGEAVP----QAM---------AEA----T----------LS---FVLQAEQH---GTGHAVKQ-AL--PQL----AD---D-----G----VT-LVLYGDVPLIHTTTLAP------LAA----------AADA--GK-FGLLTVNLAHPDGYGRIVR----ENAR----VARIVEHKDA--------SAAER--AIQEVNTGILAVPTRHLKRWIGE-LRNDNAQGEYYLTDIVALAVRDGVEIETHQPQHDWEVLGVNSKAQLAELERIHQNEVAQRLLADGVTLMDPARLDV--------RGS-LVCGRDVTIDVNCVFEG-----------------RVELGDGVQIGANCVLRNVSIAAGTRLDAFTLIDD--------ATIGEAGRLGPFSRIRPGTRLARDVHVGNFVEIKNSAIDAGSKINHLSYVGDTTMGQRVNIGAGTITCNY----------------DGANKHRTVIEDDVFVGSDTQLVAPVTVGQGATLGAGTTL-TR--DAPPGELTLSRAKQQTISGWK---RP---IKPKKEG---------------------------------------------------------------------
>Q8G5P1.1 RecName: Full=Bifunctional protein GlmU Includes: RecName: Full=UDP-N-acetylglucosamine pyrophosphorylase AltName: Full=N-acetylglucosamine-1-phosphate uridyltransferase Includes: RecName: Full=Glucosamine-1-phosphate N-acetyltransferase Bifidobacterium longum NCC2705
---------------MALSAAIVLAAGEGTRMRS---NKPKVLHAFAGKTFLNRVMDSVAALN-PD----T-LAVVVHFQAERVA----EAA------RSYDEQ---------------VT---IVNQDDIP---GTGRAVQC-AM--AQL----TE---A---G-K-VDGPV-LIAASDMPLLDSETLHR------LVE---FH-----TASG--NG-ATVLTTILDDPTGYGRIIR---DREGN----VLRIVEQKDA--------NRSEL--AVQEVNTSVYVFEASVLTEAIAG-LKSNNAQGEFYLTDALETAKAAG-KVGAFAAPDPLTVEGVNDRVQLAALSKTYNRRVCERWMRDGVTILDPETTWI--------EDD-VQIGRDATILPGSFLQG-----------------HTVVGEDAIVGPYTTLIDATVDEGAVVER-SRVQE--------SHIGARTNIGPWTYLRPGNEFGEDAKAGAFVEMKKAHIGNGTKVPHLSYVGDAQLGDHTNIGGGTITANY----------------DGVHKNRTTIGSGCHVGAGNLFVAPVEVGDNVTTGAGSVV-RH--AVPSDTMVYSENTQHNVEGWKPAWER-------------------------------------------------------------------------------
>B4F0E9.1 RecName: Full=Bifunctional protein GlmU Includes: RecName: Full=UDP-N-acetylglucosamine pyrophosphorylase AltName: Full=N-acetylglucosamine-1-phosphate uridyltransferase Includes: RecName: Full=Glucosamine-1-phosphate N-acetyltransferase Proteus mirabilis HI4320
-------------MSNSAKSVVILAAGKGTRMYS---QLPKVLHKLAGKSMVQHVIDTAKSLG-AQ----Q-THLVYGHGGELMK----ETL---------GSQ----P----------VN---WVLQAEQL---GTGHAMQQ-AA--PFF----AD---D-----E----DI-LMLYGDVPLITKETLER------LIA----------VKPA--GG-IGLLTVILDNPMGYGRIVR----ENGD----VVGIVEQKDA--------SEEQL--KIKEINTGILVANGGDLKRWLAK-LDNNNAQKEYYITDIIALAHQEGRKIETAHPTRHSEMEGVNNRLQLAALERIYQTEQAERLLLEGVMLLDPARFDL--------RGT-LTHGKDVVIDTNVIIEG-----------------EVTLGNNVEIGTGCVLKNCVIGDGSIISPYTVIED--------ANLAQECTVGPFARLRPGAQLADKAHVGNFVEMKKASLGVGSKAGHLTYLGDTEVGANVNIGAGTITCNY----------------DGANKFKTIIGDDVFIGSDTQLVAPVCVANGATIGAGTTL-TK--DVNENELVISRVKQTHISGWK---RP---VKKKQ-----------------------------------------------------------------------
>A1SZH6.1 RecName: Full=Bifunctional protein GlmU Includes: RecName: Full=UDP-N-acetylglucosamine pyrophosphorylase AltName: Full=N-acetylglucosamine-1-phosphate uridyltransferase Includes: RecName: Full=Glucosamine-1-phosphate N-acetyltransferase Psychromonas ingrahamii 37
----------------MSLSVVILAAGKGTRMCS---ELPKVLHKIADKPMVQHVIDTVKSIG-AD----S-IHLIYGHGGQQLQ----EKI---------SDG----S----------LN---WIKQAEQL---GTGHAMQI-AL--PHF----KN---D-----E----KI-LMVYGDVPLLSEKTLTD------LIA----------AQPP--GG-IGLLTVELDNPTGYGRIER----MNGE----VAGIVEQKDA--------TVAQL--SIKEVNTGILVADANDLSRWLPA-LSNENAAGEYYITDIIKMAHLEGRIISAVQPESATEVEGVNTRLQLANLERAYQLKKATELLLSGVMLRDPNRFDL--------RGT-LTCGVDVEIDINVIIQG-----------------NVNLGNGVVIGANCILIDCDIAENAVIQANSIIEG--------SSIGARATIGPFARIRPQSVLKEEVHVGNFVEIKKSTLGNGTKCGHLSYIGDSTLGQRVNIGAGTITCNY----------------DGVNKFHTHIGDDVFIGSDCQLIAPVTINNGATTGAGSTI-MI--DVPENALAIGRAKQRNINNWK---RP---TKK-------------------------------------------------------------------------
>B8HXB5.1 RecName: Full=Bifunctional protein GlmU Includes: RecName: Full=UDP-N-acetylglucosamine pyrophosphorylase AltName: Full=N-acetylglucosamine-1-phosphate uridyltransferase Includes: RecName: Full=Glucosamine-1-phosphate N-acetyltransferase Cyanothece sp. PCC 7425
-----------------MVAIAILAAGKGTRMKS---GLPKVLHSLGGRSLLGWVLNSAAEVE-PE----R-QIVIVGYRSEMVR----ESL-------QAVPG---------------LE---FVEQAEQL---GTGHAVQQ-VI--PLL----QG---Y---E-D----SL-LVLNGDVPLLRPQTLKL------LLD---TH-----RRHN--NA-ATLLTAHVPDPKGYGRVIC---DGNNI----LKQIIEDRDC--------TPAQK--QNHRVNAGIYCFRWPDLAEVLPK-LQANNNQQEYYLTDVV----NDLSPVMAVDVEDYEEILGINDRKQLALAYQILQNRIKDQAMAAGVTLIDPDSITI--------DDT-VKLEVDVVIEPQTHLRG-----------------HTTIGTGSRIGPGSLIENSQIGANVTIS-YSVVSD--------SVIQAGTRVGPYAHLRGHVEVGSQCRIGNFVELKNTKLGDRTNAAHLAYLGDTTTGTGVNIGAGTITANY----------------DGVKKHRTQIGDRTKTGSNSVLVAPLILGNDVTVAAGSTI-TE--NVPDDCLAVARSRQVVKPGWR---LK---QPDPT-----------------------------------------------------------------------
>A0KB52.1 RecName: Full=Bifunctional protein GlmU Includes: RecName: Full=UDP-N-acetylglucosamine pyrophosphorylase AltName: Full=N-acetylglucosamine-1-phosphate uridyltransferase Includes: RecName: Full=Glucosamine-1-phosphate N-acetyltransferase Burkholderia cenocepacia HI2424
------------------MNIVILAAGTGKRMRS---ALPKVLHPLAGRPLLSHVIDTARTLQ-PS----R-LVVVVGHGAEQVK----AAV--------AAPD---------------VQ---FAVQAEQL---GTGHAVRQ-AL--PLL----DP---A-----Q----PT-LVLYGDVPLTRASTLQR------LVD----------AARD--GR-YGILTVTLDDPTGYGRIVR---DASGF----VTRIVEQKDA--------SPEEL--KIAEINTGIIVTPTAQLSMWLGA-LKNENAQGEYYLTDVVELAIEAGFEVVTSQPDDEWETLGVNSKAQLAELERIHQRNVADALLVDGVTLADPARVDV--------RGT-LRCGRDVSIDVNCVFEG-----------------NVTIADNVTIGANCVIRNASVGAGTRIDAFTHIDG--------AELGANTVIGPYARLRPGAQLADEAHVGNFVEVKNAVIGHGSKANHLTYIGDADIGARVNIGAGTITCNY----------------DGANKFRTVIEDDVFVGSDTQLVAPVRVGRGVTIAAGTTI-WK--DVAEGVLALNEKTQTAKSGYV---RP---VKKKS-----------------------------------------------------------------------
>A1SBT8.1 RecName: Full=Bifunctional protein GlmU Includes: RecName: Full=UDP-N-acetylglucosamine pyrophosphorylase AltName: Full=N-acetylglucosamine-1-phosphate uridyltransferase Includes: RecName: Full=Glucosamine-1-phosphate N-acetyltransferase Shewanella amazonensis SB2B
----------------MSLNVVILAAGKGTRMRS---DLPKVLHSVAHKPMVQHVIDTARELN-AD----N-INLVYGYGGELLK----AKL---------GEQ----P----------LN---FVLQAEQL---GTGHAVAQ-AI--DHI----ND---E-----D----TV-LVLYGDVPLTRKETLEA------LLA----------ARQP--DG-VAVLTVHLDNPTGYGRMVR----EGGK----VVGIVEQKDA--------SPEQL--KINEINSGIMALPGKRLKAWLGR-LENNNAQGEFYLTDVIAMAHADGVAIDTAHPANPIETEGANNRVQLAALERAYQARRAEELMLAGANLRDPARIDI--------RGD-VTVGMDVMIDVNVIFEG-----------------TVKLGNNVTIGAGAILIDCDIADNADIKPYSIIEG--------AKLGDSASAGPFARLRPGAELHKDAHIGNFVEMKKAVLGEGSKAGHLAYLGDAEIGKGVNIGAGTITCNY----------------DGANKHLTVIEDNVFVGSDTQLVAPVVIRKGATLGAGSTV-TH--EVGENELVITRVKQRHIQGWQ---RP---VKKPK-----------------------------------------------------------------------
>A0R3C7.1 RecName: Full=Bifunctional protein GlmU Includes: RecName: Full=UDP-N-acetylglucosamine pyrophosphorylase AltName: Full=N-acetylglucosamine-1-phosphate uridyltransferase Includes: RecName: Full=Glucosamine-1-phosphate N-acetyltransferase Mycolicibacterium smegmatis MC2 155
------------MTASTEAAVVVLAAGAGTRMRS---DTPKVLHTLAGRGMLAHVLHTVSEID-AR----H-LVAVLGHDRERIA----PEV--ARLSEELGRA---------------ID---VAVQDQQL---GTGHAVNC-GL--TAL----PH---D---FAG----MV-VVTSGDVPLLDTATLTG------LIT---SH-----GSGD--AA-ATVLTTTLPDPTGYGRILR---TQDHE----IIGIVEQADA--------TESQR--TICEVNTGVYAFDIADLRSALTR-LRSDNAQHELYLTDVVEILRQDHRTVRALHVDDSALVTGVNDRVQLSDLGKVLNRRIVAAHQRAGVTIIDPGSTWI--------DID-VQIGQDTVVHPGTQLLG-----------------ATRVGSHCVIGPDTTLTHVTVGDGASVVR-THGSE--------SVIGAGATVGPFTYLRPGTNLGADGKLGAFVETKNCTIGTGTKVPHLTYVGDADIGEYSNIGASSVFVNY----------------DGENKSRTTIGSHVRTGSDTMFVAPVTVGDGAYTGAGTVL-RD--DVPPGALAVSAGPQRNIEGWV---AK---KRPGSAADKAARKALGDES---------------------------------------------------------
>Q31UN0.1 RecName: Full=Bifunctional protein GlmU Includes: RecName: Full=UDP-N-acetylglucosamine pyrophosphorylase AltName: Full=N-acetylglucosamine-1-phosphate uridyltransferase Includes: RecName: Full=Glucosamine-1-phosphate N-acetyltransferase Shigella boydii Sb227
-------------MLNNAMSVVILAAGKGTRMYS---DLPKVLHTLAGKAMVQHVIDAANELG-AA----H-VHLVYGHGGDLLK----QAL--------KDDN---------------LN---WVLQAEQL---GTGHAMQQ-AA--PFF----AD---D-----E----DI-LMLYGDVPLISVETLQR------LRD----------AKPQ--GG-IGLLTVKLDDPTGYGRITR----ENGK----VTGIVEHKDA--------TDEQR--QIQEINTGILISNGADMKRWLAK-LTNNNAQGEYYITDIIALAYQEGREIVAVHPQRLSEVEGVNNRLQLSRLERVYQSEQAEKLLLAGVMLRDPARFDL--------RGT-LTHGRDVEIDTNVIIEG-----------------NVTLGHRVKIGTGCVIKNSVIGDDCEISPYTVVED--------VNLAAACTIGPFARLRPGAELLEGAHVGNFVEMKKARLGKGSKAGHLTYLGDAEIGDNVNIGAGTITCNY----------------DGANKFKTIIGDDVFVGSDTQLVAPVTVGKGATIAAGTTV-TR--NVGENALAISRVPQTQKEGWR---RP---VKKK------------------------------------------------------------------------
>C5C9D1.1 RecName: Full=Bifunctional protein GlmU Includes: RecName: Full=UDP-N-acetylglucosamine pyrophosphorylase AltName: Full=N-acetylglucosamine-1-phosphate uridyltransferase Includes: RecName: Full=Glucosamine-1-phosphate N-acetyltransferase Micrococcus luteus NCTC 2665
----------MSQPSARPSAVIVLAAGQGTRMKS---TTPKIMHAIGGRSLVGHALAAAWSLA-PE----H-LVAVVRHERARVA----EHI---------ETV----AAQLGIDA---LA---IADQDDVP---GTGRAVEL-GL--AAL----PA---D---LEG----TV-VVTYGDVPLLTPETLAR------LVA---DH-----EADG--NA-VTVLTATLEDATGYGRIVR---DAEGL----VERIMEHKDALAHAESTGDDSFV--AIREVNSGIYAFDAALLRRTLPA-ISTDNVQGEKYLTDVLGMARDEGGRVASVGTQDVWEVEGANDRRQLSDLGRRLNERVLRHWMKEGVTVVDPSSTWV--------DVT-VTLSSDVTLKPGTQLHG-----------------ATSVATGAVVGPDSTLTDTQVGERAVVKR-TDATE--------AVIGADASIGPFTYLRPGTVLGEEGRIGAFYETKKVTIGRGAKLSHLGYAGDAEIGEYTNIGCGNITANY----------------DGVNKHRTVIGAHVRTGSNTVFTAPVTVGDGAYTGAGAVV-RE--DVPAGALALNAVSQRTLEGWV---PA---KRPGTSSAEAARAA-----------GAEGSGAQG------------------------------------------
>B7GSX2.1 RecName: Full=Bifunctional protein GlmU Includes: RecName: Full=UDP-N-acetylglucosamine pyrophosphorylase AltName: Full=N-acetylglucosamine-1-phosphate uridyltransferase Includes: RecName: Full=Glucosamine-1-phosphate N-acetyltransferase Bifidobacterium longum subsp. infantis ATCC 15697 = JCM 1222 = DSM 20088
---------------MALSAAIVLAAGEGTRMRS---NKPKVLHTFAGKTFLNRVMDSVAALN-PD----T-LAVVVHFQAERVA----EAA------RSYDEQ---------------VT---IVNQDDIP---GTGRAVQC-AM--AQL----TE---S---G-K-IDGPV-LIAASDMPLLDSETLHR------LVE---FH-----TASG--NG-ATVLTTILDDPTGYGRIIR---DREGN----VLRIVEQKDA--------NRSEL--AVQEVNTSVYVFEASVLAEAIAG-LKSNNAQGEFYLTDALETAKSAG-KVGAFAAPDPLTVEGVNDRVQLAALSKTYNRRVCERWMRNGVTILDPETTWI--------EDD-VRIGRDATILPGSFLQG-----------------HTVIGEDAVVGPYTTLIDATVDEGAVVER-SRVQE--------SHIGARTNIGPWTYLRVGNEFGEDAKAGAFVEMKKTHIGNGTKVPHLSYVGDARLGDHTNIGGGTITANY----------------DGVHKNRTVIGDGCHVGAGNLFVAPVEVGDNVTTGAGSVV-RH--AVPDDTMVYSENTQHNVEGWKPAWER-------------------------------------------------------------------------------
>Q8E8C2.1 RecName: Full=Bifunctional protein GlmU Includes: RecName: Full=UDP-N-acetylglucosamine pyrophosphorylase AltName: Full=N-acetylglucosamine-1-phosphate uridyltransferase Includes: RecName: Full=Glucosamine-1-phosphate N-acetyltransferase Shewanella oneidensis MR-1
----------------MALNVVILAAGKGTRMRS---DLPKVLHPIAHKSMVQHVIDTAHSIG-SD----A-IQLVYGYGADKLK----STL---------GEQ----K----------LN---WILQAEQL---GTGHAVAQ-AI--PNI----DD---N-----D----TV-LILYGDVPLIQASTLEA------LLA----------ARPE--YG-VAILTVNLANPMGYGRIVR----EQGK----VVGIVEQKDA--------NPEQL--AINEVNTGIMAVPGNALKTWLDR-LSNNNAQGEYYLTDIIAMAHADGVEINTAQPQSAIEVEGANNRVQLAQLERAYQAREAEKLMIAGANLRDPSRIDI--------RGE-VTVGMDVMIDVNVIFEG-----------------KVVIGNNVTIGAGAIIIDTEIADNAEIKPYSIIEG--------AKLGVAASAGPFARLRPGAELMQDAHIGNFVEMKKAVLGVGSKAGHLAYLGDAQIGAGVNIGAGTITCNY----------------DGANKHLTVIEDNVFVGSDTQLVAPVTIGKGATLGAGSTI-TR--DVGEDELVITRVKQKHLTGWQ---RP---VKIKK-----------------------------------------------------------------------
>Q7W321.1 RecName: Full=Bifunctional protein GlmU Includes: RecName: Full=UDP-N-acetylglucosamine pyrophosphorylase AltName: Full=N-acetylglucosamine-1-phosphate uridyltransferase Includes: RecName: Full=Glucosamine-1-phosphate N-acetyltransferase Bordetella parapertussis 12822
-----------------MLNVVILAAGLGKRMQS---DLPKVLHTLAGRPMLDHVIGSARQLQ-PA----R-IIVVVGHGADRVK----AAF-------EGLPG---------------LQ---FALQQPQH---GTGHAVQQ-AV--PQLLEGDGE---D-----D----VT-LVLYGDVPLVQPATLQN------LLQ-----------ARG--RG-VAVLTEVLADSTGYGRIVR---DAQGQ----VCRIVEHKDA--------SEAER--AIKEVNTGILAAPTARLKDWLGR-ITNDNAQGEYYLTDVIGLAVGDGVPVGAAQPGASWETLGVNSRVQQAQLERAWQSELARRQLEAGVTLADPARFDV--------RGT-LSCGRDVFIDVGCVFEG-----------------TVTLGDGVRVGPHCVLRDVAVQAGARIEAYSHLQQ--------AKVGQEAVVGPYARLRPGADLGERSHVGNFVEIKNSVLQADSKANHLAYIGDADIGARVNVGAGTITCNY----------------DGVNKHRTVIEDDAFIGSDTQLVAPVRVGKGATLGAGTTL-TK--DAPAGQLTISRARQSTIEGWK---RP---VKKS------------------------------------------------------------------------
>Q5NQ83.2 RecName: Full=Bifunctional protein GlmU Includes: RecName: Full=UDP-N-acetylglucosamine pyrophosphorylase AltName: Full=N-acetylglucosamine-1-phosphate uridyltransferase Includes: RecName: Full=Glucosamine-1-phosphate N-acetyltransferase Zymomonas mobilis subsp. mobilis ZM4 = ATCC 31821
------------MTAHKPFSAVILAAGKGTRMRS---DTHKILHALAGRPLLGWVLDSLAPLS-PD----H-TVVVTGSGREQVE----NYL---KQ----VDL----P----------VT---SVTQEEQL---GTAHAVAQ-AK--SAL----KD---F---K-G----DI-VVLYGDVPLVQPKTIKA------LLE---RL----HHEDK--PT-VAVLAFRPDDPRQYGRIVT---DKTAH----IQKMVEYKDA--------SEEER--AITLCNSGLLAIRAHDLWPLLSR-VQNNNASGEYYLPDIVMLALSEGRQAVTVDAEA-WEVSGVNNRAELASLESLWQNRKRQDVMKDGASLIAPETVWF--------SYD-TEIGRDVIIEPQVYFGR----------------------------------NVKVANGVTIHSFSHIEG--------ADIKENVEIGPFARLRPGAEIAEKAKIGNFVEIKKSKIEKGAKVNHLTYIGDATIGAGSNIGGGTITCNY----------------DGFNKSRTEIGEKAFIGSNSALVAPVRIGAGAIIAAGSTI-TH--NVPDDSLAIARSEQENKALWA---KK---FRQRKKKK--------------------------------------------------------------------
>Q07VU6.1 RecName: Full=Bifunctional protein GlmU Includes: RecName: Full=UDP-N-acetylglucosamine pyrophosphorylase AltName: Full=N-acetylglucosamine-1-phosphate uridyltransferase Includes: RecName: Full=Glucosamine-1-phosphate N-acetyltransferase Shewanella frigidimarina NCIMB 400
----------------MSLNVVILAAGKGTRMRS---DLPKVLHPIAHKSMVQHVIDTANSLG-SS----A-IQLVYGYGADKLQ----AAL---------GEQ----A----------LN---WVLQAEQL---GTGHAVAQ-AN--PNI----ND---D-----D----TV-LILYGDVPLIQQSTLEA------LLA----------VRPT--NG-LAILTVNLPNPTGYGRIVR----EQGK----VVGIIEQKDA--------NAEQL--AINEVNTGIMAVPGKQLKAWLNR-LSNNNAQGEYYLTDIIAMANVDGVEITTSQPQSAIEVEGANNRVQLAQLERAYQARAAEKMMLEGANLRDPARIDI--------RGD-VSVGMDVMIDVNVIFQG-----------------KVTLGNNVTIGAGAILIDCDIADNAEIKPYTIVEG--------AKLGQAASAGPFARLRPGAELKEDAHIGNFVEIKKSVLGKGSKAGHLAYLGDAQIGAGVNIGAGTITCNY----------------DGANKFITTIEDGVFVGSDTQLVAPVTIGKNATLGAGSTI-TK--DVAENELVITRVKQRHITGWQ---RP---IKIKK-----------------------------------------------------------------------
>A5F461.1 RecName: Full=Bifunctional protein GlmU Includes: RecName: Full=UDP-N-acetylglucosamine pyrophosphorylase AltName: Full=N-acetylglucosamine-1-phosphate uridyltransferase Includes: RecName: Full=Glucosamine-1-phosphate N-acetyltransferase Vibrio cholerae O395
----------------MKFSTVILAAGKGTRMHS---NMPKVLHTLAGKPMVKHVIDTCNNLG-AQ----N-IHLVYGHGGDQMQ----QAL--------VNES---------------VN---WVLQAQQL---GTGHAVDQ-AS--PHF----QD---D-----E----KI-LVLYGDVPLISEDTIES------LLE----------AQPT--DG-IALLTVVLEDPTGYGRIVR----KRGP----VVAIVEQKDA--------SEEQK--LIKEVNTGVLVATGRDLKRWLAG-LNNNNAQGEYYLTDVIAAAHDEGRAVEAVHPSHSIEVEGVNDRIQLARLERAFQARQAKKLLEQGVMLRDPARFDL--------RGT-LQCGSDVEIDVNVIIEG-----------------NVSIGNNVVIGAGSILKDCEIDDNTVIRPYSVIEG--------ATVGENCTVGPFTRLRPGAELRDDAHVGNFVEMKNARLGEGSKANHLTYLGDAEIGKGVNVGAGVITCNY----------------DGANKHKTVIGDDVFVGSDCQLVAPVTIGNGATIGAGTTL-TK--NVAEGELVITRAPERKIAGWQ---RP---AKKK------------------------------------------------------------------------
>A1KBP7.1 RecName: Full=Bifunctional protein GlmU Includes: RecName: Full=UDP-N-acetylglucosamine pyrophosphorylase AltName: Full=N-acetylglucosamine-1-phosphate uridyltransferase Includes: RecName: Full=Glucosamine-1-phosphate N-acetyltransferase Azoarcus olearius
------------------MEVVILAAGQGKRMRS---VLPKVLQPLAGKPMLSHVLDAARTLA-AR----R-ICVVYGHGGEVVR----ERL--------DAAD---------------LA---WARQEPQL---GTGHAVQQ-AL--PHL----TD---G-----D----LA-LVLYGDVPLIGVPTLQR------LAA----------AAGD--TR-LALLTVELDNPTGYGRILR---DAAGR----VVRIVEEKDA--------SDAER--RVREVNTGILVAPVARLRAWLGS-LRNDNAQGEYYLTDIIGMAVAEDIEVVTVQPDAVSETLGVNSKPQLAELERIHQRNIAQRLMEDGVTLIDPARIDV--------RGE-LVCGRDVEIDVNCVFEG-----------------RVELGDGVRIGANCVVRDARIGSGTRVAPFSHIEQ--------TVMGPACVIGPYARTRPGTELGEDVHLGNFVEVKNSVIAAHSKANHLAYVGDADVGQRVNIGAGTITCNY----------------DGANKFRTVIEDDVFIGSDTQLVAPVRVGRGATLGAGTTL-TK--DAPPEQLTVSRAKQLSIAGWK---RP---VKQR------------------------------------------------------------------------
>C4L8R0.1 RecName: Full=Bifunctional protein GlmU Includes: RecName: Full=UDP-N-acetylglucosamine pyrophosphorylase AltName: Full=N-acetylglucosamine-1-phosphate uridyltransferase Includes: RecName: Full=Glucosamine-1-phosphate N-acetyltransferase Tolumonas auensis DSM 9187
----------------MSLHVVILAAGKGTRMRS---SLPKVLHPVAGRPMVSHVIDTARSLN-AE----K-IHLVYGHGGEAMQ----ARL---------NDA----D----------VE---WVLQAEQL---GTGHAVAQ-AM--PTI----PD---H-----A----KV-LVLYGDTPLISPVTLET------LLT----------IQPA--NG-IGLLTVSLANPTGYGRILR----ADGQ----VVGIVEQKDA--------TAEQQ--LINEVNTGVLVAPAKQLKQWLSG-LTNLNAQGEYYLTDVIAAAHHSGSSIQTAQPVCAQEVEGANNRLQLAQLERFYQKRAAEQLMLEGVTLLDPARFDL--------RGT-LQCGEDVLLDVNVIIEG-----------------QVELGHRVQIGAGCVLKNCRIADDSIISPYSIIEG--------SVLAEGCTVGPFARLRPGAELAAQAHVGNFVELKNARLGLGSKAGHLSYLGDSEIGANVNIGAGTITCNY----------------DGANKHKTIIEDDVFVGSDTQLVAPVRVAKGATLGAGSTI-TR--DVGEDELVLTRVRQHHITGWH---RP---VKQKK-----------------------------------------------------------------------
>Q5P5P9.1 RecName: Full=Bifunctional protein GlmU Includes: RecName: Full=UDP-N-acetylglucosamine pyrophosphorylase AltName: Full=N-acetylglucosamine-1-phosphate uridyltransferase Includes: RecName: Full=Glucosamine-1-phosphate N-acetyltransferase Aromatoleum aromaticum EbN1
------------------MEVVILAAGQGKRMRS---ALPKVLQPIAGRPMLEHVIAAAQALE-AR----R-ICVVHGHGGEAVR----ARL--------QHAA---------------VQ---WALQQPQL---GTGHAVLQ-AL--PHL----TD---G-----D----MA-LVLYGDVPLIGVPTLRR------LEA----------AAGG--ER-LALLTVELADPSGYGRILR---DGAGR----VVRIVEEKDA--------SADER--RVREVNTGILVAPVARLRDWLAR-LGNDNAQREYYLTDIIGMAVAEGVEVTTVQPDAIWETLGVNSKAQLAELERLHQRNIATRLMEDGVTLFDPSRIDV--------RGE-LLCGRDVEIDVNCVFEG-----------------RVEIADDVRIGANCVIRNARIGAGTRLAPFSHVED--------TTTGRDCVIGPYARTRPGTTLGDGVHLGNFVEVKNSAIADDSKANHLAYIGDADIGRRVNVGAGTITCNY----------------DGANKYRTTIGDDVFIGSDTQLVAPVRVGRGATLGAGTTL-TK--DAPEDQLTVSRARQISIPGWK---RP---VKKKAGE---------------------------------------------------------------------
>Q1GXN2.2 RecName: Full=Bifunctional protein GlmU Includes: RecName: Full=UDP-N-acetylglucosamine pyrophosphorylase AltName: Full=N-acetylglucosamine-1-phosphate uridyltransferase Includes: RecName: Full=Glucosamine-1-phosphate N-acetyltransferase Methylobacillus flagellatus KT
----------MSLPTYSKLNIVILAAGKGTRMNS---SKPKVLHALAGKPVLQHVLDTARRLN-PS----S-IIVVYGFGGEIVP----QAL--------PADD---------------II---WVKQAEQL---GTGHAMQQ-AL--PYL----EP---D-----A----RT-LILLGDVPLLTQESCTQ------LLT----------QQAA-----LCLLTVSKDNPSGYGRIVR----QGDA----VKAIVEHKDA--------AEAQL--AIREVNTGIMAAENTWLATWLPR-LDNRNAQQEYYLTDIVAMAVADGQAVAAVQSNDEWQVAGINSKQDLAALERVYQGRYAARLLAKGVTLADPSRIDV--------RGE-LTTGRDVEIDVGCVFEG-----------------QVTLADNVRIGPYCVIRDATIGAGTTLAAYTHIDG--------ATLAEDCRIGPYARLRPGTVLSDHAHIGNFVELKNAQVDSGSKINHLSYVGDATVGKQVNIGAGTITCNY----------------DGVNKFRTVIEDNAFIGSDSQLVAPVTIKAGATIAAGSTI-TE--DAPADKLTMSRVRQFTIENWK---RP---EKVKK-----------------------------------------------------------------------
>A1UL17.1 RecName: Full=Bifunctional protein GlmU Includes: RecName: Full=UDP-N-acetylglucosamine pyrophosphorylase AltName: Full=N-acetylglucosamine-1-phosphate uridyltransferase Includes: RecName: Full=Glucosamine-1-phosphate N-acetyltransferase Mycobacterium sp. KMS
--------MTSSTTSSTDTAVLVLAAGAGTRMRS---DIPKVLHTLGGRSMLAHALHTVAKVA-PQ----H-LVVVLGHDRERIA----PAV--EALATDLGRP---------------ID---VAIQDQQL---GTGHAAEC-GL--AAL----PE---D---FTG----VV-VVTAGDVPLLDADTMAD------LLA----------THGS--AA-ATVLTTTVDDPTGYGRILR---TQDNE----VTSIVEQADA--------SPSQR--AIREVNAGVYAFDITALRSALRR-LRSDNAQHELYLTDVIAIFRQDGLSVRARHVDDSALVAGVNDRVQLAALGAELNRRIVTAHQRAGVTVIDPGSTWI--------DVD-VTIGRDTVIRPGTQLLG-----------------RTRVGGRCDVGPDTTLSDVTVGDGASVVR-THGSE--------SLIGAGATVGPFTYLRPGTALGAEGKLGAFVETKNATIGAGTKVPHLTYVGDADIGEHSNIGASSVFVNY----------------DGETKNRTTIGSHVRTGSDTMFVAPVTVGDGAYTGAGTVI-RR--NVPPGALAVSAGSQRNIEGWV---VR---KRPGSAAARAAERASGEAAEQALGHHDDSQGS--------------------------------------------
>Q31DM2.1 RecName: Full=Bifunctional protein GlmU Includes: RecName: Full=UDP-N-acetylglucosamine pyrophosphorylase AltName: Full=N-acetylglucosamine-1-phosphate uridyltransferase Includes: RecName: Full=Glucosamine-1-phosphate N-acetyltransferase Hydrogenovibrio crunogenus XCL-2
----------------MSLKVIILAAGKGTRMRS---NLPKVLQPLAQKPLLSHVISTAQKLT-NE----P-IITVIGHGAQRVV----DVI---------GTD----G----------IQ---YAEQLEQL---GTGHAVVQ-GN--PHY----ND---D-----D----TV-LILYGDVPLTQQNTLTD------LLN----L-----VDDI--HP-LALLTITLDNPSGYGRIVR---NQHHL----VQAIVEEKDA--------SFEQK--AVQEVNTGMMAVKGYYLKKWLGQ-LSNSNAQGEYYLTDIIEMCVQDGFEVHTTQPASEMEVLGVNNKSQLQSLERQYQAQLAEELMEQGVTVLDASRIDI--------RGD-LTVGQDVTLDVNVIFEG-----------------TVVLEDHVSIGPNCVIKNAVIKSGTEIKSFSHIED--------AQIGQNCEIGPYARLRPGTELSTGVKIGNFVETKKVQIGSGSKVNHLSYIGDTEMGAGVNIGAGTITCNY----------------DGVNKHQTVIGDNVFIGSDSQLVAPVTIESDATIGAGSTI-TK--DAPAGTLTLSRSKQLSIKGWQ---KP---TKN-------------------------------------------------------------------------
>Q6CYJ8.1 RecName: Full=Bifunctional protein GlmU Includes: RecName: Full=UDP-N-acetylglucosamine pyrophosphorylase AltName: Full=N-acetylglucosamine-1-phosphate uridyltransferase Includes: RecName: Full=Glucosamine-1-phosphate N-acetyltransferase Pectobacterium atrosepticum SCRI1043
-------------MLNSAMSVVILAAGKGTRMYS---DLPKVLHKLAGKPMVQHVIDAAMTTG-AQ----H-VHLVYGHGGDLLK----HEL---------TDP----A----------LN---WVLQAEQL---GTGHAMQQ-AA--PHF----AD---D-----E----DI-LMLYGDVPLISSQTLVH------LRE----------AKPQ--GG-IGLLTVKLDDPAGYGRIVR----EKGA----VVGIVEHKDA--------SEAQR--QINEINTGILIANGKDLKRWLSQ-LNNNNAQGEFYITDIIAMASAEGQRVEAVHPERLSEVEGVNNRLQLSALERIYQREQADKLLLAGVMLLDPARFDL--------RGE-LTHGRDVVMDVNVVVEG-----------------NVKLGNRVKIGAGCVIKNCIIGDDSEISPYSVLED--------SVLEAQCTIGPFARLRPGSELAEGAHVGNFVELKKARLGKGSKAGHLSYLGDADIGSGVNIGAGTITCNY----------------DGANKHKTVIGDDVFVGSDTQLVAPVNVASGATIGAGTTV-TR--DVAENELVISRVKQRHISGWQ---RP---VKKK------------------------------------------------------------------------
>Q6LLH1.1 RecName: Full=Bifunctional protein GlmU Includes: RecName: Full=UDP-N-acetylglucosamine pyrophosphorylase AltName: Full=N-acetylglucosamine-1-phosphate uridyltransferase Includes: RecName: Full=Glucosamine-1-phosphate N-acetyltransferase Photobacterium profundum SS9
----------------MSFSAVILAAGKGTRMYS---NVPKVLHTLAGKPMAKHVIDTCSDLG-AS----H-IHLVYGHGGDTMQ----QVL---------ADE----P----------VS---WILQAEQL---GTGHAVNQ-AS--SGL----AD---N-----E----KV-LILYGDVPLISGDTLTN------LLD----------AQPD--GG-IALLTVVLDNPVGYGRIVR----RNGP----VVAIVEQKDA--------SEEQK--LIKEINTGVMVANGGDLKRWLGQ-LKNENSQGEYYLTDIIAIAHDEGRAVEAVHPVNPIEVEGVNNRIQLARLERAYQAMQAERLLEQGVMLRDPSRFDL--------RGK-LQCGTDVEIDVNVIIEG-----------------NVSIGNNVLIGTGCVLKDCEIDDNSVIRPYSVIEG--------ATVGEDCTVGPFTRLRPGAELVGDSHVGNFVEMKKSRLGRGSKANHLTYLGDADIGDRVNIGAGTITCNY----------------DGVNKFKTEIGDDVFVGSDTQLIAPVKIGKGATIGAGATI-NR--DIGEGELVITRAPARTIKGWK---RP---VKQK------------------------------------------------------------------------
>A4WGF8.1 RecName: Full=Bifunctional protein GlmU Includes: RecName: Full=UDP-N-acetylglucosamine pyrophosphorylase AltName: Full=N-acetylglucosamine-1-phosphate uridyltransferase Includes: RecName: Full=Glucosamine-1-phosphate N-acetyltransferase Enterobacter sp. 638
-------------MLNNTMSVVILAAGKGTRMYS---DLPKVLHTLAGKPMVQHVIDAANELG-AS----N-VHLVYGHGGDLLK----KTL--------SDDK---------------LN---WVLQAEQL---GTGHAMQQ-AA--PFF----AD---D-----E----DI-LMLYGDVPLIAVETLTR------LRE----------AKPQ--GG-IGLLTVKLDDPTGYGRITR----ENGK----VTGIVEHKDA--------SDEQR--QIQEINTGILIANGADLKRWLSK-LNNNNAQGEYYITDIIAMAHHEGHEITAVHPTRISETDGVNNRLQLSRLERIYQAEQAEKLLLAGVMLRDPARFDL--------RGT-LAHGRDVEIDTNVIIEG-----------------QVTLGHRVKIGTGCVIKNSVIGDDCEISPYSVVED--------ARLDAACTIGPFARLRPGAELLEGAHVGNFVEMKKARLGKGSKAGHLTYLGDAEIGDNVNIGAGTITCNY----------------DGANKFKTIIGDDVFVGSDSQLVAPVTIGKGVTIAAGTTV-TR--DVAENELVLSRVPQVNKQGWQ---RP---VKKK------------------------------------------------------------------------
>Q7NA96.1 RecName: Full=Bifunctional protein GlmU Includes: RecName: Full=UDP-N-acetylglucosamine pyrophosphorylase AltName: Full=N-acetylglucosamine-1-phosphate uridyltransferase Includes: RecName: Full=Glucosamine-1-phosphate N-acetyltransferase Photorhabdus laumondii subsp. laumondii TTO1
-------------MSNSAKSVVILAAGKGTRMYS---DLPKVLHLLAGKPMVQHVIDTAMALG-AK----N-VHLVYGHGGDLIE----QTL---------SDQ----T----------LN---WVLQAEQL---GTGHAMQQ-AA--PHF----AG---D-----E----DI-LILYGDVPLIGADTLER------LLA----------VKPE--GG-IGLLTAILDNPTGYGRIVR----ENGE----VTGIIEQKDA--------TEEQR--KINEINTGILVANGSDLKRWLSQ-LDNNNVQGEYYLTDVIALAYKEGRKIEAVHPTRLSEMEGVNNRLQLSALERIYQSEQAEQLLLAGVMLLDPARFDL--------RGT-LIHGRDVVIDTNVIIEG-----------------NVTLGNNVQIGTGCVLKNCIIGDDSIISPYTIVED--------SEMETGCTVGPFARLRPGSKLAEKAHVGNFVEMKKSYLGKGSKAGHLTYLGDADIGRDVNIGAGTITCNY----------------DGANKFKTIIGDNVFVGSDTQLVAPVIVAKGATIGAGTTV-TK--NIAENELVVSRTKQTHIQGWK---RP---VKEKK-----------------------------------------------------------------------
>B2AGH8.1 RecName: Full=Bifunctional protein GlmU Includes: RecName: Full=UDP-N-acetylglucosamine pyrophosphorylase AltName: Full=N-acetylglucosamine-1-phosphate uridyltransferase Includes: RecName: Full=Glucosamine-1-phosphate N-acetyltransferase Cupriavidus taiwanensis LMG 19424
------------------MNIVILAAGMGKRMYS---DLPKVLHPVAGRPMLAHVLDTARALS-PS----R-LVVVVGHGAARVR----EAV--------AADD---------------VA---FAEQAQQL---GTGHAVMQ-AL--PLL----DD---N-----Q----PT-LVLYGDVPLTSAATLQA------LVA----------EAGA--QR-FGVLTVEMPDPTGYGRIVR---DAAGS----IVRIVEQKDA--------TEAEK--AIREINTGIIVCPTGHLRKWLST-LRNDNAQGEYYLTDTVERAVADGVETVSAQPAAVWETLGVNSKLQLAEVERIHQGNQARRLLEAGVTLLDPARIDV--------RGE-LTCGRDVTIDVGCVFEG-----------------RVHLEDGVRIGAHCVIRNSTVGAGAQVHPFCHIDE--------AKVGPAGRIGPYARLRPGTELGEDVHIGNFVEVKNAQVAAHSKANHLAYVGDATVGSRVNIGAGTITCNY----------------DGVNKHRTVIEDDVFIGSDTQLVAPVTVRRGATLGAGTTL-TK--EAPADKLTLSRAKQLTIDAWQ---RP---VKQPKQ----------------------------------------------------------------------
>B3DSP5.1 RecName: Full=Bifunctional protein GlmU Includes: RecName: Full=UDP-N-acetylglucosamine pyrophosphorylase AltName: Full=N-acetylglucosamine-1-phosphate uridyltransferase Includes: RecName: Full=Glucosamine-1-phosphate N-acetyltransferase Bifidobacterium longum DJO10A
---------------MALSAAIVLAAGEGTRMRS---NKPKVLHAFAGKTFLNRVMDSVAVLN-PD----T-LAVVVHFQAERVA----EAA------RSYDEQ---------------VT---IVNQDDIP---GTGRAVQC-AM--AQL----TE---A---G-K-VDGPV-LIAASDMPLLDSETLHR------LVE---FH-----TASG--NG-ATVLTTILDDPTGYGRIIR---DREGN----VLRIVEQKDA--------NRSEL--AVQEVNTSVYVFEASVLTEAIAG-LKSNNAQGEFYLTDALETAKAAG-KVGAFAAPDPLTVEGVNDRVQLAALSKTYNRRVCERWMRDGVTILDPETTWI--------EDD-VQIGRDATILPGSFLQG-----------------HTVVGEDAIVGPYTTLIDTTVDEGAVVER-SRVQE--------SHIGARTNIGPWTYLRPGNEFGEDAKAGAFVEMKKAHIGNGTKVPHLSYVGDAQLGDHTNIGGGTITANY----------------DGVHKNSTTIGSGCHVGAGNLFVAPVEVGNNVTTGAGSVV-RH--AVPSDTMVYSENTQHNVEGWKPAWER-------------------------------------------------------------------------------
>Q01YD9.1 RecName: Full=Bifunctional protein GlmU Includes: RecName: Full=UDP-N-acetylglucosamine pyrophosphorylase AltName: Full=N-acetylglucosamine-1-phosphate uridyltransferase Includes: RecName: Full=Glucosamine-1-phosphate N-acetyltransferase Candidatus Solibacter usitatus Ellin6076
-----------MEVMPQPLTIVILAAGLGTRMKS---RHAKVLHQAGGKTLLQHVIDTALELA-PA----ERIFVVVGHQAEKVR----QSV---------TTP----G----------IG---FIEQTEQK---GTGHAVLI-GR--HAL----AG--LD-----G----HL-MVLYGDCPLLRTETLRR------LIA---QA-----AEGP--AA-GVLLSAMMDDPYGYGRVIR---DSRGH----VLDVVEQKSG--------TPEQL--AIKEANMGIYCFRAGLFWEHVGE-IEPNNPAGEYYLTDMPAILHRAGHTVEAMRIDDPAEALGINDRAQLAEVDRIFRDRKRRAVMAAGVTLIQPETITI--------DPA-AEIGQDSIIESFAQILG-----------------KTKIGENCRVGSCSIVSDSTLADEVHIGAFTIVTT--------SVLEHGVHAGPYARLRMENHVEAGAHIGNFVELKKTRMGKGAKANHLAYLGDSEIGARVNIGAGTITCNY----------------DGFKKHRTGIGEGAFVGSNSTLVAPIDIGEGAYVAAGSVI-TN--PVPPDALALGRARQEIKEEWA---KK---RRKLAKT---------------------------------------------------------------------
>B4SJR6.1 RecName: Full=Bifunctional protein GlmU Includes: RecName: Full=UDP-N-acetylglucosamine pyrophosphorylase AltName: Full=N-acetylglucosamine-1-phosphate uridyltransferase Includes: RecName: Full=Glucosamine-1-phosphate N-acetyltransferase Stenotrophomonas maltophilia R551-3
--------------MTQPLHVIILAAGAGKRMKS---VLPKVLQPIAGQPMLAHVIAAARELE-PA----A-IHVVYGHGGEAVR----QHF-------AGQPD---------------LQ---WAEQAQQL---GTGHAVAQ-AM--PQV----PD---A-----A----QV-LVLYGDVPLIRAQTLRD------LLA----------QPGR-----LAVLVAEMDDPTGYGRVLR---DAEGK----VGSIVEQKDA--------NDDQL--RVRTINTGIIAAESTALRRWLSQ-LSNSNAQGEYYLTDVFAFAAHEYTPAEMALVADAQEAEGANDPWQLSQLERAWQRRAVRALCAQGARVRDPARLDI--------RGT-VSVGNDVLIDVDVVLEG-----------------NIVLGDGVTIGPFNRLKDVNLGPGTEVRAHCDLEG--------VITEGAAQVGPFARLRPGTVLADGVHVGNFVETKKVTLGVGSKANHLTYLGDAVIGSKVNIGAGTITCNY----------------DGVNKSTTTIGDNAFIGSNSSLVAPVTIGDSATIAAGSVI-TR--DAPDGKLTLARARQETIDGWK---RP---LKKS------------------------------------------------------------------------
>Q0KF07.1 RecName: Full=Bifunctional protein GlmU Includes: RecName: Full=UDP-N-acetylglucosamine pyrophosphorylase AltName: Full=N-acetylglucosamine-1-phosphate uridyltransferase Includes: RecName: Full=Glucosamine-1-phosphate N-acetyltransferase Cupriavidus necator H16
------------------MNIVILAAGMGKRMYS---DLPKVLHPVAGRPMLAHVLDTARALS-PS----R-LVVVVGHGAARVR----EAV--------AADD---------------VA---FAEQPQQL---GTGHAVMQ-AL--PLL----DD---S-----Q----PT-LVLYGDVPLTSAATLQA------LVA----------EAGT--QR-LGVLTVEMPDPTGYGRIVR---DAAGS----IVRIVEQKDA--------SEAEK--AIREINTGIIVCPTGHLRKWLST-LRNDNAQGEYYLTDTVERAVADGVETVSAQPAAIWETLGVNSKLQLAEVERIHQGNQARRLLEAGVTLLDPARIDV--------RGE-LSCGRDVTIDVGCVFEG-----------------RVHLEDGVRIGAHCVIRNSTVGAGAQVHPFCHIDE--------ARVGPAGRIGPYARLRPGTELGEDVHIGNFVEVKNAQVAAHSKANHLAYVGDATVGSRVNIGAGTITCNY----------------DGVNKHRTVIEDDVFIGSDTQLVAPVTVRRGATLGAGTTL-TK--EAPADKLTLSRAKQLTIDAWQ---RP---VKQPKK----------------------------------------------------------------------
>A1A1R9.1 RecName: Full=Bifunctional protein GlmU Includes: RecName: Full=UDP-N-acetylglucosamine pyrophosphorylase AltName: Full=N-acetylglucosamine-1-phosphate uridyltransferase Includes: RecName: Full=Glucosamine-1-phosphate N-acetyltransferase Bifidobacterium adolescentis ATCC 15703
---------------MALSAAIILAAGEGTRMRS---NKPKVLHTLAGKTFLNRVMDSVAALD-PD----T-LAVVVHYQAERVA----EAA------RSYNEH---------------VT---IVEQDDIP---GTGRAVQC-AM--AQL----TQ---K---D-D-LDGAV-LIAASDMPLLDTDTLDQ------LLA---FH-----EKSG--NG-ATVLTTILDDPTGYGRIIR---DSEGN----VLRIVEQKDA--------NSSEL--AVREVNTSVYVFDAKLLAEAIAN-LKSNNAQGEFYLTDALEAAKANG-AVGAFAAPDPLSVEGVNDRVQLAALAKAHNKRVCEHWMREGVTILDPDTTWI--------EDD-VQIARDAVILPGCFLQG-----------------HTVIGEAAEVGPYTTLIGATIDAEAHVER-SRVQE--------THIGRAANIGPWTYLRPGNELGEGSKAGAFVEMKKAHIGNGTKVPHLSYVGDADLGEHTNIGGGTITANY----------------DGVHKHHTTIGSNVHVGAGNLFVAPVTVGDGVTTGAGSVV-RH--DVPSDSMVYSENTQHVVEGWKPEWER-------------------------------------------------------------------------------
>A1TEF5.1 RecName: Full=Bifunctional protein GlmU Includes: RecName: Full=UDP-N-acetylglucosamine pyrophosphorylase AltName: Full=N-acetylglucosamine-1-phosphate uridyltransferase Includes: RecName: Full=Glucosamine-1-phosphate N-acetyltransferase Mycolicibacterium vanbaalenii PYR-1
---------------MRDAAVVILAAGAGTRMKS---DTPKVLHTLAGRSMLSHALHAVAGLE-AR----H-LVVVVGKDRERVA----PAA--LEIGQTLGRD---------------VD---IAIQDQQR---GTGHAVEC-GL--TAL----PA---D---FTG----TV-VVTAGDVPLLDTHTLSD------LIA---AH-----DAES--AA-ATLLTTTLADPTGYGRILR---TQDGG----VIGIVEQADA--------TPSQR--AITEVNAAVYAFDAGALRSALSR-LQADNAQGELYLTDVIAIARSDGGVVRARHIDDAALVAGVNDRVQLADLAAVLNRRIVEGHQRAGVTIIDPASTWI--------DVD-VTIGRDTVVRPGTQLLG-----------------ATTIGGRAEIGPDTTLADVTVGDGAAVIR-THGTS--------AVIGDDSVVGPFTYLRPGTELGAAGKLGAFVETKNATIGTGTKVPHLTYVGDADIGEHSNIGASSVFVNY----------------DGETKSRTTIGSHVRTGSDTMFVAPVTVGDGAYTGAGTVV-RE--DVPPGALAVSAGPQRNIEGWV---TR---KRPGSAAAEAAAAAGAGAGAAAEDQGPEATGE--------------------------------------------
>Q4FPY8.1 RecName: Full=Bifunctional protein GlmU Includes: RecName: Full=UDP-N-acetylglucosamine pyrophosphorylase AltName: Full=N-acetylglucosamine-1-phosphate uridyltransferase Includes: RecName: Full=Glucosamine-1-phosphate N-acetyltransferase Psychrobacter arcticus 273-4
--------------MISPLSVIILAAGKGTRMQS---AKPKVLQTLAGKSLLGHVLDTCHQLT-VD----D-TIIVHGFGGEQVQ----AHI---------AEQYAHLP----------IT---WVAQTEQL---GTGHAVKV-TL--SDL----PK---E-----G----QS-LILYGDVPLVSCQTLAT------LQA-----------ANI--YG-VSMLTLTVDNPFGLGRIKR---DKAGN----IEAIIEQKDA--------SSDEQ--QIQEINSGIYCVDNALLHKFLPK-LSNDNAQQEYYLTDIVKMAVADGITIAAIEPEHTFEIEGVNNRQQLASLERTWQGKLVADLQEAGVQFADPTRVDI--------RGT-LSVGQDVFVDVGVVFEG-----------------DCTLGDNVYIEAGCVIKNSQIGNACHIKPYCVIDE--------ATVGAGVDIGPFAHLRPETVLSDNSKVGNFVEIKKSTIGHGSKVNHLSYIGDATVGTGVNVGAGVITCNY----------------DGVNKSQTIIEDHAFIGSNSSLVAPVTIGDTATIAAGSVI-TK--DVDASALAFGRARQTQKDNFQ---RP---TKK-------------------------------------------------------------------------
>A9AKB1.1 RecName: Full=Bifunctional protein GlmU Includes: RecName: Full=UDP-N-acetylglucosamine pyrophosphorylase AltName: Full=N-acetylglucosamine-1-phosphate uridyltransferase Includes: RecName: Full=Glucosamine-1-phosphate N-acetyltransferase Burkholderia multivorans ATCC 17616
------------------MNIVILAAGTGKRMRS---ALPKVLHPVAGRPLLSHVIATARTLQ-PS----R-LVVVVGHGAEQVR----AAV--------AAPD---------------IQ---FAVQAEQL---GTGHAVRQ-AL--PLL----DP---A-----Q----PT-LVLYGDVPLTRASTLQR------LVD----------AARD--GR-YGILTVTLDDPTGYGRIVR---DASGF----VTRIVEQKDA--------TPDEL--KIAEINTGIIVTPTAQLAMWLGA-LKNENAQGEYYLTDVVELAIEAGFEIVTAQPDEEWETLGVNSKAQLAELERIHQRNVADALLADGVTLADPARIDV--------RGT-LRCGRDVSIDVNCVFEG-----------------DVTLADNVTIGANCVIRNASVGAGTRIDAFTHIDG--------AELGAHTVIGPYARLRPGAQLADEAHVGNFVEVKNAVIGHGSKANHLTYIGDADIGARVNIGAGTITCNY----------------DGANKFRTVIEDDVFVGSDTQLVAPVHVGRGVTIAAGTTV-WK--DVADGVLALNEKTQTAKSGYV---RP---VKKKS-----------------------------------------------------------------------
>Q11HG1.1 RecName: Full=Bifunctional protein GlmU Includes: RecName: Full=UDP-N-acetylglucosamine pyrophosphorylase AltName: Full=N-acetylglucosamine-1-phosphate uridyltransferase Includes: RecName: Full=Glucosamine-1-phosphate N-acetyltransferase Chelativorans sp. BNC1
-------------MTNRTCLAVILAAGEGTRMKS---TLPKVLHKIGGLEMVGHVMNAASSAG-AD----A-LALVVGNGAEQVRAFAEKQT---------ADR---------------RD---IFVQEERL---GTAHAVLA-AR--EAM----SR---G---Y-D----DV-LVVFGDHPLLDPSVLLS------ARE---KL------AEG--AA-VAVLGFRPPVPTGYGRLIE----KEGR----LVAIREEKDC--------SEEER--KITFCNSGVMAIAGKHALALIDQ-VKNENAKGEYYLTDIVEIANRQGLLVVASEAGRESAV-GINNRAELAEAEAVWQQKRRRELMLSGVTLIAPETVFL--------SYD-TQIGPDTVIEPNVWFGP----------------------------------GVRIASGAHIHAFSHIEE--------AVVETGATVGPFARLRPGAQVQEKAKIGNFCEIKNARIEPGAKVPHLSYIGDATVGAGANIGAGTITCNY----------------DGFLKHHTEIGAGAFIGTNSALVAPVTIGAGAYVASGSVL-TE--DVPADALAFGRARQATYEGRG---KV---LRDKLAEEKAKKSGG-------------------------------------------------------------
>C6DJH5.1 RecName: Full=Bifunctional protein GlmU Includes: RecName: Full=UDP-N-acetylglucosamine pyrophosphorylase AltName: Full=N-acetylglucosamine-1-phosphate uridyltransferase Includes: RecName: Full=Glucosamine-1-phosphate N-acetyltransferase Pectobacterium carotovorum subsp. carotovorum PC1
-------------MSNSAMSVVILAAGKGTRMYS---DLPKVLHKLAGKPMVQHVIDAAMTTG-AQ----H-VHLVYGHGGDLLK----HEL---------TDP----A----------LN---WVLQAEQL---GTGHAMQQ-AA--PYF----AD---D-----E----DI-LMLYGDVPLISSQTLGR------LRQ----------TKPQ--GG-IGLLTVKLDDPTGYGRIVR----ENGA----VVGIVEHKDA--------SEEQR--QINEINTGILIANGKDLKRWLSQ-LNNNNAQGEFYITDIIAMAAEEGQRVEAVHPERLSEVEGVNNRLQLSALERVYQREQADRLLLAGVMLLDPARFDL--------RGE-LTHGRDVVIDVNVVVEG-----------------NVKLGNRVKIGAGCVIKNSIIGDDCEISPYSVLED--------AVLDAECTVGPFARLRPGSELAEGAHVGNFVELKKARLGKGSKAGHLSYLGDADIGSGVNIGAGTITCNY----------------DGANKHKTVIGDDVFVGSDSQLVAPVSVANGATIGAGTTV-TH--DVAENELVVGRVKQRHISGWQ---RP---VKKK------------------------------------------------------------------------
>Q31BS3.1 RecName: Full=Bifunctional protein GlmU Includes: RecName: Full=UDP-N-acetylglucosamine pyrophosphorylase AltName: Full=N-acetylglucosamine-1-phosphate uridyltransferase Includes: RecName: Full=Glucosamine-1-phosphate N-acetyltransferase Prochlorococcus marinus str. MIT 9312
-----------------MLSVAILAAGKGTRMES---SIPKVLHKISGKSLLQRVIDSCVELN-PD----Q-IFVITGHKSKEVQ----ESI---------PDN----KK---------IH---FVIQEPQS---GTGHAIQILCR--EVK----KN---E-----G----KL-LVLNGDVPLITPETLKN------LLN---LH-----DSKN--AD-VSLITTKKKNPHGYGRVFL----KGDF----IERIVEEKDC--------NNQER--LNLLINAGVYCFNWENLSEIIST-LQSNNNQNEIYLTDTVSMLKN----ALSLEIEDNGELQGINNRIQLSKCEEIIQNSIKEKHMLNGVTFINQASCSI--------SEE-AEIGKDVIIEANTHIRG-----------------STKIFNSCVIGPNTFIENSNIGLHCEISN-STVYD--------SQIMDHIKVGPYSHIRPKSKIYSYSKIGNFVEIKNSQLEEESKVNHLSYIGDSIIGRSTNIGAGTITANF----------------DGQKKHQTKIGKNSSIGANTVLVAPINLGESVTTGAGSVI-TK--DSKDNSLAISRTKQVNIDNWE---RK---KP--------------------------------------------------------------------------
>Q1MGP8.1 RecName: Full=Bifunctional protein GlmU Includes: RecName: Full=UDP-N-acetylglucosamine pyrophosphorylase AltName: Full=N-acetylglucosamine-1-phosphate uridyltransferase Includes: RecName: Full=Glucosamine-1-phosphate N-acetyltransferase Rhizobium johnstonii 3841
--------------MERTCLAVILAAGDSTRMKS---SKSKVLHPVAGRPMIAHVVEAVASAG-IS----S-VALVVGRDAEDVA----KAA------SIAGVD---------------IE---SFLQKERL---GTGHAVLA-AR--EAI----AK---G---Y-D----DI-LVTYGDVPLQTDGPLKA------ARQ---GL------ADG--SD-VVVIGFHTDRPTGYGRLLV----KDGE----LIAIREEKDA--------TDAER--TVTWCNSGLMAINGRKALDLLSR-IGNANAKGEFYLTDLVEIARSLGGRVTAVDAPEIE-MTGCNTRAELAVIERFWQERRRHQMMLSGVTMIAPETVFL--------AYD-TVIGQDALIEPNVVFGP----------------------------------GAVIDSGAVIHAFSHIEG--------AHVSQGATVGPFARLRPGADLGTGSKVGNFCEVKNGRLGEGAKVNHLTYIGDAVIGAGSNIGAGTITCNY----------------DGVNKSETVIGENAFIGSNSSLVAPVTIGDGAYIASGSVI-TV--NVPADALALGRARQEIKTGRA---TL---LRERALAIKAAKKAKA------------------------------------------------------------
>B8HFD9.1 RecName: Full=Bifunctional protein GlmU Includes: RecName: Full=UDP-N-acetylglucosamine pyrophosphorylase AltName: Full=N-acetylglucosamine-1-phosphate uridyltransferase Includes: RecName: Full=Glucosamine-1-phosphate N-acetyltransferase Pseudarthrobacter chlorophenolicus A6
----------MIPENTGPAAVIVLAAGAGTRMKS---RTPKILHEIGGRSMVGHALLAARSIE-PR----Q-LAIVVRHERDLVA----GHV---------AEL----DPS--------AA---IVDQDEVP---GTGRAVEV-AL--QAL----DA---K-EELTG----TV-VVTYGDVPLLSGGLLAE------LVA---TH-----EREA--NA-VTVLTAVLDDATGYGRILR---GEDGT----VTGIREHKDS--------TDEER--LIREVNSGIYAFDAAVLREALGK-VTTDNAQGEKYLTDVLGLAREAGGRVAAVVTADRWQVEGANDRVQLAALGAELNRRTVEAWMRAGVTVVDPSTTWI--------DSS-VTLDEDVRLLPNTQLHG-----------------STSVARDAVVGPDTTLTDVEVGEGATVIR-THGSG--------SVIGPRAAVGPFTYLRPGTVLGEKGKIGAFYETKNVTIGRGSKLSHLGYAGDAEIGEDTNIGCGNITANY----------------DGEKKHRTVIGSGVRTGSNTVFVAPVTVGDGAYSGAGAVI-RK--DVPAGALALSIAAQRNTEGWV---PA---NRPGSRSAELAQAA---INNSSSTPASTEEGK--------------------------------------------
>C1AY41.1 RecName: Full=Bifunctional protein GlmU Includes: RecName: Full=UDP-N-acetylglucosamine pyrophosphorylase AltName: Full=N-acetylglucosamine-1-phosphate uridyltransferase Includes: RecName: Full=Glucosamine-1-phosphate N-acetyltransferase Rhodococcus opacus B4
--------------MPVQTAVVVLAAGAGTRMRS---KTPKVLHTLGGRTMLAHSLHAAAEVD-PA----H-LVTVVGHDKERVG----AAV--GALETELGRP---------------IT---VAVQEEQN---GTGHAVEC-GL--SAL----PA---D---FRG----TV-LVTAADVPLLDGHTLHA------LVD---EH-----RSEPTPAA-VTVLTFTAPEPTGYGRIVR--LPHDGE----IAEIVEEADA--------TEEQA--AITEVNAGVYAFDAEFLRTALGQ-LNANNAQGELYLTDVVKIARASGAPVFAAHLSDSAKVAGANDRVQLSRLAAELNRRTVENWMRAGVTVVDPSTTWI--------DVG-VTLGRDVTIHPGVQLLG-----------------TTTVGEDAVIGPDTTLTDVSVGDGASVVR-THGSE--------STIGAGATVGPFSYLRPGTVLGASGKLGAFVETKNADIGAHSKVPHLTYVGDATIGEYSNIGASSVFVNY----------------DGVAKSRTVVGSHVRTGSDTMFVAPVQVGDGAYTGAGTVL-RF--DVPPGALAVSGGKQRNIDGWV---QR---NRPGTPAAEAASAAGPHHSSDLHETEKQDLKDGIEQ----------------------------------------
>Q63Y75.1 RecName: Full=Bifunctional protein GlmU Includes: RecName: Full=UDP-N-acetylglucosamine pyrophosphorylase AltName: Full=N-acetylglucosamine-1-phosphate uridyltransferase Includes: RecName: Full=Glucosamine-1-phosphate N-acetyltransferase Burkholderia pseudomallei K96243
------------------MNIVILAAGTGKRMRS---ALPKVLHPLAGRPLLSHVIDTARALA-PS----R-LVVVIGHGAEQVR----AAV--------AAPD---------------VQ---FAVQEQQL---GTGHAVRQ-AL--PLL----DP---S-----Q----PT-LVLYGDVPLTRTATLKR------LAD----------AATD--AR-YGVLTVTLDDPTGYGRIVR---DQAGC----VTRIVEQKDA--------SPDEL--RIDEINTGIVVAPTAQLSMWLGA-LGNDNAQGEYYLTDVVEQAIEAGFEIVTTQPDDGWETLGVNSKAQLAELERIHQRNLADALLAAGVTLADPARIDV--------RGT-LACGRDVSIDVNCVFEG-----------------DVTLADGVTIGANCVIRHAAIAAGARVDAFSHLDG--------ATVGANAVVGPYARLRPGAVLAADAHVGNFVEVKNATLGQGSKANHLTYLGDADIGARVNVGAGTITCNY----------------DGANKFRTVIEDDVFVGSDTQFVAPVRVGRGVTVAAGTTV-WK--DVAADMLVLNDKTQTAKSGYV---RP---VKKKS-----------------------------------------------------------------------
>A7MMY0.2 RecName: Full=Bifunctional protein GlmU Includes: RecName: Full=UDP-N-acetylglucosamine pyrophosphorylase AltName: Full=N-acetylglucosamine-1-phosphate uridyltransferase Includes: RecName: Full=Glucosamine-1-phosphate N-acetyltransferase Cronobacter sakazakii ATCC BAA-894
-------------MSSHAMSVVILAAGKGTRMYS---DLPKVLHTLAGKPMVQHVIDAAKHVG-AQ----H-IHLVYGHGGDLLQ----STL--------KDAS---------------LN---WVLQAEQL---GTGHAMQQ-AA--PFF----SD---D-----E----DV-LMLYGDVPLISVDTLQQ------LCA----------AKPQ--GG-IGLLTVKLDDPTGYGRITR----ENGN----VSGIVEHKDA--------SDEQR--QINEINTGILVANGADLKRWLAK-LDNNNAQGEYYITDIIAMAWNEGREIAAVHPQRLSEVEGVNNRLQLARLEHVYQAEQAEKLLLAGVMLRDPARFDL--------RGT-LQHGRDVEIDANVIIEG-----------------DVVLGNRVKIGAGCVIKNSVIGDDCEISPYSVVED--------ALLDTACTIGPFARLRPGAELLEGAHVGNFVEMKKARLGKGSKAGHLTYLGDAEIGDNVNIGAGTITCNY----------------DGANKHKTIIGDDVFVGSDTQLVAPVTVAKGATIAAGTTV-TR--NIAENELVLTRVPQVHKQGWR---RP---VKKK------------------------------------------------------------------------
>Q6ADP6.2 RecName: Full=Bifunctional protein GlmU Includes: RecName: Full=UDP-N-acetylglucosamine pyrophosphorylase AltName: Full=N-acetylglucosamine-1-phosphate uridyltransferase Includes: RecName: Full=Glucosamine-1-phosphate N-acetyltransferase Leifsonia xyli subsp. xyli str. CTCB07
-------------MTDQNLAIVVLAAGQGTRMKS---ATPKLLHPLGGIPVIAHVLETARALE-AA----E-VVAVVRHERDRLA----EVI---------GVE----LPE--------AV---IVDQDEVP---GTGRAVEQ-AV--AAL----PA---D---FSG----DV-LVVNGDVPLLDAGTLRE------LIA---AH-----RAGG--SA-ATILSAFPAVAAGYGRIVR---TSTGR----LDRIVEHKDA--------TEAER--AIGEINAGIYVFGAAALRDKLAA-ITTDNAQGEKYITDVIGLLRESGFDVDALPVSDSWLVDGINDRAQLSEAAAKLNALTVRAWQLAGVTVQDPATTWI--------DVR-VRLAPDVTLLPGTQLRG-----------------ATAVETGATIGPDTTLLDTEVGAGATVKR-TDATL--------AVIGAAATVGPFAYLRPGTVLGADGKIGTFVETKNAVIGAGAKLAHFNYVGDAEVGEKSNLGAGVITANY----------------DGVNKHRTEIGSHVRVATNTVFVAPVRMGDGAYTGAGTVV-RK--DVPAGSLAVTVAPQRNIEGWV---AQ---RRPGTDAARAAQRNGAAEASNAAEESGE------------------------------------------------
>A1V7Z3.1 RecName: Full=Bifunctional protein GlmU Includes: RecName: Full=UDP-N-acetylglucosamine pyrophosphorylase AltName: Full=N-acetylglucosamine-1-phosphate uridyltransferase Includes: RecName: Full=Glucosamine-1-phosphate N-acetyltransferase Burkholderia mallei SAVP1
------------------MNIVILAAGTGKRMRS---ALPKVLHPLAGRPLLSHVIDTARALA-PS----R-LVVVIGHGAEQVR----AAV--------AAPD---------------VQ---FAVQEQQL---GTGHAVRQ-AL--PLL----DP---S-----Q----PT-LVLYGDVPLTRTATLKR------LAD----------AATD--AR-YGVLTVTLDDPTGYGRIVR---DQAGC----VTRIVEQKDA--------SPDEL--RIDEINTGIVVAPTAQLSMWLGA-LGNDNAQGEYYLTDVVEQAIEAGFEIVTTQPDDEWETLGVNSKAQLAELERIHQRNLADALLAAGVTLADPARIDV--------RGT-LACGRDVSIDVNCVFEG-----------------DVTLADGVTIGANCVIRHAAIAAGARVDAFSHLDG--------ATVGANAVVGPYARLRPGAVLAADAHVGNFVEVKNATLGQGSKANHLTYLGDADIGARVNVGAGTITCNY----------------DGANKFRTVIEDDVFVGSDTQFVAPVRVGRGVTVAAGTTV-WK--DVAADMLVLNDKTQTAKSGYV---RP---VKKKS-----------------------------------------------------------------------
>Q7VLE6.1 RecName: Full=Bifunctional protein GlmU Includes: RecName: Full=UDP-N-acetylglucosamine pyrophosphorylase AltName: Full=N-acetylglucosamine-1-phosphate uridyltransferase Includes: RecName: Full=Glucosamine-1-phosphate N-acetyltransferase Haemophilus ducreyi 35000HP
-------------MKMTPFSVVILAAGKGTRMYS---DLPKVLHPIAGKSMVKHVIDTVKQMD-AK----Q-IHLVYGHGGDLLK----THL--------KTEP---------------LN---WVLQAEQL---GTGHAMQQ-AA--TFF----AD---D-----E----NI-LMLYGDTPLITAQTLTR------LIA----------AKPA--NG-IALLTVELADPTGYGRIIR----QNGS----VVAIVEQKDA--------SPTQL--TICEVNTGVMVASGASFKKWLSR-LNNQNAQGEYYITDIIAMANQEGYSVQAVQANTLMEVEGANNHLQLAALERFYQQTQAEKLLLSGVSLMDPHRFDL--------RGS-LQYGKDIQIDVNVILEG-----------------EVKLGNRVRIGAGCILKNCVVGDDVDIKPYSVFEN--------AIIGNKAQVGPFARLRPGAKLEAESHVGNFVEIKNAHIGKGSKVNHLAYVGDAEVGENCNLGAGVITCNY----------------DGANKFKTTIGNNVFVGSDVQLIAPVNIADGATIGAGATI-TK--NIAENELVISRVPQRHIQGWQ---RP---TKKK------------------------------------------------------------------------
>B1YP62.1 RecName: Full=Bifunctional protein GlmU Includes: RecName: Full=UDP-N-acetylglucosamine pyrophosphorylase AltName: Full=N-acetylglucosamine-1-phosphate uridyltransferase Includes: RecName: Full=Glucosamine-1-phosphate N-acetyltransferase Burkholderia ambifaria MC40-6
------------------MNIVILAAGTGKRMRS---ALPKVLHPLAGRPLLSHVIATARTLQ-PS----R-LVVVVGHGAEQVQ----TAV--------AAPD---------------VQ---FAVQAEQL---GTGHAVRQ-AL--PLL----DP---A-----Q----PT-LVLYGDVPLTRASTLRR------LVD----------AARE--GS-YGILTVTLDDPTGYGRIVR---DAAGF----VTRIVEQKDA--------SPEQL--KIAEINTGIIVTPTGQLAMWLGA-LKNENAQGEYYLTDVVELAIEAGFDVVTSQPDDEWETLGVNSKAQLAELERIHQRTIADALLVDGVTLADPARVDV--------RGT-LRCGRDVSIDVNCVFEG-----------------NVTLADNVTIGPNCVIRNASVGAGTRIDAFTHIDG--------AELGANTVIGPYARLRPGAQLADEAHVGNFVEVKNAVIGHGSKANHLTYIGDADIGARVNIGAGTITCNY----------------DGANKFRTVIEDDVFVGSDTQLVAPVRVGRGVTIAAGTTI-WK--DVAEGVLALNEKTQTAKSGYV---RP---VKKKS-----------------------------------------------------------------------
>A1WZS9.1 RecName: Full=Bifunctional protein GlmU Includes: RecName: Full=UDP-N-acetylglucosamine pyrophosphorylase AltName: Full=N-acetylglucosamine-1-phosphate uridyltransferase Includes: RecName: Full=Glucosamine-1-phosphate N-acetyltransferase Halorhodospira halophila SL1
--------------MRAPVAVVILAAGKGTRMRS---AQPKVLQPLAGRPLLAHVLDTALALG-PE----Q-VHVVYGHGGDQVA----AAH---------ADY----P----------VY---WVEQPRQL---GTGHAVAC-AL--PQI----PD---D-----H----RV-LVLYGDVPLVTPETLKP------LLA-------------G--DG-LELLAARVPDPTGYGRIIR---DDDGA----VVAIVEEKDA--------DPEQR--RVDEVNTGLLAASAGDLRRWMAA-LSADNAQGEYYLTDAVAAARADGTPVRARFTSEAGEASGINDLVQLAEVEEAFQRRWARRLLQGGLRLVAPHRFTL--------RGA-VRHGTDCAVDADCTLEG-----------------EVQLGHGVQVGQGVILRDCVIEDGAQVGPYTVVEQ--------AHIGAGCRVGPFAHLRPGTVLEEGARVGNFVETKAARLGPGAKANHLTYVGDAEVGARANLGAGTITCNY----------------DGAEKHRTQIGEDAFIGSGSQLVAPVQVGARATIGAGTTL-TS--DAPADALTVGRSRARTIPGWQ---HPGLTGRRGPPDDNDATPASGGAKEE-------------------------------------------------------
>B2JIL7.1 RecName: Full=Bifunctional protein GlmU Includes: RecName: Full=UDP-N-acetylglucosamine pyrophosphorylase AltName: Full=N-acetylglucosamine-1-phosphate uridyltransferase Includes: RecName: Full=Glucosamine-1-phosphate N-acetyltransferase Paraburkholderia phymatum STM815
------------------MNIVILAAGTGKRMRS---ALPKVLHPLAGRPLLAHVIDTARTLN-PT----R-LVVVVGHGADQVR----TAV--------AASD---------------VQ---FALQEQQL---GTGHAVQQ-AL--PLL----DP---S-----A----PT-LVLYGDVPLTKASTLKR------LTD----------AAGH--DG-YGVLTVTLDDPTGYGRIVR---DAQGK----VERIVEQKDA--------TAEQQ--KIAEINTGIVVMPTKRLDGWLSS-LKNENAQGEFYLTDVVELAIEAGIEVVTAQPDEEWETLGVNSKQQLAELERIHQRNVADDLLVAGVTIADPARIDV--------RGT-LECGRDVSIDVNCVFEG-----------------KVTLGDNVSIGPNCVIRNATIGAGTRIDAYTHIEG--------AQVGAQAVLGPYARLRPGATLSDETHIGNFVEVKNAVLGHGSKANHLSYIGDSDVGARVNIGAGTITCNY----------------DGANKFRTIIEDDVFVGSDTQLVAPVRVGRGVTIAAGTTV-WK--DVEEGLLVLNEKTQIGKTGYV---RP---TKKKS-----------------------------------------------------------------------
>O66863.1 RecName: Full=Bifunctional protein GlmU Includes: RecName: Full=UDP-N-acetylglucosamine pyrophosphorylase AltName: Full=N-acetylglucosamine-1-phosphate uridyltransferase Includes: RecName: Full=Glucosamine-1-phosphate N-acetyltransferase Aquifex aeolicus VF5
------------------MRAVILAAGLGTRFKS---EKPKVLHEILGKPMLWYVITNVRNGR-ID----D-IAVVVGHKAQEVM----EAF--------KNEN---------------LK---FFIQENPKG--GTADAVLA-AK--DFF----SS---Y---E-G----YV-LIINGDSPLVSGETIRNMQQFIHMVR---TY-----EGIK--LG-GVVLTTHLPDPTGYGRIIK----EEGTDR--IIRIVEEKDA--------TPEEK--AITEINAGTYIFYAPYLLEALYR-IKPSPVTGELYLTDVIEYMVNKGYEVRSFMAKEPTEALGVNTRWDLALVENVIKLKIARYWAERGVTVHYPETVWI--------EPD-VSIEPDVEIFPDVMLKG-----------------KTKIKKGSVIGKGSVIKDSLVEENVIVREYSVIEN--------SEIKKRAVVGPFARIRNESVIGEEAEIGNFVEVKKSSIGKGVKAKHLAYIGDATVGENTNIGAGTVFANY----------------DGKRKYESYVGKSAFIGSNSLLIAPIRVGDWAYIAGGSVV-NK--DIPEGALAVSRPELKIFEGRG---KK---KLQKD-----------------------------------------------------------------------
>A0KQX6.1 RecName: Full=Bifunctional protein GlmU Includes: RecName: Full=UDP-N-acetylglucosamine pyrophosphorylase AltName: Full=N-acetylglucosamine-1-phosphate uridyltransferase Includes: RecName: Full=Glucosamine-1-phosphate N-acetyltransferase Aeromonas hydrophila subsp. hydrophila ATCC 7966
----------------MSLNVVILAAGKGTRMRS---SLPKVLHPVANKPMVSHVIETARKVG-AE----Q-LHLVYGHGAELLK----ERI---------QAS----D----------LN---WVLQAQQL---GTGHAVAQ-AI--PFW----QD---E-----D----DV-LVLYGDTPLIQPETLQR------LLA----------AKAS--DG-MALLTVVLDNPTGYGRIVR----SNGQ----VVGIVEQKDA--------NAEQL--AIREVNTGVLVANGGQLRSWLSR-LDNKNAQGEFYLTDVIAMAHADNCPIAAVHPDDAMEVEGANNRVQLAQLERSYQKMQAERLMIAGATLIDPARFDL--------RGT-LEIGEEVVIDVNVIIEG-----------------KVVLGNHVRIGAGSVLKDCVIGDHSEVKPYSVIEG--------AQIADQCSVGPFTRLRPGTVLEQDAHVGNFVEMKKARLGVGSKCGHLTYLGDAEVGAKVNIGAGTITCNY----------------DGVNKFQTIIEDDVFVGSDTQLVAPVRIGKGATLGAGSTI-TK--DVAENELVITRVPQRHIQNWA---RP---VKKK------------------------------------------------------------------------
>A6TG34.2 RecName: Full=Bifunctional protein GlmU Includes: RecName: Full=UDP-N-acetylglucosamine pyrophosphorylase AltName: Full=N-acetylglucosamine-1-phosphate uridyltransferase Includes: RecName: Full=Glucosamine-1-phosphate N-acetyltransferase Klebsiella pneumoniae subsp. pneumoniae MGH 78578
-------------MSNSAMSVVILAAGKGTRMYS---DLPKVLHTLAGKPMVQHVIDAANDLG-AC----A-VHLVYGHGGDLLR----QTL--------HEDN---------------LN---WVLQAEQL---GTGHAMQQ-AA--PFF----ND---D-----E----DI-LMLYGDVPLISVETLQR------LRA----------AKPQ--GG-IGLLTVKLDDPTGYGRITR----ENGQ----VTGIVEHKDA--------SEAQR--QIQEINTGILIAGGADLKRWLAK-LTNNNAQGEYYITDIIAMAHQEGHQIVAVHPQRLSEVEGVNNRLQLARLERVYQAEQAEKLLLAGVMLRDPARFDL--------RGT-LQHGRDVEIDTNVILEG-----------------NVVLGDRVKIGAGCVIKNSTIGDDCEISPYSVVED--------AQLQAACTIGPFARLRPGAELLEGAHVGNFVEMKKARLGKGSKAGHLTYLGDAEIGDNVNIGAGTITCNY----------------DGANKHKTIIGDDVFVGSDTQLVAPVTVGNGVTIAAGTTV-TR--NIADNELVLSRVPQVHKQGWQ---RP---VKKK------------------------------------------------------------------------
>Q5YQ11.1 RecName: Full=Bifunctional protein GlmU Includes: RecName: Full=UDP-N-acetylglucosamine pyrophosphorylase AltName: Full=N-acetylglucosamine-1-phosphate uridyltransferase Includes: RecName: Full=Glucosamine-1-phosphate N-acetyltransferase Nocardia farcinica IFM 10152
--------------MPQQTAVVVLAAGAGTRMRS---KTPKVLHSLAGRSMLAHALHAANEID-PT----H-LITVVGHDREQVG----AAV--AAVAGELGRE---------------IV---PALQEQQL---GTGHAVQC-AL--RAL----PA---D---FAG----DL-LVTSADVPLLDGHTLGA------LLD---EH-----RSYQERSA-VTVLTFVPDDPNGYGRIVR---DADGQ----VVEIVEHADA--------TPEQA--AITEVNSGVYAFDATVLRAMIGR-LSTANAQHELYLTDVLRLAREAGHPVHGARLLDAAKVTGVNDRVQLSIATRTMNRYILERHMRAGVTIIDPASTWV--------DAG-VRIGRDAVLRPGVQLLG-----------------STVIGEDAEIGPDSTLTDVRVGDGAKVVR-THGEG--------ATIGPNASVGPFAYLRPGTILGEAGKLGAFVETKNADIGAHSKVPHLTYVGDATIGEHSNIGASSVFVNY----------------DGVKKHHTVVGSHVRTGSDTMFVAPVTVGDGAYTAAGTVL-RR--NVPPGALAVSGGPQKNIENWV---QR---HRPGTAAATAAAQALAADEKSSQATEQKDGEQ--------------------------------------------
>A1TUE2.1 RecName: Full=Bifunctional protein GlmU Includes: RecName: Full=UDP-N-acetylglucosamine pyrophosphorylase AltName: Full=N-acetylglucosamine-1-phosphate uridyltransferase Includes: RecName: Full=Glucosamine-1-phosphate N-acetyltransferase Paracidovorax citrulli AAC00-1
---------------MSALDVIIMAAGKGTRMKS---RIPKVLQRLAGRPLLGHVLDQARGLQ-AR----R-AVVVTGHGAAEVE----PFI------ARAADG---LD----------VR---CVRQEPQL---GTGHAVQQ-AV--PAL----QG---D-----G----TV-IVLSGDVPLTRTDTLRA------LVA----------AGGG--GQ-LALLTVTLPDPAGYGRIVR---GSDGA----VRGIVEHKDA--------TEAQR--AIDEVYSGIMAVPAGLLAGWLAR-LTNDNAQGEYYLTDIVAMAVADGVPVVAHRIADALQVAGVNSPLQLAELERAHQLAQARALMEQGVRLADPARFDLRDDARTGVRGE-LACGQDVEIDVNCIFSG-----------------RVELGEGVRIGAHCCIANARIAAGAVVHPYTHIDG---EQPAGVQVGEGALVGPFARLRPGAQLGREVHIGNFVEVKNSSLAEGAKANHLAYLGDATVGERVNYGAGSITANY----------------DGANKHRTVIEADVHVGSNCVLVAPVTIGAGGTVGGGSTI-TK--STPAGALSVARGKQVTKENWQ---RP---AKLPKA----------------------------------------------------------------------
>A9LZT7.1 RecName: Full=Bifunctional protein GlmU Includes: RecName: Full=UDP-N-acetylglucosamine pyrophosphorylase AltName: Full=N-acetylglucosamine-1-phosphate uridyltransferase Includes: RecName: Full=Glucosamine-1-phosphate N-acetyltransferase Neisseria meningitidis 053442
-------------MPQNTLNIVILAAGKGTRMYS---KMPKVLHRIGGKPMLGRVIDTAAALN-PQ----N-ICVVVGHGKEQVL----DTV---------KRD---------------VV---WVEQTEQL---GTGHAVKT-AL--PHL----AA---E-----G----RT-LVLYGDVPLIDVETLKT------LLE-----------AAG--DK-VGLLTDVPTDPTGLGRIIR---DGNGS----VTAIVEEKDA--------STAQK--AVKETNTGILVLPNAKLENWLNS-LSSNNAQGEYYLTDLIAKAVSDGIKVRPVRVRASHLAAGVNNKLQLAELERIFQTGQAQELLKAGVTLHDPARFDL--------RGR-LKHGQDVVIDANCIFEG-----------------EIELGDNVEIGASCVIKNAKIGANTKIAPFSHLED--------CEVGENNRIGPYARLRPQARLADDVHVGNFVEIKNAAIGKGTKANHLTYIGDAEVGSKTNFGAGTIIANY----------------DGVHKHKTVIGNEVRIGSNCVLVAPVTLGNKVTTGAGSAI-TR--NVEDGKLALARARQTVIEGWV---RP---EKDKQ-----------------------------------------------------------------------
>Q163N8.1 RecName: Full=Bifunctional protein GlmU Includes: RecName: Full=UDP-N-acetylglucosamine pyrophosphorylase AltName: Full=N-acetylglucosamine-1-phosphate uridyltransferase Includes: RecName: Full=Glucosamine-1-phosphate N-acetyltransferase Roseobacter denitrificans OCh 114
----------------MKTALVILAAGKGTRMNS---DLPKVLHPLAGAPLLIHAMQSGASLG-PS----R-TVIVAGHGAELVQ----KAA---LS----HDA----S----------AI---IVQQTEQL---GTGHAAKQ-AQ--DAL----KG---F---D-G----TV-VVLFGDTPFVSPDTLSA------ICD----------AQRS--AD-VVVLGFEAADPARYGRLVM----DGAQ----LDRIVEYKDA--------TEAER--AITLCNSGVVACNGTRLFELLEA-VDNDNAAGEFYLPDIVGVARARGLTAAVVTCDE-SETLGINSRTELSAAEAAFQERARTNAFENGVTLPAPGTVHF--------AFD-TVVGRDTLIEPNVVFGP----------------------------------GVTIESGATIRAFSHLEG--------CHVARGSVVGPYARLRPGAELSENVRVGNFVEVKNARIGTGTKINHLSYIGDATLGEYTNVGAGTITCNY----------------DGVLKHHTEIGNHVFIGSNTMLVAPVQIGDHAMTGSGSVI-TS--DVEPEALALSRAPQIEKPGMA---TK---IINLLRAKKAKQ---QRGS---------------------------------------------------------
>B2VCC9.1 RecName: Full=Bifunctional protein GlmU Includes: RecName: Full=UDP-N-acetylglucosamine pyrophosphorylase AltName: Full=N-acetylglucosamine-1-phosphate uridyltransferase Includes: RecName: Full=Glucosamine-1-phosphate N-acetyltransferase Erwinia tasmaniensis Et1/99
-------------MSNRPMSVVILAAGKGTRMYS---DLPKVLHLLAGKPMVQHVIDAARELN-AQ----R-VNLVYGHGGELLK----TAL---------DDR----S----------LN---WVLQAEQL---GTGHAMQQ-AA--PYF----AD---D-----E----DI-LMLYGDVPLITGETLRR------LQA----------VKPD--GG-IGLLTVNLANPTGYGRIIR----ENGR----VVGIIEQKDA--------APEQL--AIGEINTGILLAGGADLKRWLSK-LTNNNAQGEYYITDIIALAHQEGRQIEAVHPVRTTETDGVNNRLQLATLERVYQAEQAEKLLLSGVMLQDPARFDL--------RGT-LEHGRDVVIDTNVIIEG-----------------HVKLGNRVKIGSGCVIKNSVIADDCIISPYSVIED--------AQLAPDCSVGPFARLRPGSELAEGAHVGNFVEMKKARLGKGSKAGHLSYLGDAEIGANVNIGAGTITCNY----------------DGVNKSKTIIGDDVFVGSDTQLIAPVSVAAGVTIAAGTTI-MR--NVPAAGLVYNRKEQQLNASWQ---RP---QKKK------------------------------------------------------------------------
>B5ZP51.1 RecName: Full=Bifunctional protein GlmU Includes: RecName: Full=UDP-N-acetylglucosamine pyrophosphorylase AltName: Full=N-acetylglucosamine-1-phosphate uridyltransferase Includes: RecName: Full=Glucosamine-1-phosphate N-acetyltransferase Rhizobium leguminosarum bv. trifolii WSM2304
--------------MERTCLAVILAAGDSTRMKS---SKSKVLHPVAGRPMIAHVVEAVASAG-IS----S-VALVVGRDAEEVA----KAA------SIAGVG---------------IE---ACLQKERL---GTGHAVLA-AR--EAI----AK---G---Y-D----DI-LVTYGDVPLQTDGPLKA------ARQ---GL------ADG--SD-IVVIGFHTDRPTGYGRLLV----KDGE----LIAIREEKDA--------TDAER--TVTWCNSGLMAINGRKALDLLQR-IGNANAKGEFYLTDLVEIARSLGGRVTAVDAPEIE-MTGCNTRAELAVIERFWQERRRHQLMLSGVTMIAPETVFL--------SYD-TVIGQDALIEPNVVFGP----------------------------------GAVIDSGAVIHAFSHIEG--------AHVSQGATVGPFARLRPGADLGNGSKVGNFCEVKNGRIGEGAKVNHLTYIGDAVIGAGSNIGAGTITCNY----------------DGVNKSETVIGENAFIGSNSSLVAPVTIGDGAYIASGSVI-TA--DVPADALALGRARQEIKPGRA---SL---LRERALATKAAKKAKG------------------------------------------------------------
>Q55504.1 RecName: Full=Bifunctional protein GlmU Includes: RecName: Full=UDP-N-acetylglucosamine pyrophosphorylase AltName: Full=N-acetylglucosamine-1-phosphate uridyltransferase Includes: RecName: Full=Glucosamine-1-phosphate N-acetyltransferase Synechocystis sp. PCC 6803 substr. Kazusa
-----------------MVAVAVLAAGKGTRMKS---DLPKVLHQLGGYSLVERVLQSCRPLA-PE----R-QILIVGYQAAAVE----SSL-------AGRSD---------------VE---FVEQREQL---GTGHAIQQ-LL--PCL----QD---Y---Q-G----DL-LVLNGDAPLLRSETLEN------LLA---TH-----QRHG--NA-ATLLTAHLPDPKGYGRVFC---NGDNR----VTQIVEDRDC--------NAAQR--QNHRVNGGIYCFHWPRLAAALPK-LSANNDQKEYYLTEVVDYLDQ----VMAVDVDDYLEINGINDRKQLAAANDILQNRIKDDWMAQGITLINPDSITI--------DDT-VVLEADVIIEPNTHLRG-----------------KTVIGRGSRIGPGSLIEDSIVGSDASVL-FSVVSQ--------SQIGDGCRLGPYSHVRGEADIQANCRIGNFVEVKKSVIGAQSNVAHLSYLGDAMLGQRVNVGAGTITANY----------------DGVSKHATVIGSGTKTGANSVFVAPVQVGEGVTVAAGSVI-NR--DVPAGSLAIARPRQRIIDNWQ---VP---PAPQSGQP--------------------------------------------------------------------
>Q12HQ5.1 RecName: Full=Bifunctional protein GlmU Includes: RecName: Full=UDP-N-acetylglucosamine pyrophosphorylase AltName: Full=N-acetylglucosamine-1-phosphate uridyltransferase Includes: RecName: Full=Glucosamine-1-phosphate N-acetyltransferase Shewanella denitrificans OS217
----------------MSLNVVILAAGKGTRMRS---DLPKVLHPIAHKSMVQHVIDTANSLG-SQ----A-IQLVYGYGADKLQ----ASL---------GEQ----Q----------VN---WVLQAEQL---GTGHAVAQ-AN--ANI----ND---D-----D----TV-LILYGDVPLIQQSTLNA------LLD----------ARTH--DG-MAILTVDLPNPSGYGRIVR----IDGK----VVGIIEQKDA--------NEEQL--QITEVNTGIMAVPGKQLKVWLSR-LSNSNAQAEYYLTDIVAMAHEDGVAIDTAQPQSAIEVEGANNRVQLALLERAYQTRAAEKLMLEGANLRDPARIDI--------RGE-VTVGMDVMIDINVIFQG-----------------KVVLGNNVTIGAGAILIDCEIADNAEIKPYTIVEG--------AKLGQAASAGPFARLRPGAELKEDAHIGNFVEIKKSVLGVGSKAGHLAYIGDAQIGAGVNIGAGTITCNY----------------DGANKHLTVIEDGVFVGSDTQLVAPVTIGKNATLGAGSTI-CK--DVAENELVITRVKQRHIQGWQ---RP---IKQKK-----------------------------------------------------------------------
>Q2YCA1.2 RecName: Full=Bifunctional protein GlmU Includes: RecName: Full=UDP-N-acetylglucosamine pyrophosphorylase AltName: Full=N-acetylglucosamine-1-phosphate uridyltransferase Includes: RecName: Full=Glucosamine-1-phosphate N-acetyltransferase Nitrosospira multiformis ATCC 25196
---------------MSKLNIVVLAAGLGKRMYS---ALPKVLHPLAGKPLLVHVLDTARALA-PH----T-TCVIYGHGGETVP----QTI---------ADE----S----------LI---WVPQIPQL---GTGHAVMQ-AL--PHI----EK---E-----G----IT-LILYGDVPLTSVETLKK------LIA----------MAGK--QT-LGLLTVELPDPAGYGRIVR--HSETGE----VAAIVEEKDA--------SESQR--SIGEINTGIMAVPNRYLHGWLCK-LENNNAQGEYYLTDIVAMAVKDGVKVATANPAYVWETTGVNSKVQLAGLERIYQTAQANKLLEQGVALADPARIDI--------RGK-LSCGRDVMIDINCIFEG-----------------DVQLDDGVKVGAHTILKDVRVAADSVIAPFSLIEA--------AEIGRNCRIGPYARIRPGTRLEDEVHIGNFVEVKNSALAAGSKANHLSYIGDAVVGRSVNIGAGTITCNY----------------DGANKYQTIIEDDVFVGSDTQLIAPVRVARGSTIGAGSTI-TR--DTPPDMLTLSRAKQLSIDGWK---RP---VKKPKPKN--------------------------------------------------------------------
>Q1Q830.1 RecName: Full=Bifunctional protein GlmU Includes: RecName: Full=UDP-N-acetylglucosamine pyrophosphorylase AltName: Full=N-acetylglucosamine-1-phosphate uridyltransferase Includes: RecName: Full=Glucosamine-1-phosphate N-acetyltransferase Psychrobacter cryohalolentis K5
--------------MTSSLSVIILAAGKGTRMQS---AKPKVLQTLAGKSLLGHVLDTCHQLT-VD----D-TIIVHGFGGEQVQ----DHI---------DQQYAHLP----------IT---WVAQTEQL---GTGHAVKV-TL--SEL----PK---D-----G----QS-LILYGDVPLVSCQTLAT------LQD-----------ANT--DG-MSMLTLTVDNPFGLGRIKR---DKDGN----IEAIIEQKDA--------NSDEQ--QIQEINSGIYCVDNALLHKFLPK-LSNDNAQQEYYLTDIVKMAVADGITIAAIEPEHTFEIEGVNNRQQLASLERTWQGKLVADLQEAGVQFADPTRVDI--------RGT-LSAGQDVFVDVGVVFEG-----------------DCVLGDNVYIEAGCVIKNAQIGNACHIKPYCVIDS--------AEVGAGVDIGPFAHLRPETILSDNSKVGNFVEIKKSTIGDGSKVNHLSYIGDATIGTGVNVGAGVITCNY----------------DGVNKSQTIIDDNAFIGSNSSLVAPVKIGDTATVAAGSVI-TK--NVDAHALAFGRARQTQKNDFK---RP---TKK-------------------------------------------------------------------------
>Q0S4N3.1 RecName: Full=Bifunctional protein GlmU Includes: RecName: Full=UDP-N-acetylglucosamine pyrophosphorylase AltName: Full=N-acetylglucosamine-1-phosphate uridyltransferase Includes: RecName: Full=Glucosamine-1-phosphate N-acetyltransferase Rhodococcus jostii RHA1
--------------MPVQTAVVVLAAGAGTRMRS---KTPKVLHTLGGRTMLAHSLYAAAEVD-PT----H-LVTVVGHDKERVG----VAV--SALEAELGRP---------------IA---IAVQDEQN---GTGHAVEC-GL--SAL----PA---D---FRG----TV-LVTAADVPLLDGRTLHA------LVD---EH-----HSEPTPSA-VTVLTFTAPEPRGYGRIVR--LPHDGE----IAEIVEEADA--------TEEQA--AITEVNAGVYAFDAEFLRSALGQ-LNANNAQGELYLTDVVKIAREAGAPVFAAHLADSAKVAGANDRVQLSRLAAELNRRTVENWMRAGVTVVDPSTTWI--------DVG-VTLARDVTIHPGVQLLG-----------------TTAVGEDAVIGPDTTLTDVTVGEGASVVR-THGSE--------STIGAGATVGPFSYLRPGTVLGASGKLGAFVETKNADIGAHTKVPHLTYVGDATIGEYSNIGASSVFVNY----------------DGVAKSRTVVGSHVRTGSDTMFVAPVQVGDGAYTGAGTVL-RF--DVPPGALAVSGGKQRNIDGWV---QR---NRPGTAAAEAAAAAGLHHSSDLHETEKQDLKDGIEQ----------------------------------------
>B8DU78.1 RecName: Full=Bifunctional protein GlmU Includes: RecName: Full=UDP-N-acetylglucosamine pyrophosphorylase AltName: Full=N-acetylglucosamine-1-phosphate uridyltransferase Includes: RecName: Full=Glucosamine-1-phosphate N-acetyltransferase Bifidobacterium animalis subsp. lactis AD011
---------------MTLTAAIVLAAGEGTRMRS---RKPKVLHEFAGKTFLNRVMDAVGALD-PE----T-LAVVVRYQAQRVA----EAA------RSYDDA---------------VL---IVEQDEIP---GTGRAVQC-AM--EQL----GE---Q---G-P-LSGTV-LITASDMPLLDTSTLKQ------LLD---YH-----RDSG--DG-ATVLTTVLDDPTGYGRIIR---DADGN----VLKIVEQKDG--------NSSEL--AVREVNTSVYVFDAAVLEQAIAN-LNADNAQGEFYLTDALTVARQVS-KVGAFAAPDPLSVEGVNDRVQLASLAKAHNLRVCRQWMLDGVTIVDPQTTWI--------EDE-VEMESDAVILPGCFLQG-----------------HTTIAHDAVVGPYTTLIDATVEPEAHVER-SRVQE--------SRIGREANIGPWTYLRPGNEIGTGSKAGAFVEMKKAHIGDGSKVPHLSYVGDADLGENTNIGGGTITANY----------------DGVHKNHTHIGSDVHIGAGNLFVAPVNVGDGVTSGAGSVI-RH--DVPGDAMVYSENTQHVVDNWKPAWER-------------------------------------------------------------------------------
>B8ZU67.1 RecName: Full=Bifunctional protein GlmU Includes: RecName: Full=UDP-N-acetylglucosamine pyrophosphorylase AltName: Full=N-acetylglucosamine-1-phosphate uridyltransferase Includes: RecName: Full=Glucosamine-1-phosphate N-acetyltransferase Mycobacterium leprae Br4923
------------MTFRGDTAVLVLAAGPGSRMRS---DTPKVLHTIAGRSMLSHSLHAITKLA-PQ----H-LVVVLGHEHQRIA----PLV---------AEL----ADTLERT----ID---VALQDRPR---GTGHAVFC-GL--SAL----PD---D---YGG----IV-VVTSGDTPLLDANTLAE------LIA---TH-----NATS--AA-VTVLTTTFSDPLGYGRILR---TQDNE----VMAIIEHADA--------SPSQR--EIREVNAGVYAFDITALRSALIR-LNSNNTQQELYLTDVISILRREGQKVNAQHIDDNALVAGVNNRVQLAELSAELNRRIVATHQVAGVTIIDPATTWI--------DID-VTIGNDTVIHPGTQLLG-----------------RTQIGECCVIGPDTTLTDVLVSQRATVVR-THGTS--------STIGAGAMVGPFTYLRPGTVLGTKGKLGAFVETKNSTIGTGAKVPHLTYVGDADIGEHSNIGASSVFVNY----------------DGTAKQRTTIGSHVRTGSDTKFVAPVTVGDGAYTGAGTVV-RN--DVPPGALAVSVSPQRNIENWV---QR---KRPGSAAAQAAEKASTRTGKQSQQKSEPD-----------------------------------------------
>B1JZU8.1 RecName: Full=Bifunctional protein GlmU Includes: RecName: Full=UDP-N-acetylglucosamine pyrophosphorylase AltName: Full=N-acetylglucosamine-1-phosphate uridyltransferase Includes: RecName: Full=Glucosamine-1-phosphate N-acetyltransferase Burkholderia orbicola MC0-3
------------------MNIVILAAGTGKRMRS---ALPKVLHPLAGRPLLSHVIDTARTLQ-PS----R-LVVVVGHGAEQVQ----AAV--------AAPD---------------VQ---FAVQAEQL---GTGHAVRQ-AL--PLL----DP---A-----Q----PT-LVLYGDVPLTRASTLQR------LVD----------AARD--GR-YGILTVTLDDPTGYGRIVR---DASGF----VTRIVEQKDA--------SPEEL--KIAEINTGIIVTPTAQLSMWLGA-LKNENAQGEYYLTDVVELAIEAGFEVVTSQPDEEWETLGVNSKAQLAELERIHQRNVADALLVDGVTLADPARVDV--------RGT-LRCGRDVSIDVNCVFEG-----------------NVTLADNVTIGANCVIRNASVGAGTRIDAFTHIDG--------AELGANTVIGPYARLRPGAQLADEAHVGNFVEVKNAVIGHGSKANHLTYIGDADIGARVNIGAGTITCNY----------------DGANKFRTVIEDDVFVGSDTQLVAPVRVGRGVTIAAGTTI-WK--DVAEGVLALNEKTQTAKSGYV---RP---VKKKS-----------------------------------------------------------------------
>Q5WST8.1 RecName: Full=Bifunctional protein GlmU Includes: RecName: Full=UDP-N-acetylglucosamine pyrophosphorylase AltName: Full=N-acetylglucosamine-1-phosphate uridyltransferase Includes: RecName: Full=Glucosamine-1-phosphate N-acetyltransferase Legionella pneumophila str. Lens
----------------MNLQIIILAAGQGKRMYS---DTPKVLHHLAGKPLLTHVVETAQQLN-PD----A-IHVIYGHGGEQIK----SSL---------PNL----P----------VH---WVHQAEQL---GTGHAVLQ-AM--PHI----PD---D-----A----YV-LVLSADVPLIQVETLQS------LIECSQRQ-----NPDH--SV-LALLVAELENPSGLGRIIR---NNQGE----IYSIVEEKDA--------NEQVK--NIKEIYSGVCCTLANNLKKWLPQ-LSNSNAQGEYYLTEIISFAVQNKTPIRSLTTKNSFEVQGINNRQQLQQLERIWQQRAANQLMEKGVTLADANRFDL--------RGE-LYCGKDVYIDINCIFTG-----------------KVVLGNGCKIGPNCSLTNVTLGDGCEVYANSVLEG--------CHIANDCHIGPFARLRSGTQLASHCKIGNFVETKKAIFDEGTKASHLSYLGDVLLGKNVNVGAGTITCNY----------------DGVNKHQTIIEDGVFIGSDTQLVAPVTVGANATIGAGSTI-RR--NVPPDELTLTESRQKTIYGWK---RP---AKRERD----------------------------------------------------------------------
>C5BF42.1 RecName: Full=Bifunctional protein GlmU Includes: RecName: Full=UDP-N-acetylglucosamine pyrophosphorylase AltName: Full=N-acetylglucosamine-1-phosphate uridyltransferase Includes: RecName: Full=Glucosamine-1-phosphate N-acetyltransferase Edwardsiella ictaluri 93-146
-------------MSTSPLSVVILAAGKGTRMYS---DLPKVLHPLAGKPMVQHVIDSALTLG-AR----Q-VHLVYGHGGDLLK----AHL--------SGQP---------------LN---WVLQAQQL---GTGHAMQQ-AA--PDF----SD---D-----E----DI-LMLYGDVPLISAATLQR------LIA----------AKPQ--GG-IGLLTVKLDDPSGYGRIVR----HHDR----VVGIVEHKDA--------SEAQR--RINEINTGILVANGVDLKRWLAR-LDNNNAQGEFYITDIIAMAHQEGRQIAAVHPERLSEVEGVNNRLQLSALERAYQQQQAQRLLLAGVMLTDPARFDL--------RGE-LVHGRDVVIDTNVIIEG-----------------KVTLGNRVHIGSGCVLKDCQIADDSVISPYTVIEG--------ARLAQACTVGPFARLRPGACLDAEAHVGNFVEMKKAHLGRGSKAGHLSYLGDAEIGAGVNIGAGTITCNY----------------DGANKHQTVIGDDVFVGSDSQLVAPVTVGRGATIAAGTTV-TK--NVGDGELVLSRVKQVQLSGWE---RP---VKKK------------------------------------------------------------------------
>B2HDJ0.1 RecName: Full=Bifunctional protein GlmU Includes: RecName: Full=UDP-N-acetylglucosamine pyrophosphorylase AltName: Full=N-acetylglucosamine-1-phosphate uridyltransferase Includes: RecName: Full=Glucosamine-1-phosphate N-acetyltransferase Mycobacterium marinum M
------------MTFRGDTAVVVLAAGAGTRMRS---DIPKVLHTLAGRSMLSHSLHAMAKLA-PQ----H-LVVVLGHCHERIS----PLV--DELAESLGRT---------------IN---VTLQDRPL---GTGDAVRC-GL--SAL----PA---D---YSG----IV-VVTAGDTPLLDAETLAD------LIE---TH-----SATS--SA-VTVLTTTLSDPHGYGRILR---TQDNA----VMAIVEQTDA--------TPSQR--EIREVNAGVYAFEITALQSALSR-LSSDNAQQELYLPDVIAILRRDGQTVSARHIDDSALVAGVNDRVQLAQLGAELNRRIVAAHQMAGVTVIDPATTWI--------DVD-VAIGRDTVIQPGTQLLG-----------------HTQIGDRCEIGPDTTLTDVTVGDNASVVR-THGSS--------SSIGAAAAVGPFTFLRPGTVLGTGGKLGAFVETKNSTIGAGTKVPHLTYVGDADIGDDSNIGAGSVFVNY----------------DGMTKNRATIGSHVRSGAGTRFVAPVNVGDGAYTGAGTVI-RD--DVPPGALAVSGGPQRNIEDWV---QQ---KRPGTPSAEAARKASAEQSTPPPDADQTP-----------------------------------------------
>Q1QME9.1 RecName: Full=Bifunctional protein GlmU Includes: RecName: Full=UDP-N-acetylglucosamine pyrophosphorylase AltName: Full=N-acetylglucosamine-1-phosphate uridyltransferase Includes: RecName: Full=Glucosamine-1-phosphate N-acetyltransferase Nitrobacter hamburgensis X14
-------------MTGRSCLTIVLAAGEGTRMRS---SLPKVLHPVAGQTLLAHVLTAAPSGP-GT----S-LAAVVGPGHEAVA-DEARHV---------RPD---------------VM---TFVQHERL---GTAHAVLA-AR--EAI----AR---G---A-D----DL-VIAFGDTPLISADTLAR------MRA---PL------QAG--AS-LVVLGFHAADPTGYGRLIV----DNGR----LTAIREQADA--------SADER--SITLCNAGVMAFDGKTALQIIEK-IGNANSKGEYYLTDAVSIVRESGLTAAVIETSE-DEVRGINTKAQLAEAEQVMQARLRKEALDAGVTMVAPDTVFL--------AAD-TSFGKDVTIEPYVVIGP----------------------------------GVTIADGAVIHSFSHLVQ--------ASIGRNASVGPYARLRPGTSLGEGARVGNFVETKAAVLEAGAKVNHLTYVGDAHIGANANIGAGTITCNY----------------DGFGKYRTEIGEGAFVGSNSSLVAPVKIGAGAYVGSGSVV-TR--NVPDDALAVGRGQQTVREGWA---RR---FREMKLLAKKPKTG--------------------------------------------------------------
>A9IVJ6.1 RecName: Full=Bifunctional protein GlmU Includes: RecName: Full=UDP-N-acetylglucosamine pyrophosphorylase AltName: Full=N-acetylglucosamine-1-phosphate uridyltransferase Includes: RecName: Full=Glucosamine-1-phosphate N-acetyltransferase Bartonella tribocorum CIP 105476
--------------MVRSCLSIVLSAGEGTRMKS---PLPKVLHKIAGLPLICHVLKQIELAE-SS----Q-VAVVVGCGGQEVT----HVV---QS----FVK----D----------VM---IFEQKERL---GTAHAVLS-AR--FAL----QK---G---V-D----DI-LIVFGDTPLIQQESLHQ------MRA---QL------ADG--AD-VVFAGFHTQDPTGYGRLLE----KNGQ----LIAIVEEKDA--------SEEEK--KISFCNGGILAMRGKHALSLLEK-VDNNNMKKEYYLTDIASLASREGLDVRVVEVP-FENIVGINNCLELSRADSLWQKRKARDLMLSGVTLLKPETVYF--------SYD-TEIEPGVVIEPNVYFGL----------------------------------GVKVQSGAVIRAFSYLEG--------AVVGQDAQIGPYARLRPGTELAKSVKVGNFCEVKQAKVGESSKINHLSYIGDAEIGAHTNIGAGTITCNY----------------DGFNKYKTVIGDHAFVGSNTALVSPLVIGDGSYVASGSVI-TE--NIPMNSMAFGRARQVIKEGYA---TK---FRARLLEKNLSENKQKK-----------------------------------------------------------
>A4JIF7.1 RecName: Full=Bifunctional protein GlmU Includes: RecName: Full=UDP-N-acetylglucosamine pyrophosphorylase AltName: Full=N-acetylglucosamine-1-phosphate uridyltransferase Includes: RecName: Full=Glucosamine-1-phosphate N-acetyltransferase Burkholderia vietnamiensis G4
------------------MNIVILAAGTGKRMRS---ALPKVLHPLAGRPLLSHVIATARTLQ-PS----R-LVVVVGHGAEQVQ----AAV--------AAPD---------------VQ---FAVQAEQL---GTGHAVRQ-AL--PLL----DP---A-----Q----PT-LVLYGDVPLTRATTLKR------LVD----------AAHD--GR-YGILTVTLDDPTGYGRIVR---DAAGF----VTRIVEQKDA--------SPEQL--KIAEINTGIIVTPTAQLSMWLGA-LKNENAQGEYYLTDVVELAIEAGFEIVTTQPDDDWETLGVNSKAQLAELERIHQRNVADALLVEGVTLADPARVDV--------RGT-LRCGRDVSIDVNCVFEG-----------------DVTLADDVTVGPNCVIRNASIGAGTRIDAFTHIDG--------AQLGANTVIGPYARLRPGAQLADEAHVGNFVEVKNAVIGHGSKANHLTYIGDADIGARVNIGAGTITCNY----------------DGANKFRTVIEDDVFVGSDTQLVAPVRVGRGVTIAAGTTV-WK--DVAEGTLALNEKTQTAKSGYV---RP---VKKKS-----------------------------------------------------------------------
>Q8PGH2.2 RecName: Full=Bifunctional protein GlmU Includes: RecName: Full=UDP-N-acetylglucosamine pyrophosphorylase AltName: Full=N-acetylglucosamine-1-phosphate uridyltransferase Includes: RecName: Full=Glucosamine-1-phosphate N-acetyltransferase Xanthomonas citri pv. citri str. 306
--------------MTLPLHVLILAAGEGKRMRS---SLPKVLQPLAGQPMLAHVIATARQLQ-PA----A-IHIVYGHGGDQVQ----AAF---------ADQ----GD---------LQ---WAEQREQL---GTGHAVQQ-AM--PAI----PD---A-----A----TV-LVLYGDVPLIRSESLLQ------LLH----------APGR-----MAVLVAELANPTGYGRILR---DAEGK----VAAIVEQKDA--------NDEQR--RIRTINTGILTAESTALRRWLAG-LSNDNAQAEFYLTDVFASAAADFTPADMVHVADPQDVEGANDPWQLAQLERAWQLRAARTLCLQGVRMADPARVEQ--------RGS-VQVGRDVQLDIDVILEG-----------------NVTLGDDVVIGPFVRLRDVTLGAGTQVRAHSDLEG--------VITEGAVQIGPFARLRPGTVLADGVHIGNFVETKKVTMGVGSKANHLTYLGDAVIGSKVNIGAGTITCNY----------------DGVNKSQTTIGDGAFIGSNSALVAPIQIGANSTIGAGSVI-TS--DAPAGQLSVTRARQTVVEGWK---RP---TKKSP-----------------------------------------------------------------------
>B9JWC4.1 RecName: Full=Bifunctional protein GlmU Includes: RecName: Full=UDP-N-acetylglucosamine pyrophosphorylase AltName: Full=N-acetylglucosamine-1-phosphate uridyltransferase Includes: RecName: Full=Glucosamine-1-phosphate N-acetyltransferase Allorhizobium ampelinum S4
--------------MSRTCLAVILAAGDSTRMKS---AMSKVLHPVAGLPMIAHVMQAIAASD-IA----D-VALVVGRDADKVT----KAA------SIKGLS---------------VT---PFVQTERL---GTGHAVLT-AR--EAL----AR---G---Y-D----DI-LVAYGDAPLITPGPLLA------ARA---AL------ADG--ND-IAVIGFHTEKPTGYGRLLV----EDGE----LVAIREEKDA--------SDEER--KVTWCNSGLMAINGAKALDLLGR-IGNANAKGEYYLTDLVEIIRSLGGKAVAVDAPE-AELAGCNNRAELAVIEKLWQERRRHELMLSGVSMIAPETVFL--------AYD-TVLAQDVLIEPNVVFGP----------------------------------GVTVESGAVIHAFSHLEG--------AHVASGATVGPFARLRPGANLGEGSKVGNFCEVKKAEIGAGAKINHLTYIGDAFIGAETNIGAGTITCNY----------------DGVNKHETRIGANAFIGSNSALVAPVTIGDGAFIASGSVI-TD--DVPADALALGRARQEIKPERA---KI---IRERNMAIKAFSGKV-------------------------------------------------------------
>A6T3N4.1 RecName: Full=Bifunctional protein GlmU Includes: RecName: Full=UDP-N-acetylglucosamine pyrophosphorylase AltName: Full=N-acetylglucosamine-1-phosphate uridyltransferase Includes: RecName: Full=Glucosamine-1-phosphate N-acetyltransferase Janthinobacterium sp. Marseille
------------------MNIVILAAGMGKRMQS---ALPKVLHPLAGKPLLSHVIDTARQLS-PS----R-LCVIYGHGGEQVP----QLL--------QAKD---------------LS---FAKQEPQL---GTGHAVMQ-AV--PQL----DD---H-----T----PT-LILYGDVPLTTAASLQR------LLD----------SAGN--DK-LGILTVNLGNPTGYGRIVR----ENGA----ITRIVEQKDA--------KPAEL--EINEINTGIMVAPTAALKRWLAK-LSNNNAQGEYYLTDIVASAVADGVAVVSAQPDHEWETHGVNSKVQLAELERIHQRNIAHALLEQGVTLADPARIDV--------RGT-LTCGRDVTIDVGCVFEG-----------------DVSLADGVRIDANCVIHNSTIGARSHVRPYSHFEN--------AVVGAECIIGPYARLRPGTVLAEDVHIGNFVEVKNSDIAAHSKANHLTYVGDSTVGSRVNIGAGTITCNY----------------DGVNKSRTIIEDDVFVGSATQLIAPIRVGKGATLGAGTTL-TK--DAPADKLTVSRAKQITVDNWQ---RP---VKIKK-----------------------------------------------------------------------
>A7HXP0.1 RecName: Full=Bifunctional protein GlmU Includes: RecName: Full=UDP-N-acetylglucosamine pyrophosphorylase AltName: Full=N-acetylglucosamine-1-phosphate uridyltransferase Includes: RecName: Full=Glucosamine-1-phosphate N-acetyltransferase Parvibaculum lavamentivorans DS-1
-------------MTTNAPGAVILAAGKGTRMKS---RLPKVLHPIAGKPMLGHVLSAVSALG-SE----R-PVLVVGPGMDEVA----TYA---RG----LVS----G----------LT---IAVQEKQL---GTGDAVRA-AA--PHI----DK---K---E-S----VV-LVVFGDTPLVRAETLAD------MTR----------RCEE--GSDIVVLGFEAADPTGYGRLIL----DGND----VVRIVEHKDA--------SEEER--KNKLCFGGPMAVRAAHLPALLAK-LTNKNAQGEFYMTDFVAHGRAAGLVCSAVFCLE-ADMQGVNSRADLAAAEATMQQRLRMAAMAGGVTMLDPSSVYL--------SMD-TEFGEDVTVGQNVVFGP----------------------------------GCVIANGVTIKAFSHLEG--------AHVAEGAEIGPFARIRPGSEIGRKARIGNFVETKKARIEDGAKVNHLSYIGDARVGAGANIGAGTITCNY----------------DGYNKFFTDIGAGAFIGSNSSLVAPVSIGDGAYLGSGSVV-TK--DVAADALGVARARQFEKPGWA---AA---FHAKHKDKKK-----ASGE---------------------------------------------------------
>A0PW60.1 RecName: Full=Bifunctional protein GlmU Includes: RecName: Full=UDP-N-acetylglucosamine pyrophosphorylase AltName: Full=N-acetylglucosamine-1-phosphate uridyltransferase Includes: RecName: Full=Glucosamine-1-phosphate N-acetyltransferase Mycobacterium ulcerans Agy99
------------MTFRGDTAVVVLAAGAGTRMRS---DTPKVLHTLAGRSMLSHSLHAMAKLA-PQ----H-LVVVLGHCHERIS----PLV--DELAESLGRT---------------IN---VTLQDRPL---GTGDAVRC-GL--SAL----PADYSG----------IV-VVTAGDTPLLDAETVAD------LIE---TH-----SATS--SA-VTVLTTTLSDPHGYGRILR---TQDNA----VMAIVEQTDA--------TPSQR--EIREVNAGVYAFEITALQSALSR-LSSDNAQQELYLPDVIAILRRDGQTVSARHIDDSALVAGVNDRVQLAQLGAELNRRIVAAHQMAGVTVIDPATTWI--------DVD-AAIGRDTVIQPGTQLLG-----------------HTQIGDRCEIGPDTTLTDVTVGDNASVVR-THGSS--------SSIGAAAAVGPFTYLRPGTVLGTGGKLGAFVETKNSTIGAGTKVPHLTYVGDADIGDDSNIGAGSVFVNY----------------DGMTKNRATIGSHVRSGAGTRFVAPVNVGDGAYTGAGTVI-RD--DVPPGALAVSGGPQRNIEDWV---QQ---KRPGTPSAEAARKASAEQSTPPPDADHPP-----------------------------------------------
>A9FSV7.1 RecName: Full=Bifunctional protein GlmU Includes: RecName: Full=UDP-N-acetylglucosamine pyrophosphorylase AltName: Full=N-acetylglucosamine-1-phosphate uridyltransferase Includes: RecName: Full=Glucosamine-1-phosphate N-acetyltransferase Sorangium cellulosum So ce56
-----------MATQPTPLTAVVLAAGQGTRMKS---ARPKVLHELCGRPMLHYVVDAALAAG-AS----D-VVVVVGHGRDEVS----AAL---DKAFGAQGK----K----------VR---TALQPQQR---GTGDAVRC-AM--PHI----DA---T---S-E----AI-LILCGDTPLLDPEQLTQ------LRG---AL-----DRAGD-AP-IAMLTAEVSDPTGYGRILR---DASGR----VIGIREHKDA--------TAEER--AITEVNPGVYLARSGFLGRALAG-LTTDNAQGELYLTDIVAQAAKAGG-AAAVVARDVGSLVGINDRAQLAAAEEVLYGRIADRLRKSGVTIRTSAR--I--------DAG-VLVEPDAVIEHAVVLRG-----------------RTRVGAGARIDVGSVLTDVVVEAGASVKPYTVASQ--------SSIGAGAQIGPFSHLRPESQIEADAHIGNFVETKKTVVRKGAKANHLAYLGDGDIGEGANVGAGTIFCNY----------------DGFRKHRTEIGAGAFIGSDSQIVAPVKIGAGAYVATGTTV-TR--DVPDEALAIGRVKQENKEGYA---TR---LKARLKDAAKK-----------------------------------------------------------------
>Q5H4Y0.2 RecName: Full=Bifunctional protein GlmU Includes: RecName: Full=UDP-N-acetylglucosamine pyrophosphorylase AltName: Full=N-acetylglucosamine-1-phosphate uridyltransferase Includes: RecName: Full=Glucosamine-1-phosphate N-acetyltransferase Xanthomonas oryzae pv. oryzae KACC 10331
--------------MTLPLHVVILAAGEGKRMRS---SLPKVLQPLAGQPMLAHVIATARQLQ-PA----A-IHIVYGHGSDQVQ----AAF---------ADQ----SD---------LQ---WAAQREQL---GTGHAVQQ-AM--PAI----PD---A-----A----RV-LVLYGDVPLIRSESLLQ------LLH----------APGR-----MAVLVAELADPTGYGRILR---DAEGK----VAAIVEQKDA--------NDEQR--RIRTINTGILTAESTALRRWLGG-LSNDNAQGEFYLTDVFASAAADFTPADMVHVADPQDVEGANDPWQLAQLERAWQLRTARALCLQGVRMADPARVEQ--------RGS-VQVGRDVQLDIDVILEG-----------------EVTLGDDVVIGPFVRLRDVTLGAGTQVRAHSDLEG--------VITEGAVQIGPFARLRPGTVLADGVHIGNFVETKKVTMGVDSKANHLTYLGDAVIGSKVNIGAGTITCNY----------------DGVNKSQTTIGDGAFVGSNSALVAPIEIGANSTIGAGSVV-TR--DAPAGQLTVTRARQTVIEGWE---RP---TKK-------------------------------------------------------------------------
>Q5F577.1 RecName: Full=Bifunctional protein GlmU Includes: RecName: Full=UDP-N-acetylglucosamine pyrophosphorylase AltName: Full=N-acetylglucosamine-1-phosphate uridyltransferase Includes: RecName: Full=Glucosamine-1-phosphate N-acetyltransferase Neisseria gonorrhoeae FA 1090
-------------MPQNTLNTVILAAGKGTRMYS---QMPKVLHCIGGKPMVERVIDTAAALN-PQ----N-ICVVVGHGKEQVL----DTV---------KRD---------------AV---WVEQTEQL---GTGHAVKT-AL--PHL----AS---E-----G----RT-LVLYGDVPLIDVETLET------LLE-----------AAG--NE-VGLLTDVPADPAGLGRIIR---DGSGS----VTAIVEEKDA--------SATQK--TIREINTGILVLPNAKLENWLNS-LSSNNAQGEYYLTDLIAKAVADGIKVRPVRVRASHLAAGVNNKRQLAELERIFQTEQAQELLKAGVTLRDPARFDL--------RGR-LKHGQDVVIDVNVVIEG-----------------EVELGDNVEIGANCVIKNAKIGANSKIAPFSHLEG--------CEVGENNRIGPYARLRPQAKLADNVHVGNFVEIKNAAIGKGTKANHLTYIGDAEVGSKTNFGAGTIIANY----------------DGVHKHKTVIGDEVRIGSNCVLVAPVTLGNKVTTGAGSTI-TR--NIEDNKLALARARQTVIEGWM---RP---EKDKQ-----------------------------------------------------------------------
>Q2NQ84.1 RecName: Full=Bifunctional protein GlmU Includes: RecName: Full=UDP-N-acetylglucosamine pyrophosphorylase AltName: Full=N-acetylglucosamine-1-phosphate uridyltransferase Includes: RecName: Full=Glucosamine-1-phosphate N-acetyltransferase Sodalis glossinidius str. morsitans
-------------MSNRALSVVVLAAGKGSRMFS---TLPKVLHPLAGKAMVQHVIDTAMRLG-AS----R-IHLVYGHGGELLR----ERL---------ARQYA--P----------LN---WVLQAEQR---GTGHAVQQ-TL--TCL----RD---E-----E----DV-LILYGDVPLISPDTLQC------LLA----------ARPQ--GG-IGLLTVTLDNPEGYGRIVR----LNGE----VAGIVEQKDA--------SEQQR--QIKEINTGILVAGGEDIKRWLGQ-LTNKNAQGEFYLTDIIAMAWHEGRKINAVQPTRQTEVEGVNNRLQLARLERLFQREQAERLLLAGVMLSDPDRFDL--------RGE-FRHGQDVSIDTNVILEG-----------------QVTLGDRVIIGTGCVLKNVVIGDDVIISPYTVIED--------ARVAARSTLGPFARLRPGSELEEDAHVGNFVEMKQARLGKGSKAGHLSYLGDAEIGAQVNIGAGTITCNY----------------DGANKHKTHIGDDVFVGSDSQLVAPVTIGRGATIGAGTTV-TR--DVAEGEMIISRIRQFPLANWT---RP---VKKK------------------------------------------------------------------------
>Q2T1V2.2 RecName: Full=Bifunctional protein GlmU Includes: RecName: Full=UDP-N-acetylglucosamine pyrophosphorylase AltName: Full=N-acetylglucosamine-1-phosphate uridyltransferase Includes: RecName: Full=Glucosamine-1-phosphate N-acetyltransferase Burkholderia thailandensis E264
------------------MNIVILAAGTGKRMRS---ALPKVLHPLAGRPLLSHVIDTARALA-PS----R-LVVVIGHGAERVR----AAV--------AAPD---------------VQ---FAVQEQQL---GTGHAVRQ-AL--PLL----DP---S-----Q----PT-LVLYGDVPLTRAATLRR------LAD----------AATD--AR-YGVLTVTLDDPTGYGRIVR---DQAGC----VTRIVEQKDA--------SADEL--KIAEINTGIVVAPTAQLSMWLGA-LGNDNAQGEYYLTDVVEQAIEAGFEIVTTQPDDEWETLGVNSKAQLAELERIHQRKLAEALLADGVTLADPARIDV--------RGK-LTCGRDVSIDVNCVFEG-----------------DVTLADGVTIGANCVIRNAAIAAGARVDAFSHLDG--------ATLGANTVVGPYARLRPGAVLADDAHVGNFVEVKNATLGHGSKANHLTYLGDADIGARVNVGAGTITCNY----------------DGANKFRTVIEDDVFVGSDTQFVAPVRVGRGVTVAAGTTV-WK--DVAEGMLVLNDKTQTAKSGYV---RP---VKKKS-----------------------------------------------------------------------
>Q3BP20.1 RecName: Full=Bifunctional protein GlmU Includes: RecName: Full=UDP-N-acetylglucosamine pyrophosphorylase AltName: Full=N-acetylglucosamine-1-phosphate uridyltransferase Includes: RecName: Full=Glucosamine-1-phosphate N-acetyltransferase Xanthomonas euvesicatoria pv. vesicatoria str. 85-10
--------------MTLPLHVVILAAGEGKRMRS---SLPKVLQPLAGQPMLAHVIATARQLQ-PA----A-IHIVYGHGGDQVQ----AAF---------ADQ----GD---------LQ---WAEQCEQL---GTGHAVQQ-AM--PAI----PD---A-----A----TV-LVLYGDVPLIRSESLLQ------LLH----------APGR-----MAVLVAELANPTGYGRILR---DAEGK----VAAIVEQKDA--------NDEQR--RIRTINTGILTAESTALRRWLAG-LSKDNAQGEFYLTDVFASAAADFTPADMVHVADPQHVEGANDPWQLAQLERAWQLRAARTLCLQGVRMADPARVEQ--------RGS-VQVGRDVQLDIDVILEG-----------------NVTLGDDVVIGPFVRLRDVTLGAGTHVRAHSDLEG--------VVTEGAVQIGPFARLRPGTVLADGVHIGNFVETKKVTMGVGSKANHLTYLGDAVIGSKVNIGAGTITCNY----------------DGVNKSQTTIGDGAFVGSNSALVAPIEIGANSTIGAGSVI-TS--DAPAGQLSVTRARQTVIEGWK---RP---TKK-------------------------------------------------------------------------
>A0Q565.1 RecName: Full=Bifunctional protein GlmU Includes: RecName: Full=UDP-N-acetylglucosamine pyrophosphorylase AltName: Full=N-acetylglucosamine-1-phosphate uridyltransferase Includes: RecName: Full=Glucosamine-1-phosphate N-acetyltransferase Francisella tularensis subsp. novicida U112
----------------MGLSVVILAAGKGSRMNS---NKPKVLQTLAAKTLIEHVVSSVEKLN-PD----N-IVVVTGHLKEQVE----DAL--------QGRN---------------IT---FVYQQQQL---GTGHAVLQ-AL--PYL----KE---Q----------KV-LILYGDVPLISTEVLEN------LVD----------TTND--DD-LGVLTAFVENPQGLGRIVR---DKFGA----VTEIVEEKDA--------NDIQR--QIKEINTGIYCVHKNLLQKWLPE-IKANNVQKEYYLTDIITFAKADHVSINVTHPINEFEILGVNDRTQLASLERVWQRNVAEKIMAKGVSIADPNRFDV--------RGN-LDVGKDCWIDINVIIKG-----------------NVKLGNNVVIGANCILKNCIIEDNVRIKSNSMVDG--------SIIREGAIVGPFARVRPECDVKEGAVIGNFVEAKKTILGKGSKASHLTYLGDSEIGANCNIGAGVITCNY----------------DGVNKHKTVIGDYAFIGSDSQLIAPVNIGQGATVGAGSTI-AK--DVPADNLAISRARQRHIDTWQ---RP---VKKTDK----------------------------------------------------------------------
>A4WU43.1 RecName: Full=Bifunctional protein GlmU Includes: RecName: Full=UDP-N-acetylglucosamine pyrophosphorylase AltName: Full=N-acetylglucosamine-1-phosphate uridyltransferase Includes: RecName: Full=Glucosamine-1-phosphate N-acetyltransferase Cereibacter sphaeroides ATCC 17025
-------------MSRPTVSLIVLAAGQGTRMNS---DLPKVLHRVGAAPMLHHALRAGQSLE-PE----R-VVVVAGHGAEQVA-RAARAF---------DET---------------VE---VVVQAEQL---GTAHAVAQ-AA--PLL----AD---A---P-G----EV-VVLYGDTPFIRPETLER------MIE----------MRAR--HA-VVVLGFEAADPGRYGRLVT----RGED----LDRIVEWKDA--------TDEER--AITLCNSGVICAETHLLFSLVSE-VGNANAAGEYYLTDVVALARAKGLSAGVAICDEAE-TLGVNTRAQLAAAEAEFQRRARAAALEDGVTLTAPDTVFF--------ALD-TFLGRDAIVGPNVVFGP----------------------------------GVTVESGAEIRAFCHLEG--------CHISRGATVGPFARLRPGAELAEDVHVGNFVEIKNAVLDEGVKVGHLTYLGDAHVGEHTNIGAGTVTCNY----------------DGVNKHRTEIGAHAFIGSDTMLVAPVSVGARAMTASGSVI-TE--DVPAEALAVGRARQVTKPGLA---TR---LMEMFRAARDASKKGTN-----------------------------------------------------------
>Q13T65.2 RecName: Full=Bifunctional protein GlmU Includes: RecName: Full=UDP-N-acetylglucosamine pyrophosphorylase AltName: Full=N-acetylglucosamine-1-phosphate uridyltransferase Includes: RecName: Full=Glucosamine-1-phosphate N-acetyltransferase Paraburkholderia xenovorans LB400
------------------MNIVILAAGTGKRMRS---ALPKVLHPLAGRPLLAHVIDTARTLK-PT----H-LVVVIGHGAEAVR----KAV--------AAPD---------------VQ---FAVQEQQL---GTGHAVQQ-AL--PLL----DP---S-----A----PT-LVLYGDVPLTRAGTLQA------LTD----------RAGQ--GG-YGVLTVTLADPSGYGRIVR---DAHGK----VARIVEQKDA--------TPEQL--AIAEINTGIIVAPTERLGDWLAA-LKNDNAQGEFYLTDAVEMAIEAGLEVVTTQPDHEWETLGVNSKQQLAELERIHQRNVADALLVAGVTLADPARLDV--------RGT-LECGRDVSIDVNCVFEG-----------------RVTLADNVTVGPNCVIRNANIGAGTRVDAFTHIEG--------AEVGANVVLGPYARLRPGASLHDESHVGNFVEVKNAVLGHGSKANHLTYIGDADIGARVNIGAGTITCNY----------------DGANKFRTIIEDDVFVGSDTQLVAPVRVKRGATIAAGTTV-WK--DVEADALVLNDKTQTSRTGYV---RP---TKKKS-----------------------------------------------------------------------
>A1AZN6.1 RecName: Full=Bifunctional protein GlmU Includes: RecName: Full=UDP-N-acetylglucosamine pyrophosphorylase AltName: Full=N-acetylglucosamine-1-phosphate uridyltransferase Includes: RecName: Full=Glucosamine-1-phosphate N-acetyltransferase Paracoccus denitrificans PD1222
-------------MTEKPVALIVLAAGQGSRMQS---DLPKVLHRLGGVPLVGHALSTGRTLE-PE----A-VVVVAGHGAEAVA-KAVAKL---------NPE---------------AK---IALQEQQL---GTGHAVSQ-AL--PQL----EG---F---E-G----RV-IVLYGDTPFIGQETLAS------LAA----------HPAD-----VVVLGFEASDPGRYGRLVT---GPEG-----LERIVEYKDA--------DEATR--AIRLVNSGVLAADAALLREFLPM-IGNRNAAGEYYLTDIPELARAAGHRVEVVTCDEAE-TLGINTRAELAAAEAAFQVRARARALEDGVTMTDPATVWF--------ALD-TCIGRDAVIGQNVVFGP----------------------------------GVTVESGAEILPFCHLEG--------CHVSAGATVGPFARLRPGAELGGDVHVGNFVEIKNSVLDEGAKVGHLTYLGDAHVGEATNIGAGTVTCNY----------------DGVSKHRTEIGAHAFIGSDTMLVAPVRVGARAMTGSGSVI-TE--DVPDDALALGRAKQVVKPGLA---TR---LMQALRQKKGN-----------------------------------------------------------------
>Q98LX2.1 RecName: Full=Bifunctional protein GlmU Includes: RecName: Full=UDP-N-acetylglucosamine pyrophosphorylase AltName: Full=N-acetylglucosamine-1-phosphate uridyltransferase Includes: RecName: Full=Glucosamine-1-phosphate N-acetyltransferase Mesorhizobium japonicum MAFF 303099
-------------MSQRSCLSVILAAGEGTRMKS---ALPKVLHQIAGLPMVAHVVKAADAAG-AS----S-DAIVIGHGAEEMR----KAV---------TKF---------------SPKAETFVQEERL---GTAHAVLA-AR--EAI----SR---G---Y-D----DI-LVMFGDTPLIDAEALNL------ARL---KL------AEG--AA-VAVIGFRPPLPNGYGRLVE----KGGK----LIAIREEKDC--------SEAEK--KIGFCNAGMMAVAGAHALKLLDA-VGNKNAKGEYYLTDIVEIAGAQGLDVVATEAS-FENALGINNRAELAQAEGIWQARRRQEAMLSGVTLIAPETVYF--------SHD-TEIGADTVVEPNVWFGP----------------------------------GVKIAGGAKIHAFSHIEG--------ATIAANCDVGPFARLRPGADLRNKAKVGNFCEVKQAVIEEGAKVNHLTYIGDARVGAGANIGAGTITCNY----------------DGFSKFFTDIGEGAFVGSNSSLVAPVSIGKGGYIASGSVI-TE--SVPDDALAFGRARQKTIPGKG---KE---LRERFASAAAAKKKAAGADH--------------------------------------------------------
>B2T6U5.1 RecName: Full=Bifunctional protein GlmU Includes: RecName: Full=UDP-N-acetylglucosamine pyrophosphorylase AltName: Full=N-acetylglucosamine-1-phosphate uridyltransferase Includes: RecName: Full=Glucosamine-1-phosphate N-acetyltransferase Paraburkholderia phytofirmans PsJN
------------------MNIVILAAGTGKRMRS---ALPKVLHPLAGQPLLAHVIDTARTLK-PT----H-LVVVVGHGAEAVR----KAV---------AAP----D----------VQ---FAVQEQQL---GTGHAVQQ-AL--PLL----DP---S-----A----PT-LVLYGDVPLTRAGTLQA------LTE----------RAGQ--GG-YGVLTVTLADPSGYGRIVR---DAQGK----VARIVEQKDA--------TPEQL--EIAEINTGIIVAPTERLGRWLAA-LKNDNAQGEFYLTDAVEMAIEAGLEVVTTQPEDEWETLGVNSKQQLAELERIHQHNVADALLVAGVTLADPARLDV--------RGT-LECGRDVSIDVNCVFEG-----------------RVTLADNVTIGPNCVIRDANIGAGTRVDAFTHIEG--------AEVGANAVLGPYARLRPGASLHDESHVGNFVEVKNAVLGRGSKANHLTYIGDSDIGARVNIGAGTITCNY----------------DGANKFRTIIEDDVFVGSDTQLVAPVRVKRGATIAAGTTV-WK--DVEADALVLNDKTQTSKTGYV---RP---TKKKS-----------------------------------------------------------------------
>A4G9W6.1 RecName: Full=Bifunctional protein GlmU Includes: RecName: Full=UDP-N-acetylglucosamine pyrophosphorylase AltName: Full=N-acetylglucosamine-1-phosphate uridyltransferase Includes: RecName: Full=Glucosamine-1-phosphate N-acetyltransferase Herminiimonas arsenicoxydans
------------------MNIVILAAGMGKRMQS---ALPKVLHPLAGKPLLSHVIDTARQLS-PS----T-LCIIYGHGGEQVP----QLL--------QSKD---------------LS---FAKQEPQL---GTGHAVMQ-AV--PQL----ND---D-----S----PT-LILYGDVPLTTAASLQR------LLD----------IAGA--DK-LGILTVDLDNPTGYGRIVR------ENGA--ITRIVEQKDA--------NEQER--SIREVNTGIIVAPTKQLKTWLAN-LSNKNAQGEYYLTDIVASAVADGVQVVSAQPDHVWETHGVNSKVQLAELERVHQNNIARALLEHGVTLADPARIDV--------RGT-LTCGRDVSIDVGCIFEG-----------------DVTLADGVRIDAYCVLHNTTVGAQTHIRPYSHFEG--------ATVGTACIIGPYARLRPGAVLGEDVHIGNFVEVKNSDIAAHSKANHLTYIGDSTIGSRVNIGAGTITCNY----------------DGVNKSRTIIEDDVFVGSATQLIAPIRVGKGSTIGAGTTL-TK--DAPADKLTVSRSRQITVDGWQ---RP---VKIKK-----------------------------------------------------------------------
>B0TZM4.1 RecName: Full=Bifunctional protein GlmU Includes: RecName: Full=UDP-N-acetylglucosamine pyrophosphorylase AltName: Full=N-acetylglucosamine-1-phosphate uridyltransferase Includes: RecName: Full=Glucosamine-1-phosphate N-acetyltransferase Francisella philomiragia subsp. philomiragia ATCC 25017
----------------MSLAVVILAAGKGSRMNS---NKPKVLQTLTGKTLIRHVLSRVEPLN-PD----N-IIVVTGHLKEMVE----ADL---------ADK----K----------VT---FVEQKEQL---GTGHAVLQ-AL--PYI----KE---D----------KV-LILYGDVPLISTDVLAN------LIK-----------SAS--DD-LAVLTAIVDNPTGLGRIIR---DKFGA----VSHIVEEKDA--------TDGQR--QIKEINTGMYCVAKSHLDDWLPN-LGNTNAQGEYYLTDIVAMARGDNISITVTHPVEEFEIQGVNDRIQLAQLEREWQKHIAEVIMSKGVSVADPSRIDV--------RGK-LEVGKDCWLDINVIIKG-----------------HVKLGNNVVIGANCILKNCTIEDNVKIKANSMVDG--------SIIREGAIVGPFARVRPECDVKEGAVIGNFVEAKKTILGRGSKASHLTYLGDSEIGANCNIGAGVITCNY----------------DGVNKHKTTIGDYAFIGSDSQLIAPVNIGSGATIGAGSTI-VS--DVPADNLAISRARQRHIDTWQ---RP---VKK-------------------------------------------------------------------------
>A1W3Q7.1 RecName: Full=Bifunctional protein GlmU Includes: RecName: Full=UDP-N-acetylglucosamine pyrophosphorylase AltName: Full=N-acetylglucosamine-1-phosphate uridyltransferase Includes: RecName: Full=Glucosamine-1-phosphate N-acetyltransferase Acidovorax sp. JS42
---------------MTALDIIIMAAGKGTRMKS---RIPKVLQRLAGRPLLHHVLGQAASLQ-AR----R-VVVVTGHGATEVE----AAC------AGSAGVGGTFD----------LK---FVRQEPQL---GTGHAVQQ-AT--PAL----AG---D-----G----TV-VVLSGDVPLTQAATLRA------LVE----------AGAG--ER-LALLTVRLPDPTGYGRIVR---GEGGT----VQRIVEHKDA--------NDAER--AIDEVYSGIMAVPAQRLAGWLAR-LTNDNAQGEYYLTDIVSMAVADGVPVAAHCIGDALQVAGVNSPAQLADLERAHQRAQAAALMEQGVRLADPARFDLRDDARSGARGE-ILCAQDVEIDVGCIFTG-----------------RVELGEGARIGAYCHISNATIAAGAVVHPFTHIDG----EKTGAHVGEGALIGPFARLRPGAQLGREVHIGNFVEVKNSTLADGAKANHLAYLGDASVGERVNYGAGSITANY----------------DGANKHRTVIEADVHIGSNCVLVAPVTIGAGGTVGGGSTI-TK--DTPPGGLSVARGRQVSIANWK---RP---AKQAKG----------------------------------------------------------------------
>Q39C92.1 RecName: Full=Bifunctional protein GlmU Includes: RecName: Full=UDP-N-acetylglucosamine pyrophosphorylase AltName: Full=N-acetylglucosamine-1-phosphate uridyltransferase Includes: RecName: Full=Glucosamine-1-phosphate N-acetyltransferase Burkholderia lata
------------------MNIVILAAGTGKRMRS---ALPKVLHPLAGRPLLSHVIDTARTLQ-PS----R-LVVVVGHGAEQVQ----AAV--------AAPD---------------VQ---FAVQAEQL---GTGHAVRQ-AL--PLL----DP---A-----Q----PT-LVLYGDVPLTRASTLQR------LVD----------AARE--GR-YGILTVTLDDPTGYGRIVR---DAAGF----VTRIVEQKDA--------SPEQL--KIAEINTGIIVTPTAQLSMWLGA-LKNENAQGEYYLTDVVELAIEAGFEVVTAQPDEEWETLGVNSKAQLAELERIHQRNIAEALLVDGVTLADPARLDV--------RGT-LRCGRDVSIDVNCVFEG-----------------NVTLADNVTIGANCVIRNASVGAGTRIDAFTHIDG--------AELGAHTVIGPYARLRPGAQLADEAHVGNFVEVKNAVIGHGSKANHLTYIGDADIGARVNIGAGTITCNY----------------DGANKFRTVIEDDVFVGSDTQLVAPVRVGRGVTIAAGTTI-WK--DVADGLLALNEKTQTAKSGYV---RP---VKKKS-----------------------------------------------------------------------
>Q82XP7.1 RecName: Full=Bifunctional protein GlmU Includes: RecName: Full=UDP-N-acetylglucosamine pyrophosphorylase AltName: Full=N-acetylglucosamine-1-phosphate uridyltransferase Includes: RecName: Full=Glucosamine-1-phosphate N-acetyltransferase Nitrosomonas europaea ATCC 19718
---------------MLQVDVVILAAGMGKRMCS---SLPKVLHPLAGKPILSHVLDIARTLS-PE----R-ICVVFGYGGELVR----QVI---------GDH---------------SD-LIWVKQAQQL---GTGHAVKQ-AL--PYL----GN---K-----G----VT-LVLFGDVPLVKSDTLKA------LIE----------KARE--DN-LVLLTVELDNPTGYGRIVR--DPVTNR----IQAIVEEKDA--------SQSQK--KIREINTGIMVLPNGRLGNWLDN-LSDANTQGEYYLTDIIAMAVDAGIPIETSSPASDWEVSGVNDKIQLSILERAHQQDTANRLMEQGVMFADPARFDV--------RGR-LVCGNDVEIDINCIFEG-----------------NVRLGNNVKIHANCILRNVIVSDGSVVHPFSLIED--------AEVGKNCRIGPYARIRPGTQLDDAVHVGNFVEIKNSHIASESKVNHLSYVGDTEMGRRVNIGAGAITCNY----------------DGAFKHRTVIEDDVFIGSDTQLVAPVTVARGSTIGAGSTI-TR--DTPEGQLTLSRTKQTSIANWK---RP---RKDRN-----------------------------------------------------------------------
>Q6FZH5.1 RecName: Full=Bifunctional protein GlmU Includes: RecName: Full=UDP-N-acetylglucosamine pyrophosphorylase AltName: Full=N-acetylglucosamine-1-phosphate uridyltransferase Includes: RecName: Full=Glucosamine-1-phosphate N-acetyltransferase Bartonella quintana str. Toulouse
---------------MRSCLSIVLAAGEGTRMKS---SLPKVLHKIAGLPLVCHVIKQIELAG-AS----Q-LAVVVGAGAQDVT----HVV---QS----FIK----S----------VM---IFEQKERL---GTAHAVLS-AR--LAL----QK---E---V-D----DV-LIVFGDTPLIKQDSLLK------VRE---QL------AVG--AD-VVVAGFYASDPTGYGRLLE----KNGK----LIAIVEEKDA--------SDEEK--KISFCNGGILALNGKRALSLLEK-VNNYNSKQEYYLTDIVSIASREGLEVQVVEVP-FDNIVGINNCFELFEADSLWQKRKARDLMLSGVTILKPETVYF--------SYD-TEIEQGVVIEPNVYFGL----------------------------------GVKVQSGAVIHAFSYLEG--------AVVGIDAQIGPYAHLRPGTELARSVKIGNFCEVKKAKIGEASKINHLSYIGDAEIGAQTNIGAGTITCNY----------------DGFHKYKIVIGDHAFIGSNSALVSPLMIGNGSYIASGSVI-TE--DVPINSMAFGRARQVTKKDYA---AK---LRVRLSGNQQKK----------------------------------------------------------------
>C4K351.1 RecName: Full=Bifunctional protein GlmU Includes: RecName: Full=UDP-N-acetylglucosamine pyrophosphorylase AltName: Full=N-acetylglucosamine-1-phosphate uridyltransferase Includes: RecName: Full=Glucosamine-1-phosphate N-acetyltransferase Candidatus Hamiltonella defensa 5AT (Acyrthosiphon pisum)
-------------MSKKVMSVVILAAGKGTRMCS---NLPKVLHLLAGKPMVQHVINTANQLD-CT----R-IHLVYGHGGALLK----EKL--------NNEK---------------LN---WILQEEQW---GTGHALQK-AI--PYF----SE---D-----E----NI-LVLYGDVPLIEVDTLNR------LLL----------AKPH--GG-ISLLTARVDNPRGYGRIIR----KNDD----ISGIVECKEA--------TEIQK--KINEINTGIMAINSSDLKKWLKQ-LKNDNHQNEFYLTDIIKMAYQENRKIIGIQPAHLNEIEGINDGLQLARLERLFQKQQAEKLLLSGVRILDPARFDL--------RGQ-LICGSDVVIDTNVIIEG-----------------EVTLGDRVQIRTGCLLKNCRIGDDSQINAYTVIEG--------SFLDKNCVVGPFARLRPGSELSEKVHVGNFVEIKKSSLGQGSKAGHLSYLGDAEIGSGVNIGAGTITCNY----------------DGVNKHKTQIGDYVFVGSHTQFIAPVTVGDHATIGAGTTV-TL--NVPENELGLSRVKQKNIQGWK---RP---KKT-------------------------------------------------------------------------
>A5EXL2.1 RecName: Full=Bifunctional protein GlmU Includes: RecName: Full=UDP-N-acetylglucosamine pyrophosphorylase AltName: Full=N-acetylglucosamine-1-phosphate uridyltransferase Includes: RecName: Full=Glucosamine-1-phosphate N-acetyltransferase Dichelobacter nodosus VCS1703A
-------------MLHKSVLGLVLAAGMGTRMRS---NQSKALQMIGGKPMIAHLLASMQETNLLT----H-QAIVYGYRGEALQ----AAL---------KAD----FPN--------VF---WVKQEQQL---GTGDAVKS-AT--ALI----EQ---H-----D----LT-LIAFADIPLIRPHTLQQ------LLH----------SAAQ--HG-FAILTAQMENPFGYGRIIH---DETGG----VCAIVEEKDA--------NREQK--NIREINVGVMAVKQEWLLTYLPR-LENHNAQGEFYLSDLVELIARDGHFIESFCLESADEAMGANDRAQLAALEAVYRQRKVQELFAQGVTLIDPNRIDI--------HGT-VIAGADVVIEPNVFLKG-----------------TVVIGDGVTIESGCCLKDCEIGRNTIIRSHSVIDT--------ATIGAQADIGPFARIRPQTVIADGGKIGNFVEIKAAKIGQESKVNHLSYIGDAHIGAKVNVGAGTITCNY----------------DGAAKHPTFIGDHVFIGSNTALVAPVTIKNGATIGAGSVI-TR--DVAADTLALTRPKLTQIEHWR---RP---QKKKEHKNDA------------------------------------------------------------------
>Q5LPQ1.1 RecName: Full=Bifunctional protein GlmU Includes: RecName: Full=UDP-N-acetylglucosamine pyrophosphorylase AltName: Full=N-acetylglucosamine-1-phosphate uridyltransferase Includes: RecName: Full=Glucosamine-1-phosphate N-acetyltransferase Ruegeria pomeroyi DSS-3
----------------MSTALVILAAGKGTRMKS---DLPKVLHPIAHAPMLVHAMRAGAVLE-PA----R-TVIVAGHGAEAVR----AAA---LD----EDE----G----------AT---VVLQEEQL---GTAHAVDQ-AR--AAL----EG---F---E-G----DV-VVLYGDTPFLQPDTLER------MLA----------ARKT--HD-LVILGFEAADPARYGRLVM----QGDS----LERIVEFKEA--------TEQER--AIRFCNSGLLACNAETLFALIAA-VGNNNASGEYYLTDVVEIARKQGLAVTAVACDEAQ-TLGVNSRADLAAADAIFQTRARAELLDLGVTLMAPETVYL--------AAD-TVIGRDTVIEPNVVFGP----------------------------------GVTVESGATIRAFSHLEG--------CHVSRGAVVGPYARLRPGAELAENARIGNFVEIKNAEIGEGAKVNHLTYIGDASIGAGSNIGAGTITCNY----------------DGVMKHRTTIGANVFIGSNTMLVAPVTLGDGAMTATGTVV-TR--DVEPDALAKARVKQENKPDRA---RK---LFEMLRAKKASK---QKET---------------------------------------------------------
>B9MD63.1 RecName: Full=Bifunctional protein GlmU Includes: RecName: Full=UDP-N-acetylglucosamine pyrophosphorylase AltName: Full=N-acetylglucosamine-1-phosphate uridyltransferase Includes: RecName: Full=Glucosamine-1-phosphate N-acetyltransferase Acidovorax ebreus TPSY
---------------MTALDIIIMAAGKGTRMKS---RIPKVLQRLAGRPLLHHVLGQAASLQ-AR----R-VVVVTGHGATEVE----AAC------AGLAGAGGTFD----------LK---FVRQEPQL---GTGHAVQQ-AT--PAL----AG---D-----G----TV-VVLSGDVPLTQAATLRA------LVE----------AGAG--ER-LALLTVRLPNPTGYGRIVR---GEGGT----VQRIVEHKDA--------NDAER--AIDEVYSGIMAVPAQRLAGWLAR-LTNDNAQGEYYLTDIVSMAVADGVPVAAHCIGDALQVAGVNSPAQLAELERAHQRAQAAALMEQGVRLADPARFDLRDDARSGARGE-ILCAQDVEIDVGCIFTG-----------------RVELGEGARIGAYCHISNATIAAGAVVHPFTHIDG----EKAGAHVGEGALIGPFARLRPGAQLGREVHIGNFVEVKNSTLADGAKANHLAYLGDASVGERVNYGAGSITANY----------------DGANKHRTVIEADVHIGSNCVLVAPVTIGAGGTVGGGSTI-TK--DTPPGGLSVARGRQVSIANWK---RP---AKQAKG----------------------------------------------------------------------
>Q6G321.1 RecName: Full=Bifunctional protein GlmU Includes: RecName: Full=UDP-N-acetylglucosamine pyrophosphorylase AltName: Full=N-acetylglucosamine-1-phosphate uridyltransferase Includes: RecName: Full=Glucosamine-1-phosphate N-acetyltransferase Bartonella henselae str. Houston-1
---------------MRSCLSIVLAAGEGTRMKS---SLPKVLHKIAGLPLICHVIKQIELAG-VS----Q-LAVVVGFGAKDVV----HVV---------ESF---------------VKNAMIFEQKERL---GTAHAVLS-AR--LAL----QK---G---V-D----DV-LIVFGDTPLIEQDSLLQ------LRA---QL------AGG--AD-VVVAGFRAFNPTGYGRLLE----KNGK----LIAIIEEKDA--------SDEEK--KLSFCNGGILALNGKYALSLLEK-IGNNNSKREYYLTDIVSIASQEGLDVRVVEVP-FDNIIGVNNCFELFEADSLWQKRKARDLMLSGVTILKPETVYF--------SYD-TQIKPGVMIEPNVYFGL----------------------------------GVKVHSGAVIHAFSYLEG--------AVVGTDARIGPYARLRPGTELAGSVKIGNFCEVKKAKIGKASKINHLSYIGDAEIGAQVNIGAGTITCNY----------------DGFHKHKIMIGDHAFIGSNSALVSPLMIGDGSYIASGSVI-TE--DVPMNSIALGRARQVTKKDYA---MK---LRARLSANQQKK----------------------------------------------------------------
>Q0AJA8.1 RecName: Full=Bifunctional protein GlmU Includes: RecName: Full=UDP-N-acetylglucosamine pyrophosphorylase AltName: Full=N-acetylglucosamine-1-phosphate uridyltransferase Includes: RecName: Full=Glucosamine-1-phosphate N-acetyltransferase Nitrosomonas eutropha C91
---------------MLQIDVVILAAGMGKRMRS---TLPKVLHPLAGKPILFHVLDTARILS-PT----K-ICVIYGHGGELVR----QTV---------GND----PN---------LI---WVKQTQQL---GTGHAVKQ-AL--PCL----GK---N-----G----IT-LVLFGDVPLVKSNTLKS------LID----------KACE--DS-LALLTVELNDPAGYGRIIR--DPKTNR----VQAIVEEQDA--------LPSQK--KIREINTGIMVLPNMYLESWLDR-LSNANTQGEYYLTDIIAMAVNDGVQIETSSPASDWEVVGVNDKIQLSTLERAHQQDVAKGLMEQGVMFADPARFDV--------RGQ-LICGHNVEIDINCVFEG-----------------NVRLGDNVKISANCILRNVAISDGSIVHPFSMIED--------TEVGKNCRVGPYARIRPGTQLDDAVHVGNFVEIKNSHIASGSKVNHLSYIGDTEMGRRVNIGAGTITCNY----------------DGAFKHQTIIEDDVFIGSDSQLIAPITVAKGSTIGAGSTI-TR--DTPEGQLTLSRIKQISIANWK---RP---KKNKD-----------------------------------------------------------------------
>A6VTC6.1 RecName: Full=Bifunctional protein GlmU Includes: RecName: Full=UDP-N-acetylglucosamine pyrophosphorylase AltName: Full=N-acetylglucosamine-1-phosphate uridyltransferase Includes: RecName: Full=Glucosamine-1-phosphate N-acetyltransferase Marinomonas sp. MWYL1
----------------MTQDIVILAAGKGSRMKS---AFSKVLHKVGGIAMVRRVLTTASTLP-ES----K-LHLVVGHQGEQVE----ANC---------QDF----S----------AN---IVWQNDPQ---GTGDALRR-VA--PFL----QA---D-----G----AT-LTLYGDVPLIRASTLEK------MTA----------LSNS--NT-LVLLTISLDNPTGYGRIVR---NEQGK----VTAIVEQKDA--------SESQL--AIKEVNTGILLAPNNHLQGWLAA-LTNNNAQGEYYLTDVIAMAARDGVDIVTVNPENEAEVAGVNDRVQLAALERELQNQQAVSLMQNGATLLDPSRIDI--------RGE-LTTGHDVIIDVNCIFEG-----------------KVVLGTGVEVGPNCHLKNCTIGDNTIIKSNTLIEE--------SQVGEHCDIGPFARLRPGTQLANKAKIGNFVETKKAIIGEGSKVNHLSYIGDTEMGANVNVGAGTITCNY----------------DGVNKHLTQVADNVFIGSNTSLVAPVQVAEGAMIAAGSTI-TK--QVGENQLAFARARQTNKDNWP---RP---IKK-------------------------------------------------------------------------
>B3PZN3.1 RecName: Full=Bifunctional protein GlmU Includes: RecName: Full=UDP-N-acetylglucosamine pyrophosphorylase AltName: Full=N-acetylglucosamine-1-phosphate uridyltransferase Includes: RecName: Full=Glucosamine-1-phosphate N-acetyltransferase Rhizobium etli CIAT 652
--------------MERTCLAVILAAGDSTRMKS---SKSKVLHPVAGRPMIAHVVEAVASAG-IS----S-VALVVGRDAEEVA----KAA------SIDGVG---------------IE---SYLQKDRL---GTGHAVLA-AR--DAI----AK---G---Y-D----DI-LVTYGDVPLQTDAPLKA------ARQ---GL------ADG--SD-IVVIGFHSDRPTGYGRLLV----KDGE----LIAIREEKDA--------TDAER--TVTWCNSGLMAINGRKALDLLSR-IGNSNAKGEFYLTDLVEIARSLGGRVTAVDAPEIE-MTGCNNRAELAVIERFWQERRRREMMLAGVTMIAPETVFL--------SYD-TIIGQDALIEPNVVFGP----------------------------------GAVIDSGAVIHAFSHIEG--------AHVSEGATVGPFGRLRPGADLANGAKVGNFCEVKNGRIGEGAKVNHLTYIGDAVVGAGSNIGAGTITCNY----------------DGVNKSETVIGENAFIGSNSSLVAPVTIGDGAYVGSGSVI-TA--DVPADALALGRARQEIKPERA---KL---LRERALAIKAAKRAKA------------------------------------------------------------
>B0RWB8.1 RecName: Full=Bifunctional protein GlmU Includes: RecName: Full=UDP-N-acetylglucosamine pyrophosphorylase AltName: Full=N-acetylglucosamine-1-phosphate uridyltransferase Includes: RecName: Full=Glucosamine-1-phosphate N-acetyltransferase Xanthomonas campestris pv. campestris str. B100
--------------MTLPLHVVILAAGEGKRMRS---ALPKVLQPLAGQPMLAHVIATARELQ-PA----A-IHVVHGHGGAQVQ----AAF---------ADQ----PD---------LQ---WAEQRQQL---GTGHAVQQ-AL--HAV----PD---A-----A----TV-LVLYGDVPLIRSESLRE------LLH----------APGR-----IAVLVADLANPTGYGRIVR---NPEGK----VAAIVEQKDA--------DDEQR--RIRTINTGILTAESTALRRWLGG-LSNDNAQGEFYLTDVFARAAADYTPADMVQVSDPQDVEGANDPWQLAQLERAWQLRAARALCLQGVRMADPARVEQ--------RGR-VQVGHDVQLDIDVILEG-----------------EVTLGDGVVIGPFVRLRDVQLAAGTQVRAHCDLEG--------VVTEGAVQIGPFARLRPGTVLADGVHIGNFVETKKVVMGAGSKANHLTYLGDAVVGSKVNIGAGTITCNY----------------DGVNKSQTTIGDGAFVGSNSALVAPIEIGTGATIGAGSVI-TR--DAPPHQLSVARPRQTVIEGWE---RP---KKK-------------------------------------------------------------------------
>B9JF80.1 RecName: Full=Bifunctional protein GlmU Includes: RecName: Full=UDP-N-acetylglucosamine pyrophosphorylase AltName: Full=N-acetylglucosamine-1-phosphate uridyltransferase Includes: RecName: Full=Glucosamine-1-phosphate N-acetyltransferase Rhizobium rhizogenes K84
--------------MERTCLAIILAAGDSTRMKS---SISKVLHPIAGRPMIAHVMEAIARTD-IS----A-AALVVGRNAEEVA----AAA------DIGGIE---------------VE---AYLQKERL---GTGHAVLA-AR--EAI----AR---G---Y-D----DI-IVAYGDVPLLTDVPLRA------ARK---GL------ADG--ND-IVVIGFHTENPNAYGRLLV----KDGE----LIAIREAKDA--------TDAEL--AVTWCNSGLMAINGRKALDLLDR-IGNSNAKGEYYLTDLVEIARSLGGRAIAVDAPEVE-MTGCNNRAELAFIERLWQERRRHELMLSGVTMIAPETVFL--------AYD-TVIGQDALIEPNVVFGP----------------------------------RVVIDSGAVIHAFSHIEG--------AHVSGTATVGPFARLRPGADLADGSKVGNFCEVKNGKIGKGAKVNHLSYIGDATIGAGSNIGAGTITCNY----------------DGVNKHETHIGANSFIGSNSSLVAPVRIGDNAYVASGSVI-TE--DVPADALAFGRARQEVKLGRA---KV---IRERALAIKAAKKGSH------------------------------------------------------------
>A7INP6.1 RecName: Full=Bifunctional protein GlmU Includes: RecName: Full=UDP-N-acetylglucosamine pyrophosphorylase AltName: Full=N-acetylglucosamine-1-phosphate uridyltransferase Includes: RecName: Full=Glucosamine-1-phosphate N-acetyltransferase Xanthobacter autotrophicus Py2
-------------MSDRSLLVVVLAAGEGTRMAS---RLPKVLHKVAGRTMLHHVLAATRAAG-AT----R-TAVVVGPGREDVA----AEV---RK----IVP----D----------AE---VFEQTERL---GTAHAVLA-AR--AAL----EN---G---A-D----DV-LVLYADTPLVRPETLGL------LRA---PL------KAG--AA-VAALGFEPADPTGYGRLVT----AGDE----LVAIREEKDA--------SAAEK--AIRFCNAGLMALAGAHALSILER-IGNANAKGEYYLTDAVEIARADGLSAVAARA-DADEVAGVNSRVQLAEAEAILQRRLRLAAMAGGATLVAPETVFL--------SAD-TVLGRDVIVEPHVVFGP----------------------------------GVSVGDDVVIHSFCHLEG--------ARLESGVTIGPYARLRPGTQLDSGVRIGNFVETKAAHIESGAKVNHLSYVGDAHVGADANLGAGTITCNY----------------DGFGKYRTEIGAGAFIGVNSALVAPVTVGKGAFVGTGAVI-TS--DVPEDALAIARSRQVVKEGWA---KA---FRAARSKPKG------------------------------------------------------------------
>A8I4D4.1 RecName: Full=Bifunctional protein GlmU Includes: RecName: Full=UDP-N-acetylglucosamine pyrophosphorylase AltName: Full=N-acetylglucosamine-1-phosphate uridyltransferase Includes: RecName: Full=Glucosamine-1-phosphate N-acetyltransferase Azorhizobium caulinodans ORS 571
-------------MSERSLLVVVLAAGEGTRMAS---RLPKVLHRIAGRSMLHHVLETTRQAG-AT----R-VAVVIGPDREDVA-AEAHRV---------RPD---------------AQ---VFVQTERL---GTAHAVLA-AR--AAL----EE---P---A-D----DV-LVLYADTPLLRPETLEN------LRA---PL------ADG--AA-VAVLGFRPADPTGYGRLLT----QGDA----LVAIREEKDA--------TPDER--RVDFCNAGVMALRAREALSILTR-IGNANAKGEYYLTDAVEIARADGLSAVATEA-EVDEVAGVNSRLQLAEAEAILQGRLRRAAMAGGATLVAPETVFL--------SVD-TRLGRDVLVEPNVVFGP----------------------------------GVTVEDDVVIHAFSHLEG--------AHLERGVSIGPYARLRPGTRLGEGVRIGNFVETKAALIDAGAKVNHLSYVGDAHVGSNANVGAGTITCNY----------------DGFSKHRTEIGAGAFIGTNSSLVAPVSVGAGAYIGSGSVI-TD--DVPADALALGRGRQAVKEGWA---AA---LRAARGKPKV------------------------------------------------------------------
>Q28MG0.1 RecName: Full=Bifunctional protein GlmU Includes: RecName: Full=UDP-N-acetylglucosamine pyrophosphorylase AltName: Full=N-acetylglucosamine-1-phosphate uridyltransferase Includes: RecName: Full=Glucosamine-1-phosphate N-acetyltransferase Jannaschia sp. CCS1
-----------MQATPRPLALIVLAAGAGTRMNS---DLPKPLHTLGSAPLVAHTIAAGASLE-PA----R-LVVITGHGADEVE----AVL---QD----IAP----E----------AV---TARQTPQL---GTGHAVLQ-AA--AAL----EG---F---E-G----DA-MVLYGDSPFFTSETLQA------MRI----------ARAA--HD-VVMLGFRPADPGRYGRLVM----DGDT----LRKIVEFKDA--------TPEER--EITFCNSGVLCADAATLMTLLAQ-LTNDNAAGEYYLTDVPELAGNAGLTATAIACDEAETI-GINSRAELVRAEAQFQSQRRAALIEAGVTMQAPDSVHF--------ALD-THIGRDAVIEPYVVFGA----------------------------------DVTVESGAQIRAFSHLEG--------CHISAGAIVGPYARLRPGAEIGNNAKVGNFVEVKAADIAEGAKVNHLSYIGDATVGERANIGAGTVTCNY----------------DGVMKHRTDIGADAFIGSDTMLVAPVTVGAGAMTASGSTI-TE--DVPDGALALGRAKQVNKPGLA---TK---LRARLKAIKDAKSKD-------------------------------------------------------------
>A1AXS8.1 RecName: Full=Bifunctional protein GlmU Includes: RecName: Full=UDP-N-acetylglucosamine pyrophosphorylase AltName: Full=N-acetylglucosamine-1-phosphate uridyltransferase Includes: RecName: Full=Glucosamine-1-phosphate N-acetyltransferase Candidatus Ruthia magnifica str. Cm (Calyptogena magnifica)
---------------MKNIHAIILAAGKGSRMNS---SKPKVLQTLSNNTLLGHILSQVKGLC-DK------VHVVYGFEGNQVQ----RKI---------NDS----N----------IN---WVEQTEQL---GTGHAVAQ-AM--PHI----ED---N-----S----IS-LILYGDVPLIKKSTLAD------LIH----------KAQQ--SG-LSLLSVILDNPTGYGRIIR----KDKQ----IQAIVEQKDA--------TNTQL--NINEVNTGIMAVHSQLLKQYLSK-INSSNAQGELYLTDIIACAITDGQIVSSIISKNKFEIAGVNDKVQLAELERIFQINQATQFMQQGLSLKDPNRFDC--------RGV-FTFGKDCEIDINALIEG-----------------EVVLGDNTIIAPNCIIKNSKIGNCISILSNCVIED--------CVIEDGATIGPFARIRPNTHIKTYAKIGNFVEVKKSIIGENTNVSHLSYIGDAIIGKNVNISAGVITCNY----------------DGINKHQTIIGDGAFIGSDSQLVAPIKIGKNATIGAGSTI-TK--AAPDNQLSLSRTKQISLKNWQ---RP---TKK-------------------------------------------------------------------------
>Q1GTD8.2 RecName: Full=Bifunctional protein GlmU Includes: RecName: Full=UDP-N-acetylglucosamine pyrophosphorylase AltName: Full=N-acetylglucosamine-1-phosphate uridyltransferase Includes: RecName: Full=Glucosamine-1-phosphate N-acetyltransferase Sphingopyxis alaskensis RB2256
--------------MNNPIAAIVLAAGKGTRMKS---DLHKVLHPIAGRPMLLHLMASVDELS-PA----K-KVVVVGDKADQLE----AAL---------SGT---------------AE---LAVQEPQL---GTGHAVRQ-AE--AAL----SG---F---D-G----DV-LILYGDVPFVPAATMRA------MLD---RL----GASDA--PA-VVVLAFEPADPLQYGRVIT----DGDR----VVKMVEHKDA--------TDAER--AVRLCNSGLMAARARDLFALLAR-VTDDNAAKEFYLVDIVNIANADGRLCAVVKT-DPADVGGINSRAELAAAEAQWQAFRREEAMAAGASLRAPETVWF--------SWD-TQLGRDVTIEPNVVFGP----------------------------------GVKIADGATIRAFSHIEG--------ATIGAGCEVGPFARLRPGTVLGEKAKIGNFVEVKKAVLGAGAKANHLTYLGDATVGAGANIGAGTITCNY----------------DGYFKHQTQIGERAFIGSNSALVAPVKIGADAIVAAGSTV-TL--DVGDGELRIVRGEQLVKPGWA---DR---FHDAMRKKKAAEQKK-------------------------------------------------------------
>B5YHS4.1 RecName: Full=Bifunctional protein GlmU Includes: RecName: Full=UDP-N-acetylglucosamine pyrophosphorylase AltName: Full=N-acetylglucosamine-1-phosphate uridyltransferase Includes: RecName: Full=Glucosamine-1-phosphate N-acetyltransferase Thermodesulfovibrio yellowstonii DSM 11347
------------------MDVVILAAGLGTRMKS---SKPKVLHRILEKPIIDYVIDCAKSLN-PF----N-SFVVINPSLKEVA----EHL---------EKY----N----------IK---IVFQDEPK---GTAHALLS-AL--PYL----SS---D----------KI-LILNGDTPLLRKETLDS------FIE---LF-----NKNG--LD-MALLSFYPQREHSYGRILR---DGEQK----IKKIVEITDF--------KDELM--LSSEANSGIYILKREVAE-LVKE-IKQNPNKGEFYLTDIVEIAVNKGFNIEAYPLAEENELIGINTRAELSLAMRYLRDRIVKGWMEKGITFYDPALVWI--------SPS-VTIGQDTIIYPNVFLEG-----------------DTKIGQNCLICQGVRIKNSIIEDNVQINDCTVIEN--------SHIKSASKIGPFAHLRPDSIIGKGCRIGNFVEVKNSTIGDGTKAAHLSYIGDSEIGNNVNIGAGTITCNY----------------DGQKKHKTIIEDNVFIGSDTQLVAPVKICKGAYIGAGSTI-TK--EVPEDSLAISRTPQKNILGWA---KK---KRKQ------------------------------------------------------------------------
>A4YUF4.2 RecName: Full=Bifunctional protein GlmU Includes: RecName: Full=UDP-N-acetylglucosamine pyrophosphorylase AltName: Full=N-acetylglucosamine-1-phosphate uridyltransferase Includes: RecName: Full=Glucosamine-1-phosphate N-acetyltransferase Bradyrhizobium sp. ORS 278
-------------MTARSSLTIVLAAGEGTRMRS---SLPKVLHPIAGESMLAHVLAAAPQGD-GA----A-IAVVIGPGHDAVE-KEAKRL---------CPD---------------VA---IFVQRERL---GTAHAVLA-AR--EAI----AR---G---A-D----DL-LVAFGDTPLITAETFAR------LRA---AL------AQG--AA-LAVLGFRAVDPTGYGRLLL----DGSK----LVAIREHADA--------SEAER--AITLCNAGVMAMDGRRALAILDK-IGNTNSKGEYYLVDAVAIARSQGLDAVVIETSE-DEVRGINTKAQLAQAEAAMQARLRQAAMDAGVTLIAPETVYL--------AAD-TTFGRDVTIEPFVVIGP----------------------------------GVSIGDGAVVHSFSHVVQ--------SKLGSNTLLGPFARLRPGTSLGDGAKIGNFVEAKAAVLEPGVKVNHLSYIGDAHVGAHSNIGAGTITCNY----------------DGFNKHKTRIGEGAFIGTNTSLVAPINIGARAYIGSGSVI-TR--DVPDDALALERSPQTTKEGAA---AR---FRNAKLRQTK------------------------------------------------------------------
>Q2W7U1.2 RecName: Full=Bifunctional protein GlmU Includes: RecName: Full=UDP-N-acetylglucosamine pyrophosphorylase AltName: Full=N-acetylglucosamine-1-phosphate uridyltransferase Includes: RecName: Full=Glucosamine-1-phosphate N-acetyltransferase Paramagnetospirillum magneticum AMB-1
-------------MASSKLAVIVLAAGMGTRMKS---SLPKVMHPLAGRPMVSHLLDTVSGLS-PD----R-MVVVVGPDMELVG----KTV----------AP---------------FP---TVIQADRL---GTGHAVLQ-AK--AAL----GQ---F---D-G----DV-LVLYGDTPLITRATLER------MLA---ER----RGPRD--PA-VVVLGFKPQDPGHYGRLVV---GAEG-----LKAIVEYRDA--------TPDQR--ENPLCNSGVMAIDGNRLWSLIER-VDNKNSKGEYYLTDIVALARADGATCTHVEGDE-AELLGVNARSELAVAEALVQARLREAAMDNGATLIDPATVWF--------SWD-TKIGRDVTIWPHVVFGP----------------------------------GVTVGDNVEIKGFCHFEG--------CMVEAGVAAGPFTRLRPGAEIGEGAHIGNFVEVKKATVEAGAKINHLAYVGDARVGAGANVGAGTITCNY----------------DGFNKSFTDIGAGAFIGSNTSLVAPVKVGDGAVVGAGSVI-TK--EVTPGALAVARGSQMELKGWA---ER---FRAQQAAKKAKKD---------------------------------------------------------------
>A1VJM6.1 RecName: Full=Bifunctional protein GlmU Includes: RecName: Full=UDP-N-acetylglucosamine pyrophosphorylase AltName: Full=N-acetylglucosamine-1-phosphate uridyltransferase Includes: RecName: Full=Glucosamine-1-phosphate N-acetyltransferase Polaromonas naphthalenivorans CJ2
-------------MAIHPLDVVIMAAGKGTRMKS---SLPKVLHRLGGRALLAHVLDCAAQLS-AR----Q-AVVITGHGAMEVE----AAC---------ARR---TGASA----DLSLK---FVRQEPQL---GTGHAVQQ-AL--PVL----PD---D-----G----IT-LVLSGDVPLTQAATLQA------LLA----------QCDG--QR-LALLTLSMADPAGYGRIVRAGTQASAQ----VRAIVEHKDA--------SEAER--AIHEIYSGIMAVPTRLLRRWLAR-LDNDNVQNEYYLTDIVKFAVADGVAVVAHQITDAAQVAGVNSPVQLAELERVYQQRLATTLMEQGVRLADPARLDV--------RGQ-LTCGQDVEIDVNCVFDG-----------------RVSLGQGVRIGANCVIANAAIAAGAVIHPFTHIDG----EKLGVQVGEGAMVGPFARLRPGANLGAEVHIGNFVEVKNSTLARGAKANHLAYLGDATVGERVNYGAGSITANY----------------DGANKHRTVIEADVHIGSNCVLVAPVTIGAGATVGGGSTI-TR--DVPAGALSVGRGRQVSIANWA---RP---VKKPGV----------------------------------------------------------------------
>Q3SRP6.1 RecName: Full=Bifunctional protein GlmU Includes: RecName: Full=UDP-N-acetylglucosamine pyrophosphorylase AltName: Full=N-acetylglucosamine-1-phosphate uridyltransferase Includes: RecName: Full=Glucosamine-1-phosphate N-acetyltransferase Nitrobacter winogradskyi Nb-255
-------------MSGRNCLTIVLAAGEGTRMRS---SLPKVLHPVGGQTLLSHVLAAAPGGP-GT----S-LTVVIGPGHQAVA-DEAKRV---------RPD---------------VM---TFVQDERL---GTAHAVLA-AK--EAI---IRG---A-----D----DL-LIAFGDTPLISADTFAR------MRA---PL------RAG--AS-LAVLGFHARDPAGYGRLIV----TDGR----LTAIREDADA--------SPEER--RMTLCNAGVMAFDGRTALRIIEK-IGNANSKGEYYLTDAVGLVAELGLTAAVIETGE-DEVRGINTKAQLAEAEQVMQARLRKAALDAGVTMVAPETVFL--------SAD-TSFGRDVTIEPYVIIGQ----------------------------------GVTIADGAVVHAFSHLVQ--------ASIGRNASVGPYARLRPGTSVGDGARIGNFVETKAAVLEAGAKVNHLTYIGDAHVGAKANIGAGTITCNY----------------DGFNKHRTEIGEGAFVGSNSSLVAPLRIGAGAYIGSGSVV-TK--NVPDDALAVGRGQQTLREGWA---KR---FREMKLLARKQKTG--------------------------------------------------------------
>B3QIT8.1 RecName: Full=Bifunctional protein GlmU Includes: RecName: Full=UDP-N-acetylglucosamine pyrophosphorylase AltName: Full=N-acetylglucosamine-1-phosphate uridyltransferase Includes: RecName: Full=Glucosamine-1-phosphate N-acetyltransferase Rhodopseudomonas palustris TIE-1
-------------MTARNSLTIVLAAGEGTRMRS---SLPKVLNPVAGRSLLAHVLSAAPHGE-RD----R-LAVVIGPDHRAVG-DEAKRV---------RSD---------------AA---IHIQAQRL---GTAHAVLA-AR--EAI----AE---G---A-D----DL-LIAFGDTPLISAETFAR------LRE---PL------HDG--SS-LVVLGFRAADPTGYGRLVV----QDGK----LTAIREQADA--------SADEL--KITLCNAGVMAIDGKIALDVLDK-IGNANAKGEYYLTDAVGIVRDLGLIASVIETSE-DEVRGINTKAQLAEAETVMQTRLRLAAMAAGVTLIAPETVYL--------AAD-TTFGKDVVIEPFVVIGP----------------------------------GVSIADGAVIHSFSHLAE--------AKIGSKAQVGPYARLRPGTSLGDGAKIGNFVETKAAQIDAGAKVNHLTYIGDAHIGASANIGAGTITCNY----------------DGFDKHKTEIGAGAFIGSNSSLVAPVKIGTGAYVGSGSVI-TK--DVPDDALAVERNVQTAKDGWA---KR---FRDAKSRHRKPKAH--------------------------------------------------------------
>Q92PS3.1 RecName: Full=Bifunctional protein GlmU Includes: RecName: Full=UDP-N-acetylglucosamine pyrophosphorylase AltName: Full=N-acetylglucosamine-1-phosphate uridyltransferase Includes: RecName: Full=Glucosamine-1-phosphate N-acetyltransferase Sinorhizobium meliloti 1021
--------------MERTCLAIILAAGESTRMKS---AMSKVLHPVAGRPMIAHVVDALASAS-IS----D-VALVVGRDADAVS----AAA---AT----DEV----A----------VT---SFLQKERL---GTAHAVLA-AR--EAI----AK---G---Y-D----DV-LVVFGDTPLITAAPLKA------ARD---GL------AAG--ND-VVVIGFQATDPTGYGRLIV----KDGA----LVAIREHRDA--------SDEER--RITYCNGGLMAIDGRKALDLLNR-IGNANAKGEYYLTDLVEIARSLDGRAIAVEAPE-EELTGCNTRAELAYIERLWQQRRRHELMLAGVSMIAPETVFL--------SWD-TALAQDVLLEPNVVFGP----------------------------------GVRVESGAVIHAFSHLEG--------AHVRAGATVGPFARLRPGADLGAKSKVGNFCEVKNAEIGAGAKVNHLTYIGDAFVGAGSNIGAGTITCNY----------------DGVNKHVTRIGANAFVGSNSSLVAPVSIGDGALVASGSVI-TE--DVPADAVAFGRARQDVKPGRA---PI---LRERYEAEKAARKRAKAAE---------------------------------------------------------
>Q728D5.1 RecName: Full=Bifunctional protein GlmU Includes: RecName: Full=UDP-N-acetylglucosamine pyrophosphorylase AltName: Full=N-acetylglucosamine-1-phosphate uridyltransferase Includes: RecName: Full=Glucosamine-1-phosphate N-acetyltransferase Nitratidesulfovibrio vulgaris str. Hildenborough
--------------MASTTGALILAAGKGTRMHS---DKPKVLQTILGEPMLRFVMDALAPVF-GD----R-VWTVVGHRADMIY----AAF--------AGED---------------AR---FVVQEQQL---GTGHALQM-AW--ESL----RA---A---GLD----RV-VVVNGDTPLLATETIDF------FLK----------ESAE--AD-IAFMTLTLPDPGAYGRVVR----HNGH----VAAIVEAKDY--------DEALYGPEPSEINTGIYALRLDAVESLLPR-LTNANRSGEYYITDLVGLAVAERMNVLGIQCGEDPNLLGVNNPAELIRSEALLRTRLVIGHIEGGVLIHAPETVRI--------SPR-ATIEPGAEIYGPCEIYG-----------------TSRIARGAVVHSHCWLRNAEVESGSEVKSFSHLEG--------ATVGKGCSVGPFARLRPGAVLDEEARVGNFVEMKKARLHKGAKAGHLTYLGDADVGAGANIGAGTITCNY----------------DGKNKHRTVIGAGAFIGSNTALVAPVTVGDGSLVGAGSVI-TK--DVPEASLAIARGRQTNLPRKP---KA-------------------------------------------------------------------------------
>Q2RPX0.2 RecName: Full=Bifunctional protein GlmU Includes: RecName: Full=UDP-N-acetylglucosamine pyrophosphorylase AltName: Full=N-acetylglucosamine-1-phosphate uridyltransferase Includes: RecName: Full=Glucosamine-1-phosphate N-acetyltransferase Rhodospirillum rubrum ATCC 11170
---------------MTKTAAVILAAGQGTRMKS---ALPKVLHPLAGRPMVAHLIHALGAVA-PS----R-TVVVIGPGMESVA----DRV----------AP---------------LP---TVLQAERL---GTAHAVAQ-AG--EAL----AG---F---D-G----TV-LILYGDTPLITPETLTR------MVE---AR----LAAED--PA-VVVLGFRPADPLQYGRLIT---SPAG-----LEAIVEYKDA--------TAEQR--AIGLCNSGVMAVDGRVLFALLAA-VGNDNAKGEYYLTDIVALARGMGRACAVVEGAA-EELLGVNSRSELAAAEAVIQGRLREKAMEGGATLTAPETVFF--------SAD-TRLGRDVSIGPFVTFGP----------------------------------GVEIGDGVEIKGFCHIEG--------ARVAAKATLGPYARLRPGATIAEGAHVGNFVEIKNSAVEQGAKVNHLTYIGDARVGARANIGAGTITCNY----------------DGFGKYHTDIGEGAFIGSNTALVAPVSIGAGAIIGAGSTI-AR--DVEADALALTRGPHEVRPGWA---AK---FRAHMRRLTGKN----------------------------------------------------------------
>A1USU8.1 RecName: Full=Bifunctional protein GlmU Includes: RecName: Full=UDP-N-acetylglucosamine pyrophosphorylase AltName: Full=N-acetylglucosamine-1-phosphate uridyltransferase Includes: RecName: Full=Glucosamine-1-phosphate N-acetyltransferase Bartonella bacilliformis KC583
--------------MVRNCLSIVLAAGEGTRMKS---PLPKVLHKIAGLPLVCHVIKQIELAG-SL----Q-LAVVVGSGAEDIT----KVV---QS----FTK----N----------AM---IFEQKERL---GTAHAVLS-AR--LAL----QE---E---V-D----DI-LIVFGDTPLIEHSSLVR------IRA---FL------ADG--AD-VVVAGFYASDPTGYGRLIK----KNGK----LITIVEEKDA--------SDEEK--KVSLCNGGIMALNGKYALSLLNK-IDNNNMQQEYYLTDVVSIASRQNLNIQVVEIP-FDNVIGINNCFELFEADALWQKRKARDLMLSGVTILKPESVYF--------SYD-TEIEPGVLIEPNVYFGP----------------------------------GVKIQSGAVIRAFSYLEG--------AVVGRDAQIGPYARLRFGTELERSVKVGNFCEIKQAKVGEFSKINHLSYIGDTEIGTNTNIGAGAITCNY----------------DGFNKHKTVIDDDVFIGSNSVLVAPLSIGKGSYIASGSVI-TE--DVPINSMVFGRARQVIKEDRA---IK---LRAH-----LSKNKRNK-----------------------------------------------------------
>Q6MHV9.2 RecName: Full=Bifunctional protein GlmU Includes: RecName: Full=UDP-N-acetylglucosamine pyrophosphorylase AltName: Full=N-acetylglucosamine-1-phosphate uridyltransferase Includes: RecName: Full=Glucosamine-1-phosphate N-acetyltransferase Bdellovibrio bacteriovorus HD100
------------------MTVIALAAGKGTRMKS---PLPKVLHPVAGRPMIEKVIQASKQAG-AA----E-VRVIVGHGQNLVR----QVV---------EPM----G----------VA---CYVQDEQL---GTAHAVRC-AK--PET----IE---------G----VV-VIMNGDHPLIEASDIKD------FVR---IF-----RDEK--CD-LAVVTAVLKNPGEFGRIVR----HKGD----LAAIVEAKDA--------SAEAL--KIREINTGIYIVKASVLSEYLPQ-ISNNNAKKEYYITDLIALCIQDKCRVQAIQST-PKVAVGVNNQLELARATRLLFKRKALRLMEDGVLMIDPRTVYV--------EES-VEIGAGTVIYPNVFIRG-----------------RTKIGSFTVIESNAFISDCEIGDSVQIRGGSYLES--------SKLHNKVSAGPYARLRPETEIFEEAHVGNFVEMKKVKFGKKSKAGHLTYLGDAEIGEEVNVGCGTITCNY---------------AADKKKYKTKIGNRVFVGSDTQFVAPIEVGDDAIIGSGSTI-TK--NVPAKALAVARGKQFIKENYS---AK---TAETEEKEQV------------------------------------------------------------------
>C3MCF7.1 RecName: Full=Bifunctional protein GlmU Includes: RecName: Full=UDP-N-acetylglucosamine pyrophosphorylase AltName: Full=N-acetylglucosamine-1-phosphate uridyltransferase Includes: RecName: Full=Glucosamine-1-phosphate N-acetyltransferase Sinorhizobium fredii NGR234
--------------MERTCLAIILAAGESTRMKS---AMSKVLHPVAGRPMIAHVVDALASAS-IT----D-VALVVGRDAEAVS----TAA---ST----GSV----T----------VS---SFLQKERL---GTAHAVLA-AR--AAI----EK---G---Y-D----DV-LVVFGDTPLITAAPLTA------ARE---RL------AEG--ND-VVVIGFETADPTGYGRLIV----KDGE----LLAIREHKDA--------SEEER--RITYCNGGLMAISGSKALDLLGR-IGNANVKGEYYLTDLVEIVRSLGGRAIAVEAPE-EELTGCNTRAELAYIERLWQQRRRQELMLAGVSMVAPETVFL--------AWD-TELAEDVLVEPNVVFGP----------------------------------GVRVESGAVIHAFSHVEG--------AHVRAGATVGPFARLRPGADLGPKSKVGNFCEVKKAEIGAGAKVNHLTYIGDAFVGAGSNIGAGTITCNY----------------DGVNKHVTRIGENTFIGSNASLVAPVSIGSGALVASGSVI-TE--DVPADAVAFGRARQEIKPGRA---PI---LRQRYEAEKAARKKVKAAE---------------------------------------------------------
>Q47UE0.1 RecName: Full=Bifunctional protein GlmU Includes: RecName: Full=UDP-N-acetylglucosamine pyrophosphorylase AltName: Full=N-acetylglucosamine-1-phosphate uridyltransferase Includes: RecName: Full=Glucosamine-1-phosphate N-acetyltransferase Colwellia psychrerythraea 34H
----------------MSLSVVILAAGKGTRMRS---SLPKVLHSVAEKPMVGHVIDSARQLG-AS----N-IYVVYGFGGDVLK----ATL----TKDNTGDD---------------LT---FVEQVEQL---GTGHAVDQ-AS--PFL----TD---D-----E----DV-LVLYGDVPLTKVSTLES------LLA----------AKPT--DG-MALLTVHLANPMGYGRIVRQEISGKQQ----VVGIIEQKDA--------NEEQL--KINEANTGILLANGGDLKRWLSN-LSSDNAQGEYYLTDIIAAAHGEGKVVATAHPETEIEVEGANNRVQLATLERAYQARIAEELMIAGASLRDPARIDV--------RGN-LTTGTEVSIDINCIFEG-----------------EVSLADNVQIGANCIIKNSTIGANVEIKPNSIIED--------TIIEADCSVGPFARLRPGSVMKQDSHVGNFVEMKKTTLGVGSKAGHLSYLGNAEIGTKVNIGAGTITCNY----------------DGVNKSTTEIGDNAFIGSNSSLVAPVIIGNSATVGAGSVI-SK--EVEDNDLALTRAKQRNIAGWQ---RP---VKKS------------------------------------------------------------------------
>A1R4G1.1 RecName: Full=Bifunctional protein GlmU Includes: RecName: Full=UDP-N-acetylglucosamine pyrophosphorylase AltName: Full=N-acetylglucosamine-1-phosphate uridyltransferase Includes: RecName: Full=Glucosamine-1-phosphate N-acetyltransferase Paenarthrobacter aurescens TC1
----------MSPETIGPAAVIVLAAGAGTRMKS---RTPKILHEIGGRSMVGHALLAARAIN-PL----K-LALVVRHERDRVA----EHV---------TAS----DPE--------AL---IVDQDDVP---GTGRAVEV-AL--KAL----DA---E-AELTG----TV-VVTYGDVPLLTGELLGE------LVA---TH-----EAEG--NA-VTVLTAVLDDATGYGRILR---AENGT----VTGIREHKDA--------SEAER--TIREVNSGIYAFDAAVLRTALEK-VTTDNAQGEMYLTDVLGLARDAGGRVAAVVTEDRWQVEGANDRIQLSALAAEHNRRIIESWMRAGVTVVDPATTWI--------DST-VTLDEDVRLLPNTQLHG-----------------STTVARDAVVGPDTTLTDVNVGEGAKVIR-THGSG--------STIGAKASVGPFTYLRPGTVLGETGKIGAFYETKNVTIGRGSKLSHLGYAGDAEIGEDTNIGCGNITANY----------------DGEKKHRTVIGSGVRTGSNTVFVAPVTVGDGAYSGAGAVI-RK--DVPAGALALSLAAQRNAEGWV---AA---NRPGTASAKLAEAAQELASTSSQFQATIEEGKQA------------------------------------------
>B6J2E2.1 RecName: Full=Bifunctional protein GlmU Includes: RecName: Full=UDP-N-acetylglucosamine pyrophosphorylase AltName: Full=N-acetylglucosamine-1-phosphate uridyltransferase Includes: RecName: Full=Glucosamine-1-phosphate N-acetyltransferase Coxiella burnetii CbuG Q212
----------------MGLSVIILAAGQGKRMAS---STPKILHPLGGIPLLERVVNTARLLN-PH----T-IQVVYGNGGSHVR----EKL---------NYL----P----------VH---WIEQSQPL---GTGHAVLQ-AI--PFC----QN---E-----D----RV-LILYGDVPLISPKTLNS------LLE----------NTPS--NG-LGVVVAELPDPTGLGRIIR---DDFGN----ILSIVEHKDA--------AEHQL--KIREINTGIMTTTAMNLKKWLPQ-LNNNNCQKEYYLTDTVALAVAEGCPVGCVAAQCCEEVQGVNDRWELTKLERYYQRLMAKKLSLAGVTIIDPERFDA--------RGENIEIAPDVVIDVNVILEG-----------------NVQLDRNVRIGPNVILKNTTVGENTEIHANSVIEA--------AVIKANCSVGPFARLRPGSVLEEGAKVGNFVEMKKTTLGRGSKANHLTYLGDTIIGKNVNVGAGTITCNY----------------DGANKWQTKIEDGAFIGSNVALVAPLTVGKNATIGAGSTL-SQ--DAPPDQLTVARERQRTIKGWH---RP---TKKE------------------------------------------------------------------------
>A6U9C1.1 RecName: Full=Bifunctional protein GlmU Includes: RecName: Full=UDP-N-acetylglucosamine pyrophosphorylase AltName: Full=N-acetylglucosamine-1-phosphate uridyltransferase Includes: RecName: Full=Glucosamine-1-phosphate N-acetyltransferase Sinorhizobium medicae WSM419
--------------MERTCLAIILAAGESTRMKS---AMSKVLHPVAGRAMISHVVDALASAS-IS----D-VALVVGRDAEAVA----AAA-------NTGDV----A----------VT---ALLQKERL---GTAHAVLA-AR--EAI----AK---G---Y-D----DI-LVVFGDTPLITAAPLEA------ARD---GL------AAG--ND-VVVIGFQAADPTGYGRLIV----EGDA----LVAIREHRDA--------SEEER--RITYCNGGLMAIDGRKALDLLDR-VGNTNAKGEYYLTDLVEIVRSLGGRAIAVEAPE-EELTGCNTRAELAYIERLWQQRRRHELMLAGVSMVAPETVFL--------SWD-TALAQDVLVEPNVVFGP----------------------------------GVRVESGAIIHAFSHLEG--------AHVRAGAAVGPFARLRTGADLGANSKVGNFCEVKKAEIGAGAKVSHLTYIGDAFVGAGTNIGAGTITCNY----------------DGVNKHVTRIGANAFIGSNSALVAPVSIGDGALIASGSVI-TE--DVPADAVAFGRARQEVKPGRA---PI---LRERYKAEKLARKIAKAAE---------------------------------------------------------
>Q21ZH9.2 RecName: Full=Bifunctional protein GlmU Includes: RecName: Full=UDP-N-acetylglucosamine pyrophosphorylase AltName: Full=N-acetylglucosamine-1-phosphate uridyltransferase Includes: RecName: Full=Glucosamine-1-phosphate N-acetyltransferase Rhodoferax ferrireducens T118
------------------MDVVIMAAGKGTRMKS---KLPKVLHLLAGRALLQHVVDTAAQLS-AR----Q-VVVITGHGAMEVE----AAV---------SGN---TGASA----GFDIN---FVRQEPQL---GTGHAVQQ-AV--PLL----RD---D-----G----MV-VVLSGDVPLIQAATLRH------LIA----------AAGT--DK-LALLTIDFADPTGYGRIVR----RGDV----VQAIVEQKDA--------TPVQR--EITEVYSGIMALPARQLKAWLAR-LDKQNAQGEYYLTDIVKFAVADGVPVVAHKIADATQVAGVNSPVQLAALERAFQSKVALQLMEQGVRLADPARLDV--------RGQ-LHCAQDVSIDVNCVFEG-----------------VVTLGEGVKIGANCVIRNATIAAGAVIHPFTHIEGGQPGSKDAVEVGAGALIGPFARLRPGAKLGQAVHIGNFVEVKNSTLARGAKANHLAYLGDATVGERVNYGAGSITANY----------------DGAFKHRTVLEADVHIGSNCVLIAPLTIGAGGTVGGGSTV-TK--DTPPGALTVARAKQVSIANWK---RP---SK--------------------------------------------------------------------------
>B2I874.1 RecName: Full=Bifunctional protein GlmU Includes: RecName: Full=UDP-N-acetylglucosamine pyrophosphorylase AltName: Full=N-acetylglucosamine-1-phosphate uridyltransferase Includes: RecName: Full=Glucosamine-1-phosphate N-acetyltransferase Xylella fastidiosa M23
------------MPLSLPLHIVILAAGEGKRMKS---ALPKVLHPIAGKPMLAHVITTARALT-PD----A-IHVVYGHAGNQVR----AAF---------ADQ----TD---------LH---WVEQTQQL---GTGHAVKQ-TM--SAI----PN---A-----A----NV-LVLYGDVPLIRAETLQR------LPR----------ASTP-----IAVLVTELANPAGYGHIVR---NSEGK----VAAIIEDKDA--------DEEQR--RIHTVNTGILCAESTALRRWLSK-LSNTNMQGEYYLTDIFASATADLTPANMIMVTDAQEVEGVNDLWQLTQLERAWQIRAARALCLQGARVADPARLDQ--------RGT-IRIGQNVHIDIDVVLEG-----------------EIELGDNVVIGPFVRLKNVKLGPGTKVHAHCDLEG--------VTTTGSALIGPFARLRPETMLADGVHIGNFVETKNTSIGADSKANHLTYLGDAQIGTKVNIGAGTITCNY----------------DGVNKSITLIGDGAFIGSHSALIAPVSVGAGATLGAGTVL-TH--DAPAHQLTVARARQTTLDGWQ---RP---KKKT------------------------------------------------------------------------
>Q8UEH0.1 RecName: Full=Bifunctional protein GlmU Includes: RecName: Full=UDP-N-acetylglucosamine pyrophosphorylase AltName: Full=N-acetylglucosamine-1-phosphate uridyltransferase Includes: RecName: Full=Glucosamine-1-phosphate N-acetyltransferase Agrobacterium fabrum str. C58
--------------MERSSLAVILAAGDSTRMKS---SKSKVLHPVAGRPMIGHVVEAVAGAG-VG----A-VALVVGRDADNVA----AAA------SLKGLQ---------------VE---AFLQKERK---GTGHAVLA-AR--EAI----KR---G---F-D----DV-IVAYGDVPLITSATLDR------ARE---AI------AAG--AD-VAVIGFHTDRPTGYGRLLV----ENGE----LVAIREEKDA--------TDEER--KVTWCNSGLMAINGRNALDLLDR-IGNSNVKGEYYLTDVVEIARSLGRRAIAIDAPE-KELTGCNNRAELAFIERLWQERRRHELMVDGVSMIAPETVFL--------SFD-TKIGQDVLIEPNVVFGP----------------------------------GVTIEPGAIVHAFSHLEG--------AHLAEGAVVGPFARLRPGANLHANAKVGNFCEVKKAEIGEGAKVNHLTYIGDAFVGAGSNIGAGAITCNY----------------DGYNKSETRIGANSFIGSNSSLVAPVTIGERAYIASGSVI-TD--DVPADALAFGRARQEVKPGRA---VA---LRERAKAQKEAKKKSS------------------------------------------------------------
>B0RHI9.1 RecName: Full=Bifunctional protein GlmU Includes: RecName: Full=UDP-N-acetylglucosamine pyrophosphorylase AltName: Full=N-acetylglucosamine-1-phosphate uridyltransferase Includes: RecName: Full=Glucosamine-1-phosphate N-acetyltransferase Clavibacter sepedonicus
---MTGELDVDGEPRSPSIAVVILAAGQGTRMRS---RLPKVLHPLAGLPLVGHVLATAEELG-AR----H-VVTVVRHDRDQVV----DVV---------SRL----APD--------AL---IVDQDEIP---GTGRAVEV-GI--TAL----PD---G---FTG----QV-VVLSGDVPLLDAATLRS------LVS---AH-----RQAR--ND-LTLLTARLDDPTGNGRIIR---GQDGA----FEAIVEQKDA--------TGEQL--RIDEVNAGVYVFDAEALRQTLGA-IGTDNAQREKYLTDAADVIRRAGGSIEALPVRDSWLVAGINDRVQLTAAATELNARIIRRWQLAGVTIHDPRTTWI--------DVK-ATLAADVTVLPGTQILG-----------------ASTVAAGATVGPDTTLRDTEVGEDATVRR-TDAEL--------AVIGARATVGPFSFLRPGTRLGDEGKIGAYVETKNVEIGAGSKVPHLSYVGDATIGEHSNVGAGAVFANY----------------DGVSKHRTEVGDHVHLGSRNVLVAPVRIGTGSYTGAGAVI-RK--DVPPGALGISVAPQRNMVGWT---EA---KRPGTPEARAAVEAADGPADDASDA---------------------------------------------------
>B4U648.1 RecName: Full=Bifunctional protein GlmU Includes: RecName: Full=UDP-N-acetylglucosamine pyrophosphorylase AltName: Full=N-acetylglucosamine-1-phosphate uridyltransferase Includes: RecName: Full=Glucosamine-1-phosphate N-acetyltransferase Hydrogenobaculum sp. Y04AAS1
------------------MKAIILAAGLGTRFKS---EKHKVLHEMLGKPIIWYVLNYIKQSN-IV----D-IALVVSHKKESII----EAL--------KHEN---------------VS---FFEQANPKG--GTADALLS-AK--AFF----EG---M---D-D----YI-LVTNGDAPLVKPDTIKGMQRFLHMVE---EY-----EKIK--VG-ALVLSSFLPDPTGYGRIVK---NGKGD----VIKIVEEKEA--------TYEQK--QINEVNGGVYMFYVPYLKEAVKH-LKPSEKTNELYITDIIEIMTNLGYTCRSFMASEITEIFGVNDRWELSFAESVIKMRILENLARSGVTIHSPESVYI--------EPD-VQVELDAEIFPNVVLKG-----------------NTVIHKKAKVMNGSYLENATIKEKATVLPMSYIKN--------STVEEEAIVGPMCHIRDNSVVGKGSHVGSFVELKNAKLQENVMAKHLSYLGDVNIGKKTNIGAGTVVANF----------------DGKQKYQSYIGQKAFIGSNSLIIAPRNIGDFAFIAGGSVI-TK--DIPPKALAIERAELKILEDKS---K----VKDE------------------------------------------------------------------------
>B0U595.1 RecName: Full=Bifunctional protein GlmU Includes: RecName: Full=UDP-N-acetylglucosamine pyrophosphorylase AltName: Full=N-acetylglucosamine-1-phosphate uridyltransferase Includes: RecName: Full=Glucosamine-1-phosphate N-acetyltransferase Xylella fastidiosa M12
------------MPLSLPLHIVILAAGEGKRMKS---ALPKVLHPIAGKPMLAHVITTARALT-PD----V-IHVVYGHAGNQVR----TAF---------ADQ----TD---------LH---WVEQTQQL---GTGHAVKQ-TM--SAI----PN---A-----A----NV-LVLYGDVPLIRAETLQR------LPR----------ASTP-----IAVLVTDLANPAGYGHIVR---NSEGK----VAAIIEDKDA--------DEEQR--RIHTVNTGILCAESTALRRWLSK-LSNTNMQGEYYLTDIFASATADLTPANMIMVTDPREVEGVNDLWQLTQLERTWQIRAARALCLQGARVADPARLDQ--------RGT-IRIGQNVHIDIDVVLEG-----------------EIELGDNVVIGPFVRLKNVKLGPGTKVHAHCDLEG--------VTTTGSALIGPFARLRPGTMLADGVHIGNFVETKNTSIGADSKANHLTYLGDAQIGTKVNIGAGTITCNY----------------DGVNKSITLIGDGAFIGSHSALIAPVSVGAGATLGAGTVL-TH--DAPAHQLTVARARQTTLDGWQ---RP---KKKT------------------------------------------------------------------------
>Q3J3H0.1 RecName: Full=Bifunctional protein GlmU Includes: RecName: Full=UDP-N-acetylglucosamine pyrophosphorylase AltName: Full=N-acetylglucosamine-1-phosphate uridyltransferase Includes: RecName: Full=Glucosamine-1-phosphate N-acetyltransferase Cereibacter sphaeroides 2.4.1
-------------MDRATVSLIVLAAGQGTRMNS---DLPKVLHPLGAAPMLHHALRAGQSLE-PE----R-VVVVAGHGAEAVA-KAARAF---------DES---------------IE---VVVQAEQL---GTAHAVAQ-AA--PLL----AD---A---P-G----EA-VVLYGDTPFIRPETLER------MLD----------LRSR--HA-VVVLGFEATDPGRYGRLVT----RGEE----LDRIVEWKDA--------TDEER--TISLCNSGVICAEAGLLLALVSE-VGNANAAGEYYLTDVVALARVRGLSAGVAICDEAE-TLGVNTRAQLAEAEAEFQKRARAAALEDGVTLTAPDTVFF--------ALD-TFLGRDAIVGPNVVFGP----------------------------------GVTVESGAEIRAFCHLEG--------CHISRGATVGPFARLRPGAELAEDVHVGNFVEIKNAVLDEGVKVGHLTYLGDAHVGEHTNIGAGTVTCNY----------------DGVMKHRTEIGAHAFIGSDTMLVAPVTVGARAMTASGSVI-TE--NVPAEALALGRARQVTKPGMA---TR---LMEMFRAAKAAKKKEAP-----------------------------------------------------------
>B8GYT1.1 RecName: Full=Bifunctional protein GlmU Includes: RecName: Full=UDP-N-acetylglucosamine pyrophosphorylase AltName: Full=N-acetylglucosamine-1-phosphate uridyltransferase Includes: RecName: Full=Glucosamine-1-phosphate N-acetyltransferase Caulobacter vibrioides NA1000
-------MTESVSKPVRPRAAVILAAGQGTRMKS---PTPKVLHRLAGRTLLDHAIDAAEGLG-CE----R-IIVVVGAHSPQVG----ESA---RK----RLG----P----------DA---TVIQDPPL---GTGHAVLA-AK--DAL----AD---F---H-G----DV-VVTYADCPLTTAPVIAP------LFD---LI------THV--AH-VAVLGFEAQNPTGYGRLIL----APGHV---LLRIVEEKEA--------DLATK--QVKHCNSGVLAADRAVLFDLLAN-VRNDNAKGEYYLTDVVGLAHERHLSTRTAFAPE-ASVQGVNAQAELAAAEAVWQQNRRKALMVDGVTMPAPDTVHL--------AWD-TQIAGGAVVEQFVVFGP----------------------------------GVSVASGAVIKAFSHLEG--------AVVGEGALIGPYARLRPGAEIGPDAHIGNFVEVKKVKVGAGAKANHLSYLGDGSVGEKANIGAGTIFCNY----------------DGFEKFETHVGKGAFIGSNSALVAPVRVGDGAMTGSGSVI-TK--DVEDGALALSRADQTSKAGWA---TK---FRAIKQAQKDKK---KDKKA--------------------------------------------------------
>B5ER40.1 RecName: Full=Bifunctional protein GlmU Includes: RecName: Full=UDP-N-acetylglucosamine pyrophosphorylase AltName: Full=N-acetylglucosamine-1-phosphate uridyltransferase Includes: RecName: Full=Glucosamine-1-phosphate N-acetyltransferase Acidithiobacillus ferrooxidans ATCC 53993
----------------MLTDIVILAAGQGTRMHS---ALPKVLQPLGGKPMLAHVLATATDLA-VR----R-IHIVVGFGGDAVQ----AAF---------PDT----Q----------AS---WWIQAQQL---GTGDALKS-AL--PGL----TG---A-----D----RV-LVLYGDVPLLTAATLRE------FLQ----------QTPV--TA-LGLTTASVSEPHGYGRILR---DADGQ----VQGIREHKDC--------QTDEQ--AICEINLGMMVLPVQPLAGWLQG-LSARNAQGEIYLTDVVAAARADGYVVWPFTLADATEALGVNDPVQLAILERVFQRQQLRALQMQGLRVADPARVDI--------RGE-LTCGQDCWVDPNVLFVG-----------------EVHLGHRVRVGAGAVLQDARIGDDVEILPYSHIEG--------AQIGAGARIGPFARIRPGTEIGEAAHIGNYVEVKAAKIGAGSKANHLSYLGDAEIGTGVNVGAGTITCNY----------------DGANKHRTIIGNDVFIGSDSQLVAPVNIGDGATIGAGSTI-TK--EVPPGGLTLSRSPQRTIPHWQ---RP---RRDKK-----------------------------------------------------------------------
>Q12FR3.1 RecName: Full=Bifunctional protein GlmU Includes: RecName: Full=UDP-N-acetylglucosamine pyrophosphorylase AltName: Full=N-acetylglucosamine-1-phosphate uridyltransferase Includes: RecName: Full=Glucosamine-1-phosphate N-acetyltransferase Polaromonas sp. JS666
--------------MATPIDVVIMAAGKGTRMKS---ALPKVLHQLGGRALLAHVIDCAARLS-AR----Q-AVVIAGHGAADVE----AAC---------AHL---TRAAGDARQDLSLK---FARQEPQL---GTGHAVQQ-AL--PLL----AD---D-----G----VT-LVLSGDVPLTQPATLRA------LLE----------QCDG--QR-LALLTLNMADPTGYGRIVRAGTQATAQASSQVRAIVEHKDA--------TEAQR--GIHEIYSGIMAVPTRLLRGWIHR-LDNKNVQSEYYLTDIVKFAVADGVAVVAHQITDAAQVAGVNSPVQLAELERVYQLRQATALMEQGVRLADPARFDV--------RGT-LQCGQDVEIDVNCVFAG-----------------QVSLGEGVRIGANCVIANATIAAGAVIHPFTHIDG----EKLGVQVGEGALIGPFARLRPGAQLGAEVHIGNFVEVKNSTLAKGAKANHLAYLGDATVGERVNYGAGSITANY----------------DGANKHRTVIEADVHIGSNCVLVAPVTIGQGGTVGGGSTI-TK--DTPPGALSVARGKQVSLPNWK---RP---VKVSKG----------------------------------------------------------------------
>Q3J6N3.1 RecName: Full=Bifunctional protein GlmU Includes: RecName: Full=UDP-N-acetylglucosamine pyrophosphorylase AltName: Full=N-acetylglucosamine-1-phosphate uridyltransferase Includes: RecName: Full=Glucosamine-1-phosphate N-acetyltransferase Nitrosococcus oceani ATCC 19707
----------------MAVSVIILAAGQGTRMHS---TLPKVLHQLAGRPLLSHVIATARQLN-PA----Q-IIVVYGHGGETVP----EAF--------RAAD---------------IT---WVRQELQL---GTGHAALQ-TL--PYI----KP---D-----T----ML-LILSGDVPLVKIETLKR------LLA----------MVDQ--GG-VGLLTVELANPNGYGRIIR---DRVGG----VSKIIEEADA--------SPEQR--RIREVNTGITAIEARYLKQIAPK-LSNNNAQGEYYLTDIIEHAVASGEKVVAVSAADSIEVMGVNDRQQLAYLERFYQKREAARLMGEGVSLSDPDRFDL--------RGE-LLVGKDVYIDINVILEG-----------------RVILGDGVKIGPHCYLRNAVLGEGVEVLANCVIEE--------AAIDACARVGPFTRIRPETRLGEGVHIGNFVEIKKSTINKNSKVNHLSYIGDATIGKKVNIGAGTITCNY----------------DGANKHHTLIEDNVFIGSDTQLIAPVKIGAGATIGAGATI-TH--DVPPGELTLSRTPQKSWPGWK---RP---SKK-------------------------------------------------------------------------
>B6JFB2.1 RecName: Full=Bifunctional protein GlmU Includes: RecName: Full=UDP-N-acetylglucosamine pyrophosphorylase AltName: Full=N-acetylglucosamine-1-phosphate uridyltransferase Includes: RecName: Full=Glucosamine-1-phosphate N-acetyltransferase Afipia carboxidovorans OM5
-------------MTDRSSLTLVLAAGEGTRMRS---SRPKVLHEVAGRSLLANVLLAAPAGK-QD----R-LAVVVGPDHQAVA-DEARKL---------RPE---------------AQ---MFVQSERK---GTAHAVLA-AR--EAI----AG---G---A-D----DL-LVVFGDTPLVTAETFAR------LQA---AL------TGD--VA-IVVLGFRAKDPAGYGRLLV----QGNE----LIAIREQADA--------SEAER--KVDLCNAGMMAFAGKSALTILER-IGNANSKGEYYLTDAIGIAREMGLRAAVIETDE-DEVRGINTKAQLAEAETVMQARLRRQAMEAGVTLVAPETVFL--------SAD-TTFGRDVVIEPFVVIGP----------------------------------GVSIDDGAVIHSFSHVTQ--------SSIGKKVSIGPYARIRPGTSLGEGVRIGNFVETKAAVLESGVKVNHLSYVGDAHVGTNANIGAGTIMCNY----------------DGFDKHRTEVGAGAFVGSNSSLVAPVKIGAGSYIGSGSVI-TR--EVPEDALVVERNEQVTRPGWA---KR---YRERKAEMKKPKT---------------------------------------------------------------
>Q313W4.1 RecName: Full=Bifunctional protein GlmU Includes: RecName: Full=UDP-N-acetylglucosamine pyrophosphorylase AltName: Full=N-acetylglucosamine-1-phosphate uridyltransferase Includes: RecName: Full=Glucosamine-1-phosphate N-acetyltransferase Oleidesulfovibrio alaskensis G20
-----------MSSNQYTAGAVILAAGKGTRMYS---DKPKVLQPLLGEPMLRFVYRALDPLF-SK----A-VWTVIGHGADMVR----KAF---------CHE----D----------RE---FVLQEKQL---GTGHALQC-AW--DKV----TA---S---GID----YV-LVINGDTPLVRPDSIVR------LLD---RT-----AGSG--AD-VGFITLTLEDPAAFGRVVR----RHGH----VAAVIEAKDY--------DTAQHGPEPREINAGIYLLKVAAVSPLLPL-LTNANASGEYYITDIVELAVRQGLRVEGVECGNDPDLLGVNTPAELMRSEELLRENIVTRHLHNGVHVHA--------------AGS-VRIGPDVVIEPGAVIHG-----------PCELYGNTFVGAQAVIDSHCWVKDSRLHPGSTLRNFSHAEQ--------AEIATGAVAGPYARLRPGAVLEQDARMGNFVEMKKAVLRKGAKASHLTYLGDADIGSEANIGAGTITCNY----------------DGVNKHRTVIGEKAFIGSNTALVAPVSIGKQALVGAGSVI-TK--DVEDGELAIARGRQKNLRKTR---HS-------------------------------------------------------------------------------
>Q5FUY6.1 RecName: Full=Bifunctional protein GlmU Includes: RecName: Full=UDP-N-acetylglucosamine pyrophosphorylase AltName: Full=N-acetylglucosamine-1-phosphate uridyltransferase Includes: RecName: Full=Glucosamine-1-phosphate N-acetyltransferase Gluconobacter oxydans 621H
-----------MTDSTHRTTAIILAAGLGTRMKS---RLPKALHRLGNQPMINHLITTARQVF--D----D-VVVVTGPDMPELE----KAV----------RP---------------FK---TVTQVERL---GTAHAANT-AR--DLF----GT---------G----DV-AILYADNPLITAETMRR------LLA----------ARRE--GASLALLGMRPAEPGRYGRIVE----DHGR----VVKIVEFKDA--------TEDER--RITLCNAGVMCAGVDDFRTWLAN-VGNDNAQGEYYLTDVVEMAAKAGPVVCVEAPE--AELAGVNSRSELARAEATLQTRLRNAAMDAGVTLVAPETVFF--------STD-TVIEADVTIEPNVFFGP----------------------------------GVKVRSGALIRAFSHLEG--------CEVGENAMIGPYARLRPGTLCAAQTHVGNFVELKNVELGEGAKANHLTYLGDASIGSGTNVGAGTITCNY----------------DGVFKHRTTIGERVFVGSDSILVAPVTVGDDALIAAGSVI-TS--DVPPGDLALGRARQTLKSGQG---LQ---IKQSLKARKE-----QG-----------------------------------------------------------
>Q0C4B0.1 RecName: Full=Bifunctional protein GlmU Includes: RecName: Full=UDP-N-acetylglucosamine pyrophosphorylase AltName: Full=N-acetylglucosamine-1-phosphate uridyltransferase Includes: RecName: Full=Glucosamine-1-phosphate N-acetyltransferase Hyphomonas neptunium ATCC 15444
-----------MTDTRKQRAAVILAAGKGTRMKS---PLPKVMHAVGGRPMMDWSIALARQVG-AE----R-IVAVVHPSQDVLI----AHL---------GKH----HPD--------VA---IAYQDPPQ---GTGHAVRC-AE--EAL----RG---F---E-G----DL-AVLYGDSPLVPAATIED------LFG---TL------SDK--TG-LGVLGFEAEDPGLYGRLIT---GEDGS----LEAIVEAREA--------TPFQL--RVRLCNSGVMAGRAADMFRLLAK-VTNSNAKGEYYLTDLVGLARAEGIRC-AVAVSGEDDLIGCDSKADLAEAEAIFQQKRRRALMEAGVTMVAPETVFL--------SHD-TQIGADAVIEPNVVFGP----------------------------------GVKVAGGAQIRAFSHLEG--------AVVGEGCSVGPYARLRPGTVLAANVHIGNFVETKNTAMGEGAKANHLAYLGDGTIGAGANIGAGTIFCNY----------------DGFLKHQTDVGEGAFVGSNSALVAPVRIGDGAYIGSGSVI-TK--DVPDDALAVGRGQQITREGWA---RN---YRAKKAAEKAARTTDQNKKG--------------------------------------------------------
>A9HI46.1 RecName: Full=Bifunctional protein GlmU Includes: RecName: Full=UDP-N-acetylglucosamine pyrophosphorylase AltName: Full=N-acetylglucosamine-1-phosphate uridyltransferase Includes: RecName: Full=Glucosamine-1-phosphate N-acetyltransferase Gluconacetobacter diazotrophicus PA1 5
MNATVPSAAPADLPAHRPATAVILAAGMGTRMKS---DRPKVMHPLAGQPMLRYLLDNAASVF--D----R-IVVVVGPGMEQVA-----AL---------AAP---------------HA---VVVQQDRL---GTAHAAAQ-AA--DLF----GT---------G----DV-AVLYGDNPLITADSMRR------MLA---CRAGEGNSEG---AG-LALMAMRPRDPGRYGRVVT----QDGL----VRRIVEWADA--------SDEER--AITLCNAGVLCAGAEDFRRWLGA-VRNDNAQGEYYLGDVVAMAVAEGRQVRAVEAPE-DELRGINSRAELAEAEACVQRRLRAAALDGGATLVAPETVFL--------AAD-TVLEPDVLVQPHVVFGP----------------------------------GVTVRRGAEIRAFSHLEG--------CVVGPGALIGPYARLRPGSDVGAAAHVGNFVELKATTLGAGAKANHLSYLGDATIGPATNIGAGTITCNY----------------DGVFKHRTDIGAGCFVGSNAILVAPVSIGDGALVAAGSVI-TQ--DVLPDAMALGRARQTNKDGRG---AS---LQAALRRKKE-----QG-----------------------------------------------------------
>Q89LD7.1 RecName: Full=Bifunctional protein GlmU Includes: RecName: Full=UDP-N-acetylglucosamine pyrophosphorylase AltName: Full=N-acetylglucosamine-1-phosphate uridyltransferase Includes: RecName: Full=Glucosamine-1-phosphate N-acetyltransferase Bradyrhizobium diazoefficiens USDA 110
-------------MTARSSLTIVLAAGEGTRMRS---HLPKVLHPVAHQTLLAHVLTAAPKGT-GT----S-LAVVIGPDHQAVA-DEARRI---------RPD---------------AV---TFVQAERL---GTAHAVLA-AR--EAI----AR---G---V-D----DL-LIAFGDTPLISAETFAR------LRA---PL------ANG--AA-LAALGFRAADPAGYGRFIV----EGDR----LVAIREQADA--------SADER--KIDLCNAGVMAIDGRRALAILDK-IGNANSKGEYYLTDAVEIVREQGWESVVIETSE-DEVRGINTKAQLAEAESVMQARLRKAAMEAGVTLIAPETVYL--------SAD-TVFGKDVTIEPFVVIGP----------------------------------GVSIADGTVIHSFSHIVE--------TTLGRNVSIGPYARLRPGTSLGDGARIGNFVETKAATLEAGVKVNHLSYIGDATVGANSNIGAGTITCNY----------------DGFKKHKTIIGQGAFVGTNSSLVAPVKIGNGAYIGSGSVI-TR--DVPDDAMALERNQQTIREGGA---AR---YREMKTRGKKPEK---------------------------------------------------------------
>A8LIS2.1 RecName: Full=Bifunctional protein GlmU Includes: RecName: Full=UDP-N-acetylglucosamine pyrophosphorylase AltName: Full=N-acetylglucosamine-1-phosphate uridyltransferase Includes: RecName: Full=Glucosamine-1-phosphate N-acetyltransferase Dinoroseobacter shibae DFL 12 = DSM 16493
----------------MGVALIVLAAGQGSRMNS---ELPKVLHPLAGAPLLAHGLRAGAALD-PA----R-IVVVTGHGAAAVE-AATAQL---------APE---------------AI---CVRQTEQL---GTGHAVAQ-TA--QAL----AG---F---G-G----DA-LVLYGDTPFISPETLLA------MQA---AR------AAG--AD-MVVLGFEAADPGRYGRLVT----DGDA----LLRIVEAKDA--------TPDEL--ALDLCNSGVMMADAQVLLRLVAG-LSNDNASREYYLTDTIAAGRAEGLRARVVVCPEAE-TLGINTRTELAAAEQAFQARARARALEDGVTLADPATTHF--------AVD-TVIGRDATIGPQVVFGP----------------------------------GVTVESGAEIRAFSHLEG--------CHVSRGARVGPFARLRPGAELAENTHVGNFVEIKNATLAQGAKVNHLSYIGDAAIGEASNVGAGTITCNY----------------DGVFKHRTEIGARSFIGSNTCLVAPVRVGDEAMTATGTVV-TQ--DIPDGAMAVGRTRQENKPGFA---RK---FMTMLRARKS-----AKGAQ--------------------------------------------------------
>Q0BSR5.1 RecName: Full=Bifunctional protein GlmU Includes: RecName: Full=UDP-N-acetylglucosamine pyrophosphorylase AltName: Full=N-acetylglucosamine-1-phosphate uridyltransferase Includes: RecName: Full=Glucosamine-1-phosphate N-acetyltransferase Granulibacter bethesdensis CGDNIH1
-------MDQTPSYSPPSGTAVILAAGLGTRMKS---TRPKVLHPIAGRSMLRHLIAACQPVF--S----H-IVVVIGPDMDSVA---REAA---------PHP--------------------TVVQQERL---GTAHAALQ-AM--ALV----QQ---------G----EV-AILYGDNPLISTATLHT------LVQ---RR-----RQGD--AV-LAMLAMRPPEPGRYGRVITEKYQTGDY----VSRIVEYAEA--------NEQER--AVTLCNAGVFCADAASMAAWLGG-VENANSKGEYYLGDIIPLAIAGGGHVAAVEAP-YEELRGINSKVELAEAEATVQIVLRRKALENGVTMTAPETVFL--------SAD-TLLAPDVLVGPHVVFGP----------------------------------GVTVEEGAEIRAFSHLEG--------CHVGRHTLIGPYARLRPGSVLGAGAHVGNFVELKQATLGEGAKANHLTYLGDVEVGARANIGAGTITCNY----------------DGVHKHRTEIGDDAFIGSDTALVAPVRIGRGAITGAGSVI-VD--DVPADALALARGRQVNKPERA---AE---IRRQLKGSV-------------------------------------------------------------------
>Q1MQ72.1 RecName: Full=Bifunctional protein GlmU Includes: RecName: Full=UDP-N-acetylglucosamine pyrophosphorylase AltName: Full=N-acetylglucosamine-1-phosphate uridyltransferase Includes: RecName: Full=Glucosamine-1-phosphate N-acetyltransferase Lawsonia intracellularis PHE/MN1-00
----------MDQDACTHSAALILAAGKGTRMCS---NKPKVLHTLLGEPLLFHVISALRPLF-GS----N-IWVVIGHGSSLIQ----SIC---------SDL----S----------LN---FIYQEKQL---GTANAVSI-AL--PVL----QQ---S---RIK----RL-MVINGDMPLITSDLLEC------IIK----------KSDK--TD-FVFATLKLPLPNDYGRILR----REGK----IYSIIEAKDI--------EPSLQHDTTVEVNAGLYYFSLEVVDKCLPM-IKNENKSQEYYFTDIIELAVENGYLVDSIYFEEDWHFLGVNTPKDLSYVESIQQAFIIEKLLQSGVIIHSPESVRI--------SPF-ATIEPGVEIYGPCEIYG-----------------ASYIASGSIIYSHSWIKNTTISHDVCIYSFCHLDT--------VIIKDKCSIGPYARLRPGCHLEEQVCIGNFVEIKKTQLGKHVKINHLSYIGDAIVGDESNIGAGTITCNY----------------DGENKHHTFIGKKAFIGSNTALVAPLTIGEKSLIGAGSVI-IR--DVPENMVSIARGKQKNFSKRK------------------------------------------------------------------------------------
>A5G0T8.1 RecName: Full=Bifunctional protein GlmU Includes: RecName: Full=UDP-N-acetylglucosamine pyrophosphorylase AltName: Full=N-acetylglucosamine-1-phosphate uridyltransferase Includes: RecName: Full=Glucosamine-1-phosphate N-acetyltransferase Acidiphilium cryptum JF-5
----------------MHNTAVILAAGLGTRMKS---SRPKVLHHIAGRPMLAHLLAACKTAF--A----A-TVVVTGPDMDEVA----RAA---------APH----P---------------TVIQRERL---GTAHAALA-AA--DHF----GA---------G----AV-TLVYGDNPLVTGPTLQR------LGA---RL-----GAGD--AA-LVLLGTRPPEPGAFGRIIG----PAGF----AERIVEFADA--------TEAER--AVGLCNVGGFSAAAADMRRWLGN-IGNDNAKGEYYLTDLVAVARAEGASVAVVEAP-WDECRGVNSRAELAAAEAAMQSRLRAAALAAGVTMTAPETVFL--------AAD-TALAADVTIEPHVVFGP----------------------------------GVTVGPDVTIRAFSHLEG--------CAISAGAIIGPYARLRPGSDIGAGAHVGNFVELKAARLGAGAKANHLTYLGDAEIGPRANIGAGTITCNY----------------DGFAKHRTTIGADAFIGSDVALVAPVSVGDRAIIAAGSVI-TD--PVAADALALARGRQVEKPGRA---AE---LRMT-KGKR-------------------------------------------------------------------
>A5CVK9.1 RecName: Full=Bifunctional protein GlmU Includes: RecName: Full=UDP-N-acetylglucosamine pyrophosphorylase AltName: Full=N-acetylglucosamine-1-phosphate uridyltransferase Includes: RecName: Full=Glucosamine-1-phosphate N-acetyltransferase Candidatus Vesicomyosocius okutanii
---------------MNNIHAIILAAGKGTRMNS---TKPKVLQILSNNTLLEHVLSQVKTLC-NK------IHIAYGFEGKQVQ----QKI---------NNP----S----------IN---WVKQVKQL---GTGHAVAQ-VM--PYI----EG---N-----S----IS-LILYGDVPLIKRSTLYD------LIN----------KTQQ--SG-IALLSVILNNPTGYGRIIR----NNKQ----IQAIVEQKDA--------SNMQL--NINEVNTGIMAINSQLLKQYLNE-IDSRNTQGELYLTDIIACAAADKKTISSIISKNKFEVLGVNDKVQLAELERLFQKDQAIQFMKQGLGLKDPTRFDC--------RGT-LTFGQNCEIDVNTLIKG-----------------KVALGNSTTIEPNCIIKNTIIGNHVSIFPNCVIED--------AVIGEGVTIGPFVHIRPQTHIQTHAKIGNFVEIKKSTIGKNTKISHLSYVGDSTIGKNVNIGAGVITCNY----------------DGVNKHQTIIADGAFIGSDSQLIAPIKIGKNAKIGAGSTI-TK--SVSENQLSVSRTKQKNLKYRS---KK-------------------------------------------------------------------------------
>Q8KA74.1 RecName: Full=Bifunctional protein GlmU Includes: RecName: Full=UDP-N-acetylglucosamine pyrophosphorylase AltName: Full=N-acetylglucosamine-1-phosphate uridyltransferase Includes: RecName: Full=Glucosamine-1-phosphate N-acetyltransferase Buchnera aphidicola str. Sg (Schizaphis graminum)
-------------MLKKEINVVILAAGKGTRMQS---SYPKVLHKLGGKTILEHVINIAKSVK-PK----K-IILVYNNKEKEIK----SKI---------SDT----S----------ID---WVIQKEQK---GTGDAILK-AS--KKF----SD---K-----D----DI-VVLYGDMPYISIESIKK------LFT----------SKKQ--SD-ISLLTAYVKNPDGYGRVFK----KNGK----VIKIIEEQDA--------NFHEK--KIKEVYSGTFIANGKDLKRWLNQ-INNKNIKKEFYATDIVHFANLENSTIKTVQVLNCKEILGVNNKLQLSILEKIFRKKQVNDLLLSGVTLKDPNHFIL--------RGI-LKHGKNIEIDTGVILEG-----------------NIILGNNIKIGVGSVIKNSFIDDQTEIKEYTIIEN--------VKIGKKCIIGPFAHLRPKTVLDDQIHVGNFVEIKDSIIKKESKIKHLSYFGNSEIGSQVNIGAGSITCNY----------------DGVNKFKTIIGDNVLIGANTKLIAPIKITKNATIAAGTTL-TQ--DVNTPCLIYNNKEQKQKKNWK---RPQKIIKKTDQ----------------------------------------------------------------------
>A0RNZ5.1 RecName: Full=Bifunctional protein GlmU Includes: RecName: Full=UDP-N-acetylglucosamine pyrophosphorylase AltName: Full=N-acetylglucosamine-1-phosphate uridyltransferase Includes: RecName: Full=Glucosamine-1-phosphate N-acetyltransferase Campylobacter fetus subsp. fetus 82-40
---------------MNEISIIILAAGNGTRMKS---NKSKVLHTLCGEPMISHILKKSYEIS-ND------VRIVLSYQFEEVK----NSV---------LSE---------------FKDVKIYKQDTIN-RPGTAGAAEA-AL--ENL----NS---K----------KT-LVICGDMPLVEVNELKS------LCD------------NT--AD-ISLSAFRAKNPFGYGRVVL----NQQN----VIKIVEQKDA--------NDDEK--KIDLCNAGAYCFDTNLLKNIIPL-IKNENASREFYLTDAIELALKQGFMVKSVLVDE-TNFMGINDKFALSIAEEIMQNRIKENLMKNGVIMSLPDTIFI--------DSR-AEFEGECKLEPNVVILG-----------------------------NSFIKNSHIKSGSVIEFSEVCDS---------------DIGPMAHLRPNSKI-YKTHIGNFVELKNASL-NEVKAGHLSYLGDCEINSGTNIGCGTITCNY----------------DGKKKHKTIIGKNVFIGSDTQLVAPVNVADDTLIAAGSTV-TK--DTNKGDLVITRGKQINKAGYF---YK---FFGKNDEK--------------------------------------------------------------------
>B8D6U4.1 RecName: Full=Bifunctional protein GlmU Includes: RecName: Full=UDP-N-acetylglucosamine pyrophosphorylase AltName: Full=N-acetylglucosamine-1-phosphate uridyltransferase Includes: RecName: Full=Glucosamine-1-phosphate N-acetyltransferase Buchnera aphidicola str. Tuc7 (Acyrthosiphon pisum)
-------------MLTQEIIIVILAAGKGTRMKS---NHPKVLHFLGGKTILEHVIETAQSIK-PK----K-IILVYSDQKKPVL----SNI---------YNI----P----------IQ---WIIQKKPQ---GTGHAILL-AI--KKI----SD---N-----T----EI-LVLYGDVPFISPVSIKK------LQK----------SKKQ--SK-ISLLTAKVKNPNGYGRILR----KKGK----VISIIEDQDA--------SNEQK--NIKEIYSGIFIAQSKDLTRWLKK-IDKKNEKQEFYATDIIALAHLEGSFIKTIEPLNYEEILGINNKLQLSNLEKIFQKKQINKLLINGVTIKDPSHFIF--------RGT-LQHGQNVEIDTGVILEN-----------------NVILGDDVKIGPGCIIRNSSIDSNTNIQAYTIIEN--------SKIGKGCIIGPFAHLRSNTLLDRNVHIGNFVETKDTFIKNESKVKHLSYLGNSEIGSKVNIGAGSITCNY----------------DGANKFKTIIGDNVLVGSNTQLIAPIKIAKNTTIAAGTTV-TK--DVNTPCLVYNTKEQKYKKNWM---RSKKIIKKN------------------------------------------------------------------------
>Q04DS4.1 RecName: Full=Bifunctional protein GlmU Includes: RecName: Full=UDP-N-acetylglucosamine pyrophosphorylase AltName: Full=N-acetylglucosamine-1-phosphate uridyltransferase Includes: RecName: Full=Glucosamine-1-phosphate N-acetyltransferase Oenococcus oeni PSU-1
---------------MSEVDVVILAAGKGSRMKD---DLSKPLHKVAGLPMLEWICRAVRKFN-PK----N-IIAVQGADEDFSS-----YV---------------------------DE---TVVQKEQL---GSADALRC-AF--PKI----DA---E----------KL-IVINADMPLMTENDLVD------LVE----------KGEG--FD-AALLTADLKKPFGYGRVIP--VGERNV----VEQIVEERDA--------TADQK--KLHLVNAGVYLFRADYIKRAINN-VTTDNSQSEYYLTDAL-----PGAKI--VQVADWHDILGVNTQQQLAAVSKIARKRINDQIMANGVTMIDPLTTYI--------DAN-VLVGTGTIIKPGTVIEH---------------------------------------------------D--------SVIGAENEIGPYAHLREKTVTGIDVHIGNFVETKNAKIGDHTHIGHLTYVGDAEVGQAVNIGAGTIFVNY----------------DGKNKHMTKVGDRAFIGSNSKLVAPVEIASEAITAAGSTI-TD--NVDQHAMGIARQRQTNKSDFW---QR---MPHEDFATEYDAKHDQRDDQP-------------------------------------------------------
>A7GY50.1 RecName: Full=Bifunctional protein GlmU Includes: RecName: Full=UDP-N-acetylglucosamine pyrophosphorylase AltName: Full=N-acetylglucosamine-1-phosphate uridyltransferase Includes: RecName: Full=Glucosamine-1-phosphate N-acetyltransferase Campylobacter curvus 525.92
---------------MNDTSIIILAAGLGTRMKS---KRPKVLFELCGEPMIIHILKQAYAIT-ND------VGVVLHYEKELIS----QKI---------KEI---------------FPQTKIYTQDLEN-FPGTAGALKN-----ATL----SG---K----------KV-IVTCGDMPLVRSTDLMR------LAN------------AD--AD-IAMSCFEAANPFGYGRVII----KGGK----VGAIVEQKDA--------SEAEL--AIKSVNAGCYCFKREILEEILPL-IKNKNTQKEFYLTDTIKIANERGFKCVAVNVSE-QNFMGINDKFQLSVAEKIMQDEIKQDLMKAGVLMRLPESIFI--------DSR-AKFEGECVLEENVSIMG-----------------------------ACHIKESIIKSCSVIED-SVIEG--------------SDIGPLAHIRPKSEI-KNTHIGNFVEVKKGVL-DGVKAGHLSYLGDCEIASGTNVGCGTITCNY----------------DGKAKYKTTIGKNVFIGSDTQLVAPVNIADDVIIAAGSTI-TN--DVPSGALAISRGKQENKAGFF---YK---FFGKNNAEK-------------------------------------------------------------------
>A6QBC4.1 RecName: Full=Bifunctional protein GlmU Includes: RecName: Full=UDP-N-acetylglucosamine pyrophosphorylase AltName: Full=N-acetylglucosamine-1-phosphate uridyltransferase Includes: RecName: Full=Glucosamine-1-phosphate N-acetyltransferase Sulfurovum sp. NBC37-1
----------------MSISVVILAAGQGTRMKS---STPKVLHTISGKPMLFHAIDAAKEIS-DD------ITVILHHQEERIQ----KEV---------EAE---------------YENIIFHRQDAKN-FPGTGGAMKG--V---YT----RH---E----------RT-LILNGDMPLIKKSSLEA------LTS------------GD--AD-INMSIIRLEDPSGYGRVII----EDDK----VVEIVEQKDC--------NEAQL--CTQTVNAGIYAVDTALLERYIPL-LRNDNAQKEYYLTDIVKMAVDEGRTVHPVYVEE-EEFKGVNSKLDLARAEEIMQRRIKEALMMAGVTMCLPETIYI--------DCR-ATFEGECELENGVRIQG-----------------------------------AAQLVNTHIKAHSVIED--------SYL-KNSDVGPMGRVRPGSKL-VDTHIGNFVEVKKSDL-NGVKAGHLSYIGDAQIGEGSNIGAGVITCNY----------------DGKNKFRTIIGKNVFVGSDTQLVAPVCIEDDVIIAAGTTV-NK--DVEKGVLAISRTPMRTVKNFF---YK---FFGDK-----------------------------------------------------------------------
>Q1LTV6.1 RecName: Full=Bifunctional protein GlmU Includes: RecName: Full=UDP-N-acetylglucosamine pyrophosphorylase AltName: Full=N-acetylglucosamine-1-phosphate uridyltransferase Includes: RecName: Full=Glucosamine-1-phosphate N-acetyltransferase Baumannia cicadellinicola str. Hc (Homalodisca coagulata)
-------------MLNIKLNIVILAAGKSTRMNS---DIPKVLHLLAGKPILQYVIDTAIKLK-AKCKSTN-IYIVYGYKGELLQ----QKL---------AHK----QKTF-------LH---WIKQVEQS---GTGHAVQQ-VL--PFL----GK---D-----E----EV-LILYGDVPLISFQTLIH------LLT----------TRSK--QG-LSLLTANLTNPDGYGRILY----KEQE----VVGIIEHQEA--------NAQQK--LISEINTGILAVSSNELKIWITK-LTNNNSMNEFYLTDIIALAWQEGKKIHTIHPEKISEINGINDCAQLANLERLYQKEQAESLLRIGVIIADPNRFDL--------RGE-LKHGDNIFFDTNVLIEG-----------------QVSLGNQVTIGTGCIIKNTVIGDNVIIKPYSIIEE--------AHLANGSIVGPFAHLRPGSKIEENAYVGNFVEIKKSTLGKKSKVAHLSYIGDANIGKDVNIGAGTITCNY----------------DGANKHQTIIGDNVFIGSDSQLIAPLTIGDGATIGAGTTV-TS--NVTSNEVIISRIRQFPIINWQ---RP---KKKIRYNIIY------------------------------------------------------------------
>A7I1Y8.1 RecName: Full=Bifunctional protein GlmU Includes: RecName: Full=UDP-N-acetylglucosamine pyrophosphorylase AltName: Full=N-acetylglucosamine-1-phosphate uridyltransferase Includes: RecName: Full=Glucosamine-1-phosphate N-acetyltransferase Campylobacter hominis ATCC BAA-381
---------------MSEISVIILAAGFGTRMKS---KKAKVLFELCGEPMLFHILKKAYEIT-DN------VNVVLHYDFENIK----NIV---------LSK---------------FPNVKIYKQDHEN-FPGTAGALKN-----INL----NS---Q----------KT-LIICGDMPLVKTAELKK------LCK------------GE--TD-INLSVFYAENPFGYGRVIN----KNGK----ILKIVEQKDA--------NEQEL--KENCVNAGAYCFKTDILKQILPL-IKNENSQKEYYLTDAIEIALQKKLKCQAIEVAE-ENFMGINDKFALSKAETIIQNEIKENLMKNGVLMRLPESIYI--------DSR-AKFIGECELHENVSIIG-----------------------------SCVIENSIIKSSSVIENSHIINS---------------DIGPMAHIRPDCEI-SDTHIGNFVELKKAKV-NKIKAGHLSYLGDCEIQEGTNVGCGTITCNY----------------DGKRKYRTKIGKNVFIGSDTQLVAPVEIQDNVLIAAGSTI-TK--NVEEGSLAISRIKQENKPGFF---AK---FFKEIK----------------------------------------------------------------------
>Q494C1.1 RecName: Full=Bifunctional protein GlmU Includes: RecName: Full=UDP-N-acetylglucosamine pyrophosphorylase AltName: Full=N-acetylglucosamine-1-phosphate uridyltransferase Includes: RecName: Full=Glucosamine-1-phosphate N-acetyltransferase Candidatus Blochmanniella pennsylvanica str. BPEN
-------------MSYINFSAIILAAGRGNRMLS---DTPKVLYQIGGKFMLQHLIDSVMQVG-VS----S-IYVVHGYKGEMII----KEI---------NTNQYKIP----------VY---WILQHDLT---GTGDAVQR-VL--PFI----SD---D-----E----EV-LVLYGDVPFVSYKTLQR------LHV----------IKSQ--CD-ISMLTATLPNPKGYGRIVR---NQEGS----VVSIIEHDDII-------NDDQK--KIKEVSTGIFIAISNHLKCWLST-LTTHKSKNEFYLTDIIQIAHQSGYSIHTMCPDDTFEIMGVNSKSDFVDLDKQYQQRKVQCLLSSGLMIIDPNRFDL--------RGT-LVHGKDVYIDINVIIEG-----------------HVSLGNRVKIGASCILKDTIVADDVEIYPFSIIEN--------TTIGFQSKVGPFVRLRPGTELKEKSHVGNFVEIKNTRLGEQSKVKHLSYLGDAEIGNQVNIGAGTIICNY----------------DGMMKHQTIIGDDVFIGADSQLVAPITIGKNVTIGAGTTV-TR--DVAANETIISRIRQFSILNWK---RL---KNKK------------------------------------------------------------------------
>B6JLS1.1 RecName: Full=Bifunctional protein GlmU Includes: RecName: Full=UDP-N-acetylglucosamine pyrophosphorylase AltName: Full=N-acetylglucosamine-1-phosphate uridyltransferase Includes: RecName: Full=Glucosamine-1-phosphate N-acetyltransferase Helicobacter pylori P12
-----------------MLSVIILAAGKGTRMHS---SLPKTLHTICGEPMLFYILETAFSIS-DD------VHLILHHQQERIK----EAV---------LKR---------------FKGVIFHTQIVEK-YSGTGGAIMQ-EDKTPIP----TK---H-----E----RV-LILNADMPLITKDALTP------LLE-----------SKN--NA-IGLL--HLADPKGYGRVVL----ENHQ----VKKIVEEKDA--------NDEEK--EIKSVNAGVYGFERKFLERYLPK-LHDQNAQKEYYLTDLIALGINENETIDAIFLEE-EYFLGVNSQTERAKAEEIMLERLRKNAMDLGVVMQLPDSIYL--------EKG-VSFKGECVLEQGVRLIG----------------------------------NCLI-ENACIKAYSVIEE--------SQI-VNSSVGPFAHARPKSVI-CNSHVGNFVETKNAKL-QGAKAGHLSYLGDCEIGKNTNVGAGVITCNY----------------DGKKKHQTIIGENVFIGSDSQLVAPINIGSNVLIGSGTTI-TK--DIPSGSLSLSRAPQTNIENGY---FK---FFKKP-----------------------------------------------------------------------
>A7ZCS8.1 RecName: Full=Bifunctional protein GlmU Includes: RecName: Full=UDP-N-acetylglucosamine pyrophosphorylase AltName: Full=N-acetylglucosamine-1-phosphate uridyltransferase Includes: RecName: Full=Glucosamine-1-phosphate N-acetyltransferase Campylobacter concisus 13826
--------------MNNNTSIIILAAGLGTRMKS---KRPKVLFELCGEPMIIHILKQAYAIT-ND------VSVVLHYEKELIS----KKI---------KEI---------------FPQTKIFEQDLAN-FPGTAGAIKG-----VNL----SG---E----------KV-LVTCGDMPLVRSTDLMR------LAN------------AE--AD-VVMSSFEAANPFGYGRVII----KNGK----VEAIVEQKDA--------SEAQL--AIKSVNAGCYCFKREALEQILPL-INNQNAQKEYYLTDAIKIANEKGLKCVAVNVNE-QNFMGINDKFQLSIAEKIMQDEIKQNLMKAGVLMRMPESIFI--------DSR-AKFEGECVLEENVSILG-----------------------------ECVITESIIKSSSVIE---------------SSVIKNSDIGPLAHIRPNSEI-SDTHIGNFVEVKKGVL-NGVKAGHLSYLGDCEIESGTNIGCGTITCNY----------------DGKAKYKTKIGKNVFVGSDTQLVAPVNIADNVIIAAGSTI-TK--DVESGALAISRGRQENKSGFF---EK---FFGKDDVKK-------------------------------------------------------------------
>A6Q403.1 RecName: Full=Bifunctional protein GlmU Includes: RecName: Full=UDP-N-acetylglucosamine pyrophosphorylase AltName: Full=N-acetylglucosamine-1-phosphate uridyltransferase Includes: RecName: Full=Glucosamine-1-phosphate N-acetyltransferase Nitratiruptor sp. SB155-2
----------------MSFSVVILAAGQGTRMKS---SLPKVLHTICGRPMIWHIIKEAQKIS-DD------ITVILYHQAEIIK----EYI------QKEFDG---------------IR---FVLQDHKN-YPGTGGALRN-----IYF----SN---E----------KI-LVLNGDMPLIQAKTLKN------FIS------------ID--AD-IVLSVIRMEDPCGYGRVII----KNDE----VEYIVEQKDA--------NEEEL--AVCNVNAGVYLFKKNLLEQFLPK-LTNDNAQKEYYLTDIIALAKQHGFSIKPIFVPK-NEFQGVNSKYDLANAEIVMQDRIKRHWMQQGVIMRLPQTIYI--------EVD-VQFQGECELENGVVLRG-----------------------------------KTLIENSHIKAHSVVEN--------STI-RYSTIGPFARIRPQSMI-QESHIGNFVEVKKSSL-NGVKAGHLSYLGDATIDEGTNIGAGTITCNY----------------DGKAKYQTIIGKNVFVGSDTQLIAPVKIEDDVLIAAGTTV-TK--DIPKGALAISRTPLKIVKDFY---YK---FFGKN-----------------------------------------------------------------------
>O25393.1 RecName: Full=Bifunctional protein GlmU Includes: RecName: Full=UDP-N-acetylglucosamine pyrophosphorylase AltName: Full=N-acetylglucosamine-1-phosphate uridyltransferase Includes: RecName: Full=Glucosamine-1-phosphate N-acetyltransferase Helicobacter pylori 26695
-----------------MLSVIILAAGKGTRMRS---SLPKTLHTICGEPMLFYILETAFSIS-DD------VHLILHHQQERIK----EAV---------LER---------------FKGVIFHTQIVEK-YSGTGGAIMQ-KDKTPIS----TK---H-----E----RV-LILNADMPLITKDALAP------LLE-----------SKN--NA-IGLL--HLADPKGYGRVVL----ENHQ----VKKIVEEKDA--------NDEEK--EIKSVNAGVYGFERDFLEKYLPK-LHDQNAQKEYYLTDLIALGINENETIDAIFLKE-ECFLGVNSQTERAKAEEIMLERLRKNAMDLGVVMQLPNSIYL--------EKG-VSFKGECVLEQGVRLIG----------------------------------NCLI-ENAHIKAYSVIEE--------SQI-VNSSVGPFAHARPKSVI-CNSHVGNFVETKNAKL-QGTKAGHLSYLGDCEIGKNTNVGAGVITCNY----------------DGKKKHQTIIGENVFIGSDSQLVAPINIGSNVLIGSGTTI-TK--DIPSGSLSLSRAPQTNIENGY---FK---FFKKP-----------------------------------------------------------------------
>Q1CTI8.1 RecName: Full=Bifunctional protein GlmU Includes: RecName: Full=UDP-N-acetylglucosamine pyrophosphorylase AltName: Full=N-acetylglucosamine-1-phosphate uridyltransferase Includes: RecName: Full=Glucosamine-1-phosphate N-acetyltransferase Helicobacter pylori HPAG1
-----------------MLSVIILAAGKGTRMHS---SLPKTLHTICGEPMLFYILETAFSIS-DD------VHLVLHHQQERIK----EAV---------LER---------------SKGVIFHTQIVEK-YSGTGGAIMQ-EDKTPIP----TK---H-----E----RV-LILNADMPLITKDALAP------LLE-----------SQN--NA-IGLL--HLADPKGYGRVVL----ENHQ----VKKIVEEKDA--------NDEEK--TIQSVNAGVYGFERKFLEKYLPK-LHDQNAQKEYYLTDLIALGINENEKIDALFLEE-ECFLGVNSQTERAKAEEIMLERLRKNAMDLGVVMQLPSSIYL--------EKG-VSFKGECVLEQGVRLIG----------------------------------NCLI-ENAHIKAYSVIEE--------SQI-VNSSVGPFAHARPKSVI-CNSHVGNFVETKNAKL-QGAKAGHLSYLGDCEIGKNTNVGAGVITCNY----------------DGKKKHQTIIGENVFIGSDSQLVAPINIGSNVLIGSGTTI-TK--DIPSGSLSLSRAPQINIENGY---FK---FFKKP-----------------------------------------------------------------------
>Q17XI1.1 RecName: Full=Bifunctional protein GlmU Includes: RecName: Full=UDP-N-acetylglucosamine pyrophosphorylase AltName: Full=N-acetylglucosamine-1-phosphate uridyltransferase Includes: RecName: Full=Glucosamine-1-phosphate N-acetyltransferase Helicobacter acinonychis str. Sheeba
-----------------MLSVIILAAGKGTRMHS---SLPKTLHTLCGEPMLFYILETAFSIS-ND------VHLILHHQQERIK----EAV---------LER---------------FKGVVFHTQIVEK-YSGTGGAIMQ-EDKTPIL----TK---H-----E----RI-LILNADMPLITKDALTP------LLK-----------SHN--NA-IGLL--HLADPKGYGRVIL----ENHQ----VRKIVEEKDA--------NDEEK--AIKSVNAGVYLFERKFLEKYLPK-LHNQNAQKEYYLTDLTAFGINENEKIDAIFLEEEF-FLGVNCQTERAKAEEIMLERLRKNAMDLGVVMQLPKSIYL--------EKG-VSFKGECVLEQGVRLSG-----------------------------------TCLIENAHIKAYSVIEE--------SQI-VNSSVGPFAHARPKSTI-CDSHVGNFVETKNAKL-QGTKAGHLSYLGDCEIGKNTNVGAGVITCNY----------------DGKKKHQTIIGENVFIGSDSQLVAPVTIGSNVLIGSGTTI-TK--DIPSGFLSLSRTPQTNIENGY---FK---FFKKS-----------------------------------------------------------------------
>A8EWU5.1 RecName: Full=Bifunctional protein GlmU Includes: RecName: Full=UDP-N-acetylglucosamine pyrophosphorylase AltName: Full=N-acetylglucosamine-1-phosphate uridyltransferase Includes: RecName: Full=Glucosamine-1-phosphate N-acetyltransferase Aliarcobacter butzleri RM4018
---------------MGKKSIIILAAGAGTRMKS---DTPKVLHKISGKPMLYYSIKEALKLS-DD------ITVVLYHQFEKVK----AEI---------EKY---------------FSNINFVIQDHKN-YPGTGGAVMG-IT--PKY---------E----------KV-LVLNGDMPLIQANELEK------F-E------------IN--AT-IVMSVLELESADGYGRVII----ENGN----VKKIVEQKDA--------SEDEL--KITTANAGIYQFETKFLLENLPK-LDNNNAQKEYYITDLVEMAISQGKVLKPLVVNE-ENFKGVNSKVELADAEVIHQNRIKKEFMKAGVIMRLPDTIYI--------EEG-VEIEGESIIENGVSLLG----------------------------------NAKI-INSHIKTNSVVED--------SIV-KDSDVGPMGRVRPGSEL-TNTHIGNFVETKKAKL-TGVKAGHLSYLGDCSIDEGTNIGCGTITCNY----------------DGVNKHQTIIGKNVFVGSDTQFVAPVNIEDDVLIGAGSTV-TG--NVKKGELYLTRAKAKTIDGFF---YK---HFSSKKK---------------------------------------------------------------------
>Q30RT9.1 RecName: Full=Bifunctional protein GlmU Includes: RecName: Full=UDP-N-acetylglucosamine pyrophosphorylase AltName: Full=N-acetylglucosamine-1-phosphate uridyltransferase Includes: RecName: Full=Glucosamine-1-phosphate N-acetyltransferase Sulfurimonas denitrificans DSM 1251
-------------MNKNKISIVILAAGKGSRMKS---SKAKVLHPICGKEMLYYIIKTSRAIS-DD------VSVVVAHQRDAVV----ESM---------SRY---------------FNDINFVTQDAIN-FPGTGGAMKG-----VNI----KN---E----------RV-LVLNGDMPLVEKSSLDG------FLE------------AQ--GD-VVMSIFNLQNPSGYGRVII----EDAE----VKKIVEQKDA--------TLQEL--KVQSVNAGIYAFSKKIIEKYIPL-LQNNNAQEEYYLTDIISMARNDGIKITPLLVNE-NEYKGVNSKKDLSDAEIIMQDKIKNSLMESGVTMQLPSTIYI--------EEG-VVFEGECIVENGCRITG-----------------ESKI------------------INSHIKAHSVIED---------SIVKNSDVGPLAHLRPASNI-EDTHIGNFVEIKKSTL-KGVKAGHLSYIGDATVDEGTNIGAGVITCNY----------------DGINKYKTVIGKNVFIGSDSQLIAPVVIEDNVMIAAGTTLRSG--KVNSGELVVSASKSRIIKDFY---YK---FFAKK-----------------------------------------------------------------------
>Q8D3J1.1 RecName: Full=Bifunctional protein GlmU Includes: RecName: Full=UDP-N-acetylglucosamine pyrophosphorylase AltName: Full=N-acetylglucosamine-1-phosphate uridyltransferase Includes: RecName: Full=Glucosamine-1-phosphate N-acetyltransferase Wigglesworthia glossinidia endosymbiont of Glossina brevipalpis
-----------MNVLLQELFIIILSAGKGKRMFT---SIPKVLHKLAGKPILQHIIDKVLYLK-AK----K-INIVYGYEGKLLR----KKI---------ISRGF--S----------LN---WTLQSEQN---GTGHAVQQ-VIFKEIG----ND---N-----D----KI-LILYGDVPLISINTLRK------LLY----------SHSG--FN-ISLLTAVIDSPDGYGRIIR----KNGK----ISKIIEHEDA--------LSIDK--NIREINTGVMVVNRYYLRFWLNKLLNKRNKDKEIYLTDIISIAYKSGNIINSVQPEKVFEIFGINNRFQLMKLEKIYQIEQAKKLLLNGVTLSDYNRFDL--------RGT-LKHGKDIFIDINVVLKG-----------------SVIIGDRVKIGNGCVLKNVIINNDVIIHPYSIIED--------ACLDSNSVIGPFAHIHSKSKIKKNVHVGNFVEIKNTIFGKNSKVGHLSYLGDSDIGKNVNIGAGTITCNF----------------DGKKKNKTIIKNNVFIGANSELIAPVIINSGAVVGAGTTV-TK--NINRKDKIISRIRQFSILRKE---NN---SK--------------------------------------------------------------------------
>Q9ZLF6.1 RecName: Full=Bifunctional protein GlmU Includes: RecName: Full=UDP-N-acetylglucosamine pyrophosphorylase AltName: Full=N-acetylglucosamine-1-phosphate uridyltransferase Includes: RecName: Full=Glucosamine-1-phosphate N-acetyltransferase Helicobacter pylori J99
-----------------MLSVIILAAGKGTRMHS---SLPKTLHTICGEPMLFYILEVAFSIS-ND------VHLVLHHQQERIK----EAV---------SKR---------------FKGVIFHAQIVEK-YSGTGGAIMQ-ENKTPIP----TQ---H-----E----RV-LILNADMPLITKDALTP------LLE-----------SHN--NA-IGLL--HLADPKGYGRVIL----ENHQ----VKKIVEEKDA--------NDEEK--TIKSVNAGVYFFERKFLERYLPK-LHDQNAQKEYYLTDLIALGIKGNEKIDAIFLEE-ECFLGVNSQTERAKAEEIMLERLRKNAMDLGVVMQLPSSIYL--------EKG-VSFKGECVLEQGVRLIG----------------------------------NCLI-ENARIKAYSVIEE--------SQI-INSSVGPFAHARPKSVI-CDSHVGNFVETKNAKL-QGTKAGHLSYLGDCEIGKNTNVGAGVITCNY----------------DGKKKHQTIIGENVFIGSDSQLVAPINIGSNVLIGSGTTI-TK--DIPSGSLSLSRTPQTNIENGY---FK---FFKKP-----------------------------------------------------------------------
>Q5HUX5.1 RecName: Full=Bifunctional protein GlmU Includes: RecName: Full=UDP-N-acetylglucosamine pyrophosphorylase AltName: Full=N-acetylglucosamine-1-phosphate uridyltransferase Includes: RecName: Full=Glucosamine-1-phosphate N-acetyltransferase Campylobacter jejuni RM1221
----------------MKTSILILAAGLGTRMKS---QKPKVLQELCQKSMILHILKKAFALS-DD------VSVVLSHQKERVE----KEI---------LEY---------------FPKTQILEQDLQN-YPGTAGALRG-FE--PKN---------E----------RV-LILCGDMPLVEQTSLEA------LLS------------NN--AK-LNLAVFKARDPKSYGRVVI----KNDS----VEKIVEFKDA--------NTQEK--EINTCNAGVYVIDSRLLKELLPL-IDNNNAAKEYYLTDIVKLAKEKDVMIKAVFVDE-DEFMGINDKFELSIAENFMQEKIKKYWMQQGVIFHLPQSTFI--------GAD-VEFVGECEVYENVRIEG-----------------KSKI------------------INSIIKSSSVIEN---------SIVENSDVGPLAHLRPNCEL-KNTHIGNFVECKNAKL-NTVKAGHLSYLGDCEIDSGTNIGCGTITCNY----------------DGVKKYKTIIGKNVFVGSDTQFIAPVKIEDEVIIAAGSTV-SV--NVEKGALFINRAGHKMIKDYY---YK---KFQK------------------------------------------------------------------------
>Q89B26.1 RecName: Full=Bifunctional protein GlmU Includes: RecName: Full=UDP-N-acetylglucosamine pyrophosphorylase AltName: Full=N-acetylglucosamine-1-phosphate uridyltransferase Includes: RecName: Full=Glucosamine-1-phosphate N-acetyltransferase Buchnera aphidicola str. Bp (Baizongia pistaciae)
-------------MNNHTLNIIILAAGKGTRMQF---DHPKLLHLLGGKPILEHVINLAQSLC-PK----T-ITVIYNKQYKKFK---IKNK---------NNS---------------IT---WIKQKKIL---GTGNAISQ-II--NNY----KD---H-----E----NI-LILYGDVPLISKNSIQK------MLL----------KKKN--ST-ITLLTAKLNNPEEYGRIIR----KNKK----IVKIIEYKDA--------TDEQL--NIKEVNSGILIVSSTNLKKWIFQ-IHAKNNQNEYYITDIISLANKDNHKINSVRPEKNDEIQGINNLLQLVRAEKIYQKQQAKLLLLSGIMIYNPSNFSL--------RGT-LKHGKNIKIDHGVILEG-----------------SVKIGNSVIIEPGCIIKNSTIGNNCTIKAYSIIEK--------TIISNKCIVGPFTHLQHGTVLKNNTHVGNFVEIKKTTLGSYSKAKHLSYLGNSQIGQKVNIGAGTVTCNY----------------NGKKKLDTIIGDNVFIGSSTQLIAPINIKKGTIIAAGTTV-MK--NIHEPSLVYNEKKQIHK-------KL-------------------------------------------------------------------------------
>Q9PPA2.1 RecName: Full=Bifunctional protein GlmU Includes: RecName: Full=UDP-N-acetylglucosamine pyrophosphorylase AltName: Full=N-acetylglucosamine-1-phosphate uridyltransferase Includes: RecName: Full=Glucosamine-1-phosphate N-acetyltransferase Campylobacter jejuni subsp. jejuni NCTC 11168 = ATCC 700819
----------------MKTSILILAAGLGTRIKS---QKPKVLQELCQKSMILHILKKAFALS-DD------VSVVLSHQKERVE----KEI---------LEY---------------FPKTQILEQDLQN-YPGTAGALSG-FE--PKN---------E----------RV-LILCGDMPLVEQTSLEA------LLG------------NN--AK-LNLAVFKARDPKSYGRVVI----KNDS----VEKIVEFKDA--------NTQEK--EINTCNAGVYVIDSRLLKELLPL-IDNNNAAKEYYLTDIVKLAKEKDVMIKAVFVDE-DEFMGINDKFELSIAENFMQKKIKKYWMQQGVIFHLPQSTFI--------GAD-VEFVGECEVYENVRIEG-----------------KSKI------------------INSIIKSSSVIEN---------SIVENSDVGPLAHLRPNCEL-KNTHIGNFVECKNAKL-NTVKAGHLSYLGDCEIDSGTNIGCGTITCNY----------------DGVKKHKTIIGKNVFVGSDTQFIAPVKIEDEVIIAAGSTV-SI--NVEKGALFINRAGHKMIKDYY---YK---KFQK------------------------------------------------------------------------
>A8FLN0.1 RecName: Full=Bifunctional protein GlmU Includes: RecName: Full=UDP-N-acetylglucosamine pyrophosphorylase AltName: Full=N-acetylglucosamine-1-phosphate uridyltransferase Includes: RecName: Full=Glucosamine-1-phosphate N-acetyltransferase Campylobacter jejuni subsp. jejuni 81116
----------------MKTSILILAAGLGTRMKS---QKPKVLQELCQKSMILHILKKAFALS-DD------VSVVLSHQKERVE----KEI---------LEY---------------FPKTQILEQDLQN-YPGTAGALRG-FE--PKN---------E----------RV-LILCGDMPLVEQTSLEA------LLS------------NN--AK-LNLAVFKARDPKSYGRVVI----KNDS----VEKIVEFKDA--------NTQEK--EINTCNAGVYVIDSRLLKELLPL-IDNNNAAKEYYLTDIVKLAKEKDVMIKAVFVDE-DEFMGINDKFELSIAENFMQEKIKKYWMQQGVIFHLPQSTFI--------GTD-VEFMGECEVYENVRIEG-----------------KSKI------------------INSIIKSSSVIEN---------SIVENSDVGPLAHLRPNCEL-KNTHIGNFVECKNAKL-NTVKAGHLSYLGDCEIDSGTNIGCGTITCNY----------------DGVKKHKTIIGKNVFVGSDTQFIAPVKIEDEVIIAAGSTV-SV--NVEKGALFINRAEHKMIKDYY---YK---KFQK------------------------------------------------------------------------
>A1VZG5.1 RecName: Full=Bifunctional protein GlmU Includes: RecName: Full=UDP-N-acetylglucosamine pyrophosphorylase AltName: Full=N-acetylglucosamine-1-phosphate uridyltransferase Includes: RecName: Full=Glucosamine-1-phosphate N-acetyltransferase Campylobacter jejuni subsp. jejuni 81-176
----------------MKTSILILAAGLGTRIKS---QKPKVLQELCQKSMILHILKKAFALS-DD------VSVVLSHQKERVE----KEI---------LEY---------------FPKTQILEQDLQN-YPGTAGALSG-FE--PKN---------E----------RV-LILCGDMPLVEQTSLEA------LLS------------NN--AK-LNLAVFKARDPKSYGRVVI----KNDS----VEKIVEFKDA--------NTQEK--EINTCNAGVYVIDSRLLKELLPL-IDNNNAAKEYYLTDIVKLAKEKDVMIKAVFVDE-DEFMGINDKFELSIAENFMQEKIKKYWMQQGVIFHLPQSTFI--------GAD-VEFVGECEVYENVRIEG-----------------KSKI------------------INSIIKSSSVIEN---------SIVENSDVGPLAHLRPNCEL-KNTHIGNFVECKNAKL-NTVKAGHLSYLGDCEIDSGTNIGCGTITCNY----------------DGVKKHKTIIGKNVFVGSDTQFIAPVKIEDEVIIAAGSTV-SV--NVEKGALFINRAEHKMIKDYY---YK---KFQK------------------------------------------------------------------------
>A7H432.1 RecName: Full=Bifunctional protein GlmU Includes: RecName: Full=UDP-N-acetylglucosamine pyrophosphorylase AltName: Full=N-acetylglucosamine-1-phosphate uridyltransferase Includes: RecName: Full=Glucosamine-1-phosphate N-acetyltransferase Campylobacter jejuni subsp. doylei 269.97
----------------MKTSILILAAGLGTRMKS---QKPKVLQELCQKSMILHILKKAFALS-DD------VSVVLSHQKERVE----KEI---------LEH---------------FPKTQILEQDLQN-YPGTAGALRG-FE--PKN---------E----------RV-LILCGDMPLVEQTSLEA------LLG------------NN--AK-LNLAVFKARDSKSYGRVVI----KDDG----VEKIVEFKDA--------NARER--EINTCNAGVYVIDSRLLKELLPL-IDNNNAAKEYYLTDIVKLAKEKDVMIKAVFVDE-DEFMGINDKFELSIAENFMQEKIKKYWMQQGVIFHLPQSTFI--------GVD-VKFVGECEVYENVRIGG-----------------KSKI------------------INSIIKSSSVIEN---------SIVENSDVGPLAHLRPNCEL-KNTHIGNFVECKNANL-NAVKAGHLSYLGDCEIDSGTNIGCGTITCNY----------------DGVKKYKTIIGKNVFVGSDTQFIAPVKIEDEVIIAAGSTV-SV--NVEKGALFINRTGHKIIKNYY---YK---KFQK------------------------------------------------------------------------
>B9LAA1.1 RecName: Full=Bifunctional protein GlmU Includes: RecName: Full=UDP-N-acetylglucosamine pyrophosphorylase AltName: Full=N-acetylglucosamine-1-phosphate uridyltransferase Includes: RecName: Full=Glucosamine-1-phosphate N-acetyltransferase Nautilia profundicola AmH
-----------------MLQIIILAAGKGTRMKS---STAKVLHKLCGKSMIEYIIEESLKLT-PN------IDIVLNHQFEKVS----ETV---------KNY----P----------VN---IVKQDLEK-FPGTGGALKE-----VPI----KG---D----------KV-LILNGDMPLIKAEELKK------FEE------------LD--AD-IVMSVMKLDNPDGYGRVVI----ENGN----VKKIVEQKDA--------NEEEL--KIPYVNAGVYLFKKDVLNKYLPK-LSNNNSQKEYYLTDIIEMVEKDGLTIKAIEVDE-ENFKGVNSKKDLAHAEEIMCERIKNFWMQNGVIMHLPETIYI---------------------DAYSSFEG-----------------------ECEIGNGCVIKKSVIIE-SEVRALSVVEE---------AVIKNSGIGPMARIRPKSEL-VNTHIGNFVEVKASRL-NGIKAGHLSYLGDSEIDEGTNIGAGTITCNY----------------DGKAKYKTKIGKNVFIGSDTQLIAPVTIEDDVMIAAGSTV-NK--DIKKGSLAISRAPLKIIKNFY---YK---FFGREN----------------------------------------------------------------------
>Q7M7T9.1 RecName: Full=Bifunctional protein GlmU Includes: RecName: Full=UDP-N-acetylglucosamine pyrophosphorylase AltName: Full=N-acetylglucosamine-1-phosphate uridyltransferase Includes: RecName: Full=Glucosamine-1-phosphate N-acetyltransferase Wolinella succinogenes DSM 1740
----------------MNLSIVILAAGAGTRMKS---KTPKVLHTLCGREMLYYVIKEAKKLS-DD------VSVVLFHESEMVK----KSI---------EKY---------------FSDIRYVIQDHVN-YPGTGGALMG-IE--PKY---------Q----------KI-LVLNGDMPLVEAEELKQ------FLR------------AG--SD-FVMSVLDLEDGSGYGRVVI----HGGS----VERIVEEKDA--------TGEEK--SLGTVNAGVYLFDRALLACYLPR-LKNDNAQKEFYLTDVVEMARKDRLIVAPLFVKE-ENFKGVNSKADLAEAEAIMTGRIRRRWMREGVRMRLPETIYI--------DEG-VKFVGECFIENGVSITG----------------------------------DSYI-EESHIKAHSVIEE--------SRV-IRSDVGPMAHLRPQCEV-TETHIGNFVEVKKSKL-TGVKAGHLSYLGDCEVDEGSNIGAGVITCNY----------------DGKKKHLTKIGKNVFVGSDSQLVAPVSIEDDSIIGAGSTI-TK--NVKSGELALSRAKQENIAGFF---AR---YFSSSK----------------------------------------------------------------------
>B9KCL5.1 RecName: Full=Bifunctional protein GlmU Includes: RecName: Full=UDP-N-acetylglucosamine pyrophosphorylase AltName: Full=N-acetylglucosamine-1-phosphate uridyltransferase Includes: RecName: Full=Glucosamine-1-phosphate N-acetyltransferase Campylobacter lari RM2100
----------------MKISVLILAAGLGTRMKS---QNPKVLQKICSKAMILHILKQAYKIS-DD------VCVVLSHQKEKVE----QVI---------LEH---------------FPNTRFLEQDLQN-FPGTAGALRG-YE---------SK---H-----E----KV-LILCGDMPLVKADDLEK------IAL------------NE--SD-FNVAVFKAKDPKSYGRIVL----KENK----IQKIVETKDA--------NKEEL--AINICNSGVYAIKAQILKEVLPL-IKNDNKAKEYYLTDAVYLAKEKGYEIDAVFVNE-QDFMGVNDKIELCLAQDLMQEAIKKEWMKQGVIFHMPATTFI--------SDE-VEFVGECEVYENVRIEG-----------------KSKI------------------INSIIKSSSVIED---------SIVENSDVGPLAHLRPKCQL-KNTHIGNFVECKNALL-NGVKAGHLSYLGDCEIDEGSNIGCGTITCNY----------------DGVKKHKTKIGKNVFVGSDTQFIAPVNIEDEVIIAAGSCV-NK--DVKKGSLFINRAKEEIIKDYF---YT---KFKK------------------------------------------------------------------------
>Q7VIB6.1 RecName: Full=Bifunctional protein GlmU Includes: RecName: Full=UDP-N-acetylglucosamine pyrophosphorylase AltName: Full=N-acetylglucosamine-1-phosphate uridyltransferase Includes: RecName: Full=Glucosamine-1-phosphate N-acetyltransferase Helicobacter hepaticus ATCC 51449
----------------MNVSVVILAAGAGTRMKS---HIPKVLHKICGKEMLFYSIDEALKIS-DD------VHIVLFHQENVIK----ERLLCAYKQAYADGA---------------LH---FHLQDHAH-YPGTGGALMQ-GQ--NAG----ANAKKPFCYQYD----EI-LILNGDMPLVCSQTLKS------LCQ------------NK--AQ-IVMSVLHLQNPDGYGRVVM----ESGV----VQRIIEQKDA--------KESEL--LIKDVNAGVYKIHKSILDLYLPQ-VGNANNQQEFYLTDVVFYAKENGIEIAALEVKE-EEFMGVNSKIQLACAQEIMLQRLREKAMEQGVIMNLPHTIYL--------ESN-VTFSGECIIEQGVQILG----------------------------------DSHISD-SHIKAHSVIEQ---------SIIESSDVGPLAHIRPKSHI-KNTHIGNFVETKSSTL-RGVKVGHLSYLGDCEIDEGSNIGAGVITCNY----------------DGKAKHKTTIGKSVFVGSDVQLIAPLNIESNVLIGAGSTI-TK--DIEYGDLALSRVAQQNIKDGF---FK---FFSDKNEEKKEQ----------------------------------------------------------------
>B9KHH2.1 RecName: Full=Bifunctional protein GlmU Includes: RecName: Full=UDP-N-acetylglucosamine pyrophosphorylase AltName: Full=N-acetylglucosamine-1-phosphate uridyltransferase Includes: RecName: Full=Glucosamine-1-phosphate N-acetyltransferase Anaplasma marginale str. Florida
------------------MDIVILAAGCGSRMCS---TTPKILHKLGNAPIIKHVLQLADELR-PK----R-AVIVTNAAVNGPV----AAL---------AGEHNLR-----------LN---TVLQGEIA---GTGGAATS-AL--QAL----KN---P---S-E----EIVLILYGDTPLLDKATVCH------ALD---RL------SSG--AK-IVLVAFKSEN-NQYGRIVL---GSSGN----VLEVSHGRDT--------NGLAV--------SGAIAGYRQVISGLLGG-LSCRD--GELYLTDIVQSAAEKNVEVG-YVIADERKAMGINTRADLAIAESYFQCMKRASFLQSGVTLTSPDQVFF--------SID-TQIAQDVIVHPYVVFGA----------------------------------GVAVEPGAEILSYSHLEF--------CHIKKGAIVGPFARVRGNSTIDRGCVVGNFVEIKESSLGEMSKVKHLSYLGNSTIGKNTNVGAGTVICNY----------------DGRNKQHSDIGNNCFVGANSTIVSPIKVGDNAAIAAGSVI-TE--DLPPRSLGIARSRQTTKPEYK--------TRR-------------------------------------------------------------------------
>A6UP85.1 RecName: Full=Bifunctional protein GlmU Includes: RecName: Full=UDP-N-acetylglucosamine pyrophosphorylase AltName: Full=N-acetylglucosamine-1-phosphate uridyltransferase Includes: RecName: Full=Glucosamine-1-phosphate N-acetyltransferase Methanococcus vannielii SB
------------------MDAVILCAGSGTRLYPITENRPKPMIPIAGKPILEHIIEKIENHV-EK------IYLVVGFEKEKII----DYF-------YGNEK---------------IE---FIVQEKQL---GTGHAVLM-AK--NYI----KG--------------DF-LVLNGDV--IFESDILE------FLN----------------YE-NAVGLSKVDNPENFGVIEL---GYDNK----VINLLEKPNE--------DEIKSKFTSNLINAGIYKLEN-FVFEILEN-LLPSE-RGEIELTDALKKLIESS-KLYGIELNGYWNDIG--RPWDVLSANNYFLKNIMPKI-----------------------SGN---------IENNVTITG----------------------------------NVIIEEGVTVKSNSVIEG-------PVIIKSGAFIGPLAYIRPNTVLMEDTFVGNSSEIKGSIIMKNTKIPHLSYVGDSIIGSDCNFGCNTITANLRFDDEPVTLNIKGTKVKSVRKFGAVIGDNVKTGIQVSLMPGVKVGSNSIIGANCLV-DK--DIEKESFVYKKDELIIKK------RN-------------------------------------------------------------------------------
>A4FX98.1 RecName: Full=Bifunctional protein GlmU Includes: RecName: Full=UDP-N-acetylglucosamine pyrophosphorylase AltName: Full=N-acetylglucosamine-1-phosphate uridyltransferase Includes: RecName: Full=Glucosamine-1-phosphate N-acetyltransferase Methanococcus maripaludis C5
------------------MDAIILCAGKGTRLHPITESRPKPMIPIAGKPILEHIIEKIENHV-EK------IYLVVGFEKEKII----EYF-------NENPK---------------IE---YILQEKQL---GTGHAVLT-AK--NFI----KD--------------DF-LVLNGDV--IFEDSIDE------ILD----------------YE-NAVALSKVDNPENFGVIEL---GYDNK----VINLLEKP----------KKEEL--TSNFINAGIYKLQNSVFG-ILEN-LVPSE-RGEIELTDALKKLIEIG-KLHGVELNGYWNDIG--HPWDVLSANSHFLNKIISKI-----------------------SGK---------IENNVSITG----------------------------------NVIIEEGAVIKSNSVIEG-------PVIIKSGSIVGPLAYIRPNTILMENNFVGNSSEIKGSIIFENTKIPHLSYVGDSIIGANCNFGCNTITANLRFDNKPVIVNIKGKPVKSVRKLGAIIGDNVKSGIQVSFMPGVKIGSNSLIGANCLI-DS--DIEQESFVYKKDELVITKKRN------------------------------------------------------------------------------------
>A6UUQ4.1 RecName: Full=Bifunctional protein GlmU Includes: RecName: Full=UDP-N-acetylglucosamine pyrophosphorylase AltName: Full=N-acetylglucosamine-1-phosphate uridyltransferase Includes: RecName: Full=Glucosamine-1-phosphate N-acetyltransferase Methanococcus aeolicus Nankai-3
------------------MDAVILCAGKGTRLMPLTENIPKPMLPVGGAPILERIINKIDKLV-EN------IYLIVKYEKEIII----NHF-------KNNDK---------------IK---FIEQTDID---GTGYAVLM-AK--NHI----SG--------------DF-LVINGDI--IFDDDLTN------IVN------------DD--VK-NIITLNEVDNPSNFGVIVV---DNQNN----IIELQE------------KPKNP--KSNLINAGIYKFENKIFD-ILET-LRPSE-RGEVELTDAIKELIKEN-NIKGIKLNGYWNDIG--KPWDLLDANTHILKNIKTDI-----------------------KGK---IGKNVVIEGAVIIEE----------------------------------------GTEIKPNTVIEG-------PAIIKSGAIVGPLAHIRPNTVLMENTGVGNSSEIKGSIIMKNSKVPHLSYIGDSIIGENCNMGCNTITANLRFDNKPVMVNIKEEKVKSVRKFGAIIGHNVKTGIQVSFMPGVKIGSNSWIGANCLI-NN--DIEKDSFVYKKEEIIIKTKRK------------------------------------------------------------------------------------
>Q58501.1 RecName: Full=Bifunctional protein GlmU Includes: RecName: Full=UDP-N-acetylglucosamine pyrophosphorylase AltName: Full=N-acetylglucosamine-1-phosphate uridyltransferase Includes: RecName: Full=Glucosamine-1-phosphate N-acetyltransferase Methanocaldococcus jannaschii DSM 2661
------------------MDAIILCAGKGERLRPLTENRPKPMIPIAGKPILQHIIEKVEDLV-DN------IYLIVKYKKEKIV----DYF---------KNH----PK---------IK---FLEQGEID---GTGQAVLT-AK--DYV----DD--------------EF-LVINGD--IIFEDDLEE------FLK----------------YK-YAVAVKEVKNPENFGVVVL---DDENN----IIELQE------------KPENP--KSNLINAGIYKFD-KKIFELIEK--TKISERGERELTDAIKHLIKE-EKVKGIKLNGYWNDVG--RPWDILEANKYLLDKINTDI-----------------------KGK---------IEENVVIKG----------------------------------EVIIEEGAIVKANSVIEG-------PAIIKKGAVVGPLAYIRPYTVLMENTFVGNSSEVKASIIMKNTKIPHLSYVGDSIIGENCNFGCNTITANLRFDDKPVKVNIKSKRVESVRKLGVIMGDNVKTGIQVSFMPGVKVGSNCWIGASCLI-DR--DIESNTFVYKRDELIFRK------LK-------------------------------------------------------------------------------
>Q6LYB5.1 RecName: Full=Bifunctional protein GlmU Includes: RecName: Full=UDP-N-acetylglucosamine pyrophosphorylase AltName: Full=N-acetylglucosamine-1-phosphate uridyltransferase Includes: RecName: Full=Glucosamine-1-phosphate N-acetyltransferase Methanococcus maripaludis S2
------------------MDAIILCAGKGTRLHPITESRPKPMIPIAGKPIIEHIIEKIENHV-EK------IYLIVGYQKEKII----DYF-------KDNPK---------------IE---YILQEKQL---GTGHAVLT-AK--NFI----KG--------------DF-LVLNGDV--IFEDSIDE------ILN----------------YE-NAVSLSNVDNPENFGVIEL---GYDNK----IINLLEKP----------KKEEI--TSNLINAGIYKLQNSVFG-ILEN-LAPSE-RGEIELTDALKKLIENG-KLHGVELKGYWNDIG--HPWDVLSANNHFLNKIISKV-----------------------SGK---------IENTVSITG----------------------------------NVIIEEGAVIKPNSVIEG-------PAIIKSGSIVGPLAYVRPNTVLMKNTFVGNSSEIKGSIIFENTKIPHLSYVGDSIIGANCNFGCNTITANLRFDDKPVIVNIKGKPVKSVRKLGAIIGDCVKTGIQVSFMPGVKIGSNSLIGANCLI-DR--DIEQESFVYKKDELVITKKRN------------------------------------------------------------------------------------
